# Supplementary material for: Patterns of kinesin evolution reveal a complex ancestral eukaryote with a multifunctional cytoskeleton
Source: BMC Evol Biol. 2010 Apr 27;10:110. doi: 10.1186/1471-2148-10-110 (PMC2867816; doi:10.1186/1471-2148-10-110)
Supplement: Additional file 3 — All 1624 putative kinesin sequences recovered with results of Pfam and CDD analysis and paralogue family/subfamily classification. [file 1471-2148-10-110-S3.XLS]

## Sheet: Suppl_info
				Kinesin phylogeny grouping		Excluded		Gene Architecture			Pfam (PF00225)		blastp (uKHC motor)
Analysis ID	Genome project ID	GenBank Acc.No.	Alternative source	Family	Subfamily	Excluded (divergent)	Excluded (near ID included)	PFAM-A [e<1.0]	CDD	Architecture consensus	score	e-value	score	e-value	Description
Apime_GB10037-PA	GB10037-PA	NC_007070		Kinesin-8	8A			KISc	KISc	KISc	528.6	6.6e-154	221	2e-56
Apime_GB10414-PA	GB10414-PA	XP_396621		Kinesin-3	3B			KISc-FHA-PX	KISc-FHA	KISc-FHA-PX	563.4	2.2e-164	218	2e-55
Apime_GB10647-PA	GB10647-PA	XP_001120622		Kinesin-6	6A			KISc	KISc-PRK12704[SMC]	KISc	468.8	6.4e-136	130	5e-29
Apime_GB10827-PA	GB10827-PA	XP_395236		Kinesin-1	1A			KISc	KISc-PRK02224[SMC]	KISc	566.6	2.4e-165	546	1e-154
Apime_GB10927-PA	GB10927-PA		racerx00.tamu.edu	Kinesin-5				KISc	KISc	KISc	425.6	6.6e-123	197	3e-49
Apime_GB11349-PA	GB11349-PA	XP_397276		Kinesin-3	3C			KISc-FHA-PH	KISc-FHA-Unc104	KISc-FHA-PH	566.6	2.4e-165	234	1e-60
Apime_GB11772-PA	GB11772-PA	XP_394791		Kinesin-9	9B			KISc	KISc	KISc	369.6	4.8e-106	214	2e-54
Apime_GB12768-PA	GB12768-PA	XP_394542		Kinesin-4/10	4/10A			KISc-WD40-WD40	KISc-WD40	KISc-WD40-WD40	519.2	4.3e-151	221	1e-56
Apime_GB13558-PA	GB13558-PA	XP_394613		Kinesin-6	6B			KISc	KISc	KISc	171.3	2.3e-46	63	9e-09
Apime_GB13714-PA	GB13714-PA	XP_395595		Kinesin-4/10	4/10B			KISc	KISc-PLA(short/partial)	KISc	526.2	3.4e-153	251	2e-65
Apime_GB13977-PA	GB13977-PA	XP_001122238		Kinesin-14	14A			KISc	KISc	KISc	458.1	1.1e-132	200	4e-50
Apime_GB14683-PA	GB14683-PA	XP_623508		Kinesin-5				KISc	KISc	KISc	565.7	4.5e-165	233	5e-60
Apime_GB14780-PA	GB14780-PA	XP_624886.		Kinesin-6	6A			KISc	KISc	KISc	471	1.4e-136	114	2e-24
Apime_GB14899-PA	GB14899-PA		racerx00.tamu.edu	ND		divergent					-57.2	1.7e-09	59	1e-07
Apime_GB15911-PA	GB15911-PA	XP_394435		Kinesin-16	16A			KISc	KISc	KISc	468.6	7.3e-136	208	1e-52
Apime_GB16300-PA	GB16300-PA	XP_39616		Kinesin-2	2A			KISc	KISc	KISc	604.5	9e-177	252	8e-66
Apime_GB16936-PA	GB16936-PA		racerx00.tamu.edu	Kinesin-3	3D			KISc-FHA-CAP_GLY	KISc-FHA-CAP_GLY	KISc-FHA-CAP_GLY	531.6	8e-155	216	5e-55
Apime_GB17296-PA	GB17296-PA		racerx00.tamu.edu	ND		divergent					-23.7	1e-11	80	4e-14
Apime_GB17822-PA	GB17822-PA	XP_001121311		Kinesin-7				KISc	KISc	KISc	496.9	2.3e-144	211	2e-53
Apime_GB18330-PA	GB18330-PA	XP_624891		Kinesin-3	3B			KISc	KISc	KISc	422.1	7.5e-122	197	3e-49
Apime_GB18398-PA	GB18398-PA	XP_393174		Kinesin-2	2B			KISc	KISc	KISc	606.3	2.6e-177	268	1e-70
Apime_GB18655-PA	GB18655-PA	XP_624103		Kinesin-6	6B			KISc	KISc	KISc	330.2	3.4e-94	97	6e-19
Apime_GB18860-PA	GB18860-PA	XP_395281		Kinesin-2	2C			KISc-CFEM	KISc	KISc	515	8.3e-150	233	5e-60
Apime_GB19211-PA	GB19211-PA	XP_393225.		Kinesin-13	13B			KISc	KISc	KISc	444.4	1.4e-128	174	2e-42
Apime_GB19627-PA	GB19627-PA	XP_396093		Kinesin-3	3E			KISc	KISc-FHA	KISc-FHA	516.7	2.5e-150	199	6e-50
Apime_GB19887-PA	GB19887-PA	XP_394491		ND		divergent		KISc	KISc	KISc	98.4	2e-24	91	2e-17
Apime_GB30167-PA	GB30167-PA		racerx00.tamu.edu	(Kinesin-6)	(6B)		near_id: Apime_GB18655_PA (100%)	KISc	KISc	KISc	330.2	3.4e-94	97	6e-19
Arath_AT1G01950.1	AT1G01950.1	NP_171697		Kinesin-19				KISc-ARM-ARM-ARM-ARM	KISc-ARM-ARM	KISc-ARM-ARM-ARM-ARM	487.8	1.2e-141	223	4e-57	armadillo/beta-catenin repeat family protein / kinesin motor family protein
Arath_AT1G09170.1	AT1G09170.1	NP_172389		Kinesin-14	14B			CH-KISc	CH-KISc	CH-KISc	422.3	6.3e-122	176	6e-43	kinesin motor protein-related
Arath_AT1G18410.1	AT1G18410.1	NP_173277		Kinesin-14	14B			KISc	KISc	KISc	486.1	3.9e-141	204	2e-51	kinesin motor protein-related
Arath_AT1G18550.1	AT1G18550.1	NP_173290		Kinesin-8				KISc	KISc	KISc	530.6	1.6e-154	204	1e-51	kinesin motor protein-related
Arath_AT1G20060.1	AT1G20060.1	NP_173434		ND		divergent		KISc	KISc	KISc	29.8	3.1e-15	89	9e-17	kinesin motor protein-related
Arath_AT1G55550.1	AT1G55550.1	NP_564696		Kinesin-14				KISc	KISc	KISc	510.5	1.8e-148	202	9e-51	kinesin motor protein-related
Arath_AT1G63640.1	AT1G63640.1	NP_974079		Kinesin-14	14B			CH-KISc	CH-KISc	CH-KISc	490.6	1.7e-142	208	1e-52	kinesin motor protein-related
Arath_AT1G63640.2	AT1G63640.2		www.arabidopsis.org/	(Kinesin-14)	(14B)		near_id: Arath_AT1G63640.1 (100%)	CH-KISc	CH-KISc	CH-KISc	490.6	1.7e-142	208	1e-52	kinesin motor protein-related
Arath_AT1G72250.1	AT1G72250.1	NP_177370		Kinesin-14	14B			KISc	KISc	KISc	575.4	5.3e-168	228	2e-58	kinesin motor protein-related
Arath_AT1G73860.1	AT1G73860.1	NP_177527		Kinesin-14	14B			KISc	KISc	KISc	500.6	1.7e-145	203	3e-51	microtubule motor
Arath_AT2G21300.1	AT2G21300.1	NP_179726.2		Kinesin-7				KISc	KISc	KISc	437.2	2.1e-126	199	8e-50	kinesin motor family protein
Arath_AT2G21300.2	AT2G21300.2	NP_179726		(Kinesin-7)			near_id: Arath_AT2G21300.1 (100%)	KISc	KISc	KISc	437.2	2.1e-126	199	8e-50	microtubule motor
Arath_AT2G21380.1	AT2G21380.1	NP_565510		Kinesin-7				KISc-(RING)	KISc-RING	KISc-RING	509.8	3e-148	231	1e-59	kinesin motor protein-related
Arath_AT2G22610.1	AT2G22610.1	NP_179846		Kinesin-14	14B			KISc-(coiled-coil)	KISc	KISc	554.1	1.4e-161	234	2e-60	kinesin motor protein-related
Arath_AT2G28620.1	AT2G28620.1	NP_180430		Kinesin-5				KISc	KISc	KISc	579.3	3.6e-169	235	1e-60	kinesin motor protein-related
Arath_AT2G36200.1	AT2G36200.1	NP_181162		Kinesin-5				KISc-(coiled-coil)	KISc	KISc	569.2	3.9e-166	226	4e-58	kinesin motor protein-related
Arath_AT2G37420.1	AT2G37420.1	NP_181278		Kinesin-5				KISc-(coiled-coil)	KISc	KISc	568	9.1e-166	229	4e-59	kinesin motor protein-related
Arath_AT2G47500.1	AT2G47500.1	NP_850475.2		Kinesin-14	14B			CH-KISc	CH-KISc	CH-KISc	519.2	4.3e-151	200	3e-50	microtubule motor
Arath_AT3G10180.1	AT3G10180.1	NP_187629		Kinesin-7				KISc	KISc	KISc	500.3	2.1e-145	243	5e-63	kinesin motor protein-related
Arath_AT3G10310.1	AT3G10310.1	NP_187642		Kinesin-14	14B			CH-KISc	CH-KISc	CH-KISc	423.1	3.7e-122	187	2e-46	kinesin motor protein-related
Arath_AT3G12020.1	AT3G12020.1	NP_187809		Kinesin-7				KISc	KISc	KISc	522.5	4.5e-152	231	1e-59	kinesin motor protein-related
Arath_AT3G16060.1	AT3G16060.1	NP_566534		Kinesin-13	13A			KISc	KISc	KISc	464.1	1.7e-134	175	9e-43	kinesin motor family protein
Arath_AT3G20150.1	AT3G20150.1		www.arabidopsis.org/	Kinesin-15				KISc	KISc	KISc	403.6	2.8e-116	169	5e-41	kinesin motor family protein
Arath_AT3G44050.1	AT3G44050.1	NP_189991		Kinesin-15				KISc-(DNA REPAIR ATPASE[coiled-coli?})	KISc	KISc	583.3	2.3e-170	236	5e-61	kinesin motor protein-related
Arath_AT3G44730.1	AT3G44730.1	NP_190059		Kinesin-14	14B			CH-KISc	CH-KISc	CH-KISc	520.3	2.1e-151	208	1e-52	kinesin motor protein-related
Arath_AT3G45850.1	AT3G45850.1	NP_190171		Kinesin-5				KISc-(DNA REPAIR ATPASE[coiled-coli?})	KISc	KISc	565.4	5.6e-165	234	2e-60	kinesin motor protein-related
Arath_AT3G49650.1	AT3G49650.1	NP_190534		Kinesin-8				KISc-(COILED COIL MITOSIS ATP-BINDING PARTITION)	KISc	KISc	539.9	2.5e-157	202	7e-51	kinesin motor protein-related
Arath_AT3G51150.1	AT3G51150.1	NP_190684.2		Kinesin-7				KISc-(HEAVY CHAIN NACK1)	KISc	KISc	462.3	5.9e-134	191	2e-47	kinesin motor family protein
Arath_AT3G63480.1	AT3G63480.1	NP_567148		(Kinesin-1)	(1A)		near_id: Arath_AT3G63480.2 (100%)	KISc	KISc	KISc	505.5	5.8e-147	270	4e-71	kinesin heavy chain, putative
Arath_AT3G63480.2	AT3G63480.2		www.arabidopsis.org/	Kinesin-1	1A			KISc	KISc	KISc	522	6.1e-152	273	3e-72	kinesin heavy chain, putative
Arath_AT4G24170.1	AT4G24170.1	NP_567695		Kinesin-7				KISc-(HEAVY CHAIN NACK1)	KISc-PRK10416	KISc	458.5	8e-133	202	7e-51	kinesin motor family protein
Arath_AT4G38950.1	AT4G38950.1	NP_195606		Kinesin-7				KISc-(HEAVY CHAIN NACK1)	KISc	KISc	443.8	2.3e-128	192	7e-48	kinesin motor family protein
Arath_AT5G02370.1	AT5G02370.1	NM_120315		Kinesin-18				KISc	KISc-comEA	KISc	423.3	3.3e-122	180	4e-44	kinesin motor protein-related
Arath_AT5G06670.1	AT5G06670.1	NP_196285		Kinesin-7				KISc	KISc	KISc	491.9	7.5e-143	219	4e-56	kinesin motor protein-related
Arath_AT5G10470.1	AT5G10470.1	NP_001078565		Kinesin-14				KISc	KISc	KISc	368.7	8.7e-106	166	6e-40	kinesin motor protein-related
Arath_AT5G10470.2	AT5G10470.2		www.arabidopsis.org/	(Kinesin-14)			near_id: Arath_AT5G10470.1 (100%)	KISc	KISc	KISc	368.7	8.7e-106	166	6e-40	kinesin motor protein-related
Arath_AT5G23910.1	AT5G23910.1	NP_197779		Kinesin-18				KISc-(YHGF)	KISc-comEA	KISc-comEA	211.9	1.4e-58	91	4e-17	microtubule motor
Arath_AT5G27550.1	AT5G27550.1	NP_198107		Kinesin-14	14B			KISc	KISc	KISc	542.3	4.7e-158	235	1e-60	kinesin motor protein-related
Arath_AT5G27950.1	AT5G27950.1	NP_198147		Kinesin-14				KISc	KISc	KISc	454.1	1.8e-131	199	6e-50	kinesin motor protein-related
Arath_AT5G41310.1	AT5G41310.1	NP_198947		Kinesin-14	14B			CH-KISc	CH-KISc	CH-KISc	507.4	1.5e-147	215	1e-54	kinesin motor protein-related
Arath_AT5G42490.1	AT5G42490.1	NP_199064		Kinesin-7				KISc	KISc	KISc	252.7	7.3e-71	132	7e-30	kinesin motor family protein
Arath_AT5G60930.1	AT5G60930.1	NP_200901		Kinesin-4/10	4/10B			KISc	KISc	KISc	496.8	2.4e-144	218	1e-55	chromosome-associated kinesin, putative
Arath_AT5G65460.1	AT5G65460.1	NP_201349		Kinesin-14				KISc	KISc	KISc	294.3	2.2e-83	154	2e-36	kinesin motor protein-related
Arath_AT5G66310.1	AT5G66310.1	NP_201432		Kinesin-7				KISc	KISc	KISc	476.1	4.2e-138	190	3e-47	kinesin motor family protein
Arath_ATK5	AT4G05190.1	NP_192428		Kinesin-14	14A			KISc	KISc	KISc	565.7	4.3e-165	218	2e-55	ATK5 (Arabidopsis thaliana kinesin 5); microtubule motor
Arath_FRA1	AT5G47820.1	NP_199593		Kinesin-4/10	4/10B			KISc	KISc	KISc	490.8	1.6e-142	242	6e-63	FRA1 (FRAGILE FIBER 1); microtubule motor
Arath_FRA1	AT5G47820.2		www.arabidopsis.org/	(Kinesin-4/10)	(4/10B)		near_id: Arath_AT5G47820.1 (100%)	KISc	KISc	KISc	490.8	1.6e-142	242	6e-63	FRA1 (FRAGILE FIBER 1); microtubule motor
Arath_HIK	AT1G18370.1	NP_173273		Kinesin-7				KISc-	KISc	KISc	453.8	2.1e-131	197	2e-49	HIK (HINKEL); microtubule motor
Arath_KATA	AT4G21270.1	NP_193859		Kinesin-14	14A			KISc	TOP4c(SMC)-KISc	KISc	538.6	6.1e-157	215	1e-54	ATK1 (ARABIDOPSIS THALIANA KINESIN 1); microtubule motor
Arath_KATB	AT4G27180.1	NP_567768		Kinesin-14	14A			(DNA REPAIR ATPASE[coiled-coli?})-KISc	KISc	KISc	530.7	1.5e-154	205	1e-51	ATK2 (ARABIDOPSIS THALIANA KINESIN 2); microtubule motor
Arath_KATC	AT5G54670.1	NP_568811		Kinesin-14	14A			(coiled-coil)-KISc	KISc	KISc	524	1.6e-152	211	2e-53	ATK3 (ARABIDOPSIS THALIANA KINESIN 3); microtubule motor
Arath_KATD	AT5G27000.1	NP_568491		Kinesin-14	14B			CH-KISc-(coiled-coil)	CH-KISc	CH-KISc	542.4	4.6e-158	215	8e-55	ATK4 (ARABIDOPSIS THALIANA KINESIN 4); microtubule motor
Arath_KICP-02	AT3G50240.1	NP_566931		Kinesin-4/10	4/10B			KISc	KISc coiled-coil[SMC]	KISc	487.5	1.6e-141	228	1e-58	KICP-02; microtubule motor
Arath_KINESIN-13A	AT3G16630.1	NP_188285		Kinesin-13	13A			KISc	KISc	KISc	426.7	3e-123	158	1e-37	ATKINESIN-13A/KINESIN-13A; microtubule motor
Arath_KINESIN-13A	AT3G16630.2		www.arabidopsis.org/	(Kinesin-13)	(13A)		near_id: Arath_AT3G16630.1 (100%)	KISc	KISc	KISc	426.7	3e-123	158	1e-37	ATKINESIN-13A/KINESIN-13A; microtubule motor
Arath_MKRP1	AT1G21730.1	NP_173592		Kinesin-7				KISc	KISc	KISc	493.6	2.3e-143	235	1e-60	kinesin-related protein (MKRP1)
Arath_MKRP2	AT4G39050.1	NP_195616		Kinesin-7				KISc-(YA8D)-RING	KISc-RING	KISc-RING	521.6	8.5e-152	236	3e-61	kinesin-related protein (MKRP2)
Arath_MRH2	AT3G54870.1	NP_191047		Kinesin-19				KISc-(DNA REPAIR ATPASE[coiled-coli?})-ARM-ARM-ARM	KISc-ARM	KISc-ARM-ARM-ARM	436.8	2.7e-126	231	1e-59	MRH2 (morphogenesis of root hair 2); microtubule motor
Arath_PAK	AT1G12430.1	NP_563908		Kinesin-19				KISc-ARM-ARM-ARM-ARM	KISc-ARM-ARM	KISc-ARM-ARM-ARM-ARM	457.8	1.3e-132	226	4e-58	PAK (PHOSPHATIDIC ACID KINASE); microtubule motor
Arath_PAKRP1	AT4G14150.1	NP_567423		Kinesin-15				KISc-Kinesin related	KISc-Kinesin related	KISc	549.2	4e-160	229	7e-59	PAKRP1 (PHRAGMOPLAST-ASSOCIATED KINESIN-RELATED PROTEIN 1); microtubule motor
Arath_PAKRP1L	AT3G23670.1	NP_189009		Kinesin-15				KISc-Kinesin related	KISc-Kinesin related	KISc	544.8	8.5e-159	214	2e-54	PAKRP1L; microtubule motor
Arath_PAKRP1L	AT3G23670.2		www.arabidopsis.org/	(Kinesin-15)			near_id: Arath_AT3G23670.1 (100%)	KISc-Kinesin related	KISc-Kinesin related	KISc	544.8	8.5e-159	214	2e-54	PAKRP1L; microtubule motor
Arath_PAKRP2	AT4G14330.1	NP_567426		Kinesin-14	14D			KISc	KISc	KISc	331.9	1.1e-94	122	7e-27	phragmoplast-associated kinesin-related protein 2 (PAKRP2)
Arath_POK1	AT3G17360.1	NP_188362		Kinesin-15				KISc	KISc	KISc	519.2	4.5e-151	241	1e-62	POK1 (PHRAGMOPLAST ORIENTING KINESIN 1); microtubule motor
Arath_POK2	AT3G19050.1	NP_188535		Kinesin-15				KISc	KISc	KISc	529.1	4.6e-154	233	3e-60	POK2 (PHRAGMOPLAST ORIENTING KINESIN 2); microtubule motor
Arath_TES	AT3G43210.1	AAN16470		Kinesin-7				KISc-Kinesin related	KISc-Kinesin related	KISc	497.3	1.8e-144	194	2e-48	TES (TETRASPORE); microtubule motor
Arath_ZCF125	AT1G59540.1	NP_564744		Kinesin-7				KISc	KISc	KISc	548.5	6.6e-160	251	1e-65	ZCF125; microtubule motor
Arath_ZWICHEL	AT5G65930.1	NP_569022		(Kinesin-14)	(14C)		near_id: Arath_AT5G65930.2 (100%)	MyTH4-FERM_N-FERM_M-KISc	MyTH4-FERM_N-FERM_M-KISc	MyTH4-B41-KISc	516.2	3.5e-150	234	2e-60	ZWI (ZWICHEL); calmodulin binding / microtubule motor
Arath_ZWICHEL	AT5G65930.2		www.arabidopsis.org/	Kinesin-14	14C			MyTH4-FERM_N-FERM_M-KISc	MyTH4-FERM_N-FERM_M-KISc	MyTH4-B41-KISc	516.2	3.5e-150	234	2e-60	ZWI (ZWICHEL); calmodulin binding / microtubule motor
Auran_11470	11470		http://genome.jgi-psf.org/	Kinesin-8	8B			KISc	KISc	KISc	287.8	2e-81	145	1e-33
Auran_1243	1243		http://genome.jgi-psf.org/	Kinesin-14	14B			KISc	KISc	KISc	461.1	1.4e-133	221	2e-56
Auran_12514	12514		http://genome.jgi-psf.org/	Kinesin-14	14A			KISc	KISc	KISc	364.6	1.6e-104	164	2e-39
Auran_12972	12972		http://genome.jgi-psf.org/	Kinesin-14	14C			KISc	KISc	KISc	312.3	8.5e-89	190	4e-47
Auran_13618	13618		http://genome.jgi-psf.org/	ND		divergent		KISc	KISc		41.9	4.9e-16	106	7e-22
Auran_14287	14287		http://genome.jgi-psf.org/	Kinesin-14	14C			KISc	KISc	KISc	359.6	4.8e-103	213	5e-54
Auran_15016	15016		http://genome.jgi-psf.org/	ND		divergent		KISc	KISc		-27.8	1.9e-11	96	1e-18
Auran_16025	16025		http://genome.jgi-psf.org/	ND		divergent		KISc	KISc		-105.2	2.5e-06	97	4e-19
Auran_16904	16904		http://genome.jgi-psf.org/	(Kinesin-7)			near_id: Auran_33855 (99%)	KISc	KISc	KISc	256.9	4.1e-72	159	5e-38
Auran_1821	1821		http://genome.jgi-psf.org/	Kinesin-14	14A			KISc	KISc	KISc	455.8	5.4e-132	187	3e-46
Auran_18774	18774		http://genome.jgi-psf.org/	Kinesin-14	14A			KISc	KISc	KISc	279.8	5.3e-79	139	8e-32
Auran_19193	19193		http://genome.jgi-psf.org/	Kinesin-9	9B			KISc	KISc	KISc	157.2	4e-42	123	6e-27
Auran_19746	19746		http://genome.jgi-psf.org/	Kinesin-7				KISc	KISc	KISc	476.7	2.7e-138	221	2e-56
Auran_20797	20797		http://genome.jgi-psf.org/	Kinesin-4/10	4/10C			KISc	KISc	KISc	420.5	2.2e-121	185	1e-45
Auran_21097	21097		http://genome.jgi-psf.org/	ungrouped				KISc	KISc	KISc	400.8	1.9e-115	224	1e-57
Auran_2193	2193		http://genome.jgi-psf.org/	Kinesin-14	14C			KISc	KISc	KISc	348.5	1.1e-99	200	3e-50
Auran_22987	22987		http://genome.jgi-psf.org/	Kinesin-1	1B			KISc	KISc	KISc	503	3.3e-146	298	7e-80
Auran_2300	2300		http://genome.jgi-psf.org/	Kinesin-17				KISc	KISc	KISc	449.1	5.7e-130	226	5e-58
Auran_2307	2307		http://genome.jgi-psf.org/	Kinesin-13	13C			KISc-DSK1(?)	KISc	KISc	367.2	2.5e-105	144	2e-33
Auran_23121	23121		http://genome.jgi-psf.org/	Kinesin-20				KISc	KISc	KISc	377.7	1.7e-108	163	4e-39
Auran_2330	2330		http://genome.jgi-psf.org/	Kinesin-7				KISc	KISc	KISc	420.4	2.4e-121	210	3e-53
Auran_24579	24579		http://genome.jgi-psf.org/	Kinesin-20				KISc	KISc	KISc	351.5	1.3e-100	179	7e-44
Auran_24616	24616		http://genome.jgi-psf.org/	Kinesin-2				KISc-(coiled-coil)	KISc	KISc	592	5.3e-173	248	1e-64
Auran_24636	24636		http://genome.jgi-psf.org/	X10				KISc	KISc	KISc	419.8	3.6e-121	205	1e-51
Auran_24671	24671		http://genome.jgi-psf.org/	Kinesin-2				KISc-(coiled-coil)	KISc	KISc	558.5	6.6e-163	273	4e-72
Auran_24859	24859		http://genome.jgi-psf.org/	Kinesin-16	16A			KISc	KISc	KISc	306.8	3.9e-87	175	9e-43
Auran_25063	25063		http://genome.jgi-psf.org/	X8				KISc	KISc	KISc	377.5	2e-108	191	2e-47
Auran_25396	25396		http://genome.jgi-psf.org/	Kinesin-8	8B			KISc	KISc	KISc	502.6	4.2e-146	208	1e-52
Auran_26010	26010		http://genome.jgi-psf.org/	ND		divergent					-9.6	1.2e-12	88	2e-16
Auran_26360	26360		http://genome.jgi-psf.org/	Kinesin-9	9A			KISc	KISc	KISc	374.2	2e-107	166	6e-40
Auran_27989	27989		http://genome.jgi-psf.org/	Kinesin-16	16A			KISc	KISc	KISc	257	3.8e-72	135	1e-30
Auran_27999	27999		http://genome.jgi-psf.org/	Kinesin-14	14B			KISc	KISc	KISc	475.8	5.1e-138	176	4e-43
Auran_28490	28490		http://genome.jgi-psf.org/	Kinesin-7				KISc	KISc	KISc	375	1.1e-107	200	4e-50
Auran_28835	28835		http://genome.jgi-psf.org/	Kinesin-9	9A			KISc	KISc	KISc	114.6	2.8e-29	97	3e-19
Auran_28941	28941		http://genome.jgi-psf.org/	X5				KISc	KISc	KISc	367.3	2.4e-105	194	2e-48
Auran_29026	29026		http://genome.jgi-psf.org/	(Kinesin-14)	(14C)		near_id: Auran_14287 (100%)	KISc	KISc	KISc	231.4	1.9e-64	185	1e-45
Auran_29529	29529		http://genome.jgi-psf.org/	Kinesin-7				KISc	KISc	KISc	370.5	2.6e-106	177	2e-43
Auran_2953	2953		http://genome.jgi-psf.org/	ungrouped				KISc	KISc	KISc	352.8	5.5e-101	182	6e-45
Auran_32044	32044		http://genome.jgi-psf.org/	Kinesin-8	8B			KISc	KISc	KISc	474.7	1.1e-137	189	6e-47
Auran_33855	33855		http://genome.jgi-psf.org/	Kinesin-7				KISc	KISc	KISc	295.6	8.8e-84	153	5e-36
Auran_3474	3474		http://genome.jgi-psf.org/	ungrouped				KISc	KISc	KISc	343.1	4.5e-98	160	2e-38
Auran_35282	35282		http://genome.jgi-psf.org/	(Kinesin-2)			near_id: Auran_54797 (100%)	KISc	KISc	KISc	585.4	5.3e-171	262	8e-69
Auran_36466	36466		http://genome.jgi-psf.org/	Kinesin-20				KISc-WW	KISc-WW	KISc-WW	411.6	1.1e-118	194	2e-48
Auran_3650	3650		http://genome.jgi-psf.org/	Kinesin-20				KISc	KISc	KISc	253.1	5.7e-71	160	2e-38
Auran_37059	37059		http://genome.jgi-psf.org/	ND		divergent		KISc	KISc	KISc	90.2	6.1e-22	94	5e-18
Auran_38574	38574		http://genome.jgi-psf.org/	(Kinesin-2)			near_id: Auran_54797 (98%)	KISc-CotH(weak)	KISc	KISc	585.1	6.2e-171	262	6e-69
Auran_38747	38747		http://genome.jgi-psf.org/	ND		divergent		KISc	KISc	KISc	55.2	6.5e-17	132	7e-30
Auran_4176	4176		http://genome.jgi-psf.org/	Kinesin-4/10	4/10C			KISc	KISc	KISc	367.2	2.5e-105	192	1e-47
Auran_4817	4817		http://genome.jgi-psf.org/	ungrouped				KISc	KISc	KISc	254.3	2.4e-71	157	3e-37
Auran_5071	5071		http://genome.jgi-psf.org/	X5				KISc	KISc	KISc	172.3	1.2e-46	142	1e-32
Auran_53621	53621		http://genome.jgi-psf.org/	X12				KISc	KISc	KISc	241.2	2.1e-67	154	3e-36
Auran_54329	54329		http://genome.jgi-psf.org/	Kinesin-2				KISc	KISc	KISc	502.1	6.3e-146	232	7e-60
Auran_54797	54797		http://genome.jgi-psf.org/	Kinesin-2				KISc	KISc	KISc	585.4	5.3e-171	262	8e-69
Auran_59154	59154		http://genome.jgi-psf.org/	Kinesin-2				KISc	KISc	KISc	590.1	1.9e-172	267	2e-70
Auran_59386	59386		http://genome.jgi-psf.org/	Kinesin-14	14B			KISc	KISc	KISc	436.6	3.3e-126	189	8e-47
Auran_59470	59470		http://genome.jgi-psf.org/	(Kinesin-14)	(14B)		near_id: Auran_59386 (99%)	KISc	KISc	KISc	435.9	5.2e-126	189	8e-47
Auran_62293	62293		http://genome.jgi-psf.org/	Kinesin-4/10	4/10C			KISc	KISc	KISc	253.7	3.6e-71	159	7e-38
Auran_63797	63797		http://genome.jgi-psf.org/	Kinesin-9	9B			KISc	KISc	KISc	110.1	6.1e-28	135	1e-30
Auran_65259	65259		http://genome.jgi-psf.org/	ND		divergent		KISc	KISc	KISc	17.4	2e-14	60	8e-08
Auran_68237	68237		http://genome.jgi-psf.org/	ND		divergent		KISc	KISc	KISc	-49.5	5.3e-10	50	8e-05
Batde_BDEG_00161	BDEG_00161		http://www.broad.mit.edu/annotation/fgi/	Kinesin-4/10				FBOX-WD40-WD40-WD40-KISc-Nuclease_act	FBOX-WD40-KISc	FBOX-WD40-WD40-WD40-KISc-Nuclease_act	478.5	7.8e-139	211	1e-53	conserved hypothetical protein (translation) (2007 aa)
Batde_BDEG_00249	BDEG_00249		http://www.broad.mit.edu/annotation/fgi/	ND		divergent					35.1	1.4e-15	122	7e-27	conserved hypothetical protein (translation) (1572 aa)
Batde_BDEG_00609	BDEG_00609		http://www.broad.mit.edu/annotation/fgi/	Kinesin-1	1B			KISc-DUF465	KISc	KISc-DUF465	410.4	2.4e-118	325	1e-87	kinesin heavy chain (translation) (872 aa)
Batde_BDEG_00712	BDEG_00712		http://www.broad.mit.edu/annotation/fgi/	Kinesin-13	13A			SAM_1-KISc	SAM-KISc	SAM1-KISc	443.8	2.2e-128	178	1e-43	conserved hypothetical protein (translation) (798 aa)
Batde_BDEG_00734	BDEG_00734		http://www.broad.mit.edu/annotation/fgi/	Kinesin-8	8A			KISc	KISc	KISc	515.1	7.6e-150	203	3e-51	conserved hypothetical protein (translation) (981 aa)
Batde_BDEG_00967	BDEG_00967		http://www.broad.mit.edu/annotation/fgi/	Kinesin-18				KISc	KISc-ComEA	KISc-ComEA	306.9	3.5e-87	169	5e-41	conserved hypothetical protein (translation) (587 aa)
Batde_BDEG_01736	BDEG_01736		http://www.broad.mit.edu/annotation/fgi/	ungrouped				KISc	KISc	KISc	464.5	1.3e-134	207	2e-52	conserved hypothetical protein (translation) (633 aa)
Batde_BDEG_02278	BDEG_02278		http://www.broad.mit.edu/annotation/fgi/	ND		divergent		KISc	KISc		-68.3	9.2e-09	92	1e-17	conserved hypothetical protein (translation) (484 aa)
Batde_BDEG_02754	BDEG_02754		http://www.broad.mit.edu/annotation/fgi/	Kinesin-13	13C			KISc	KISc	KISc	171.1	2.7e-46	98	2e-19	conserved hypothetical protein (translation) (590 aa)
Batde_BDEG_03057	BDEG_03057		http://www.broad.mit.edu/annotation/fgi/	Kinesin-7				KISc	KISc	KISc	368.9	7.8e-106	221	1e-56	conserved hypothetical protein (translation) (1780 aa)
Batde_BDEG_03571	BDEG_03571		http://www.broad.mit.edu/annotation/fgi/	ND		divergent		IF_2B-KISc-tRNA-synt_2c-tRNA_SAD-DHHA1	IF_2b-KISc-ALaS	IF_2b-KISc-ALaS	-95.9	6.1e-07	45	0.003	conserved hypothetical protein (translation) (1861 aa)
Batde_BDEG_04925	BDEG_04925		http://www.broad.mit.edu/annotation/fgi/	Kinesin-7				KISc	KISc	KISc	438.5	8.5e-127	200	3e-50	conserved hypothetical protein (translation) (823 aa)
Batde_BDEG_05477	BDEG_05477		http://www.broad.mit.edu/annotation/fgi/	Kinesin-2				KISc	KISc	KISc	348.6	9.8e-100	192	7e-48	kinesin-II 95 kDa subunit (translation) (738 aa)
Batde_BDEG_06283	BDEG_06283		http://www.broad.mit.edu/annotation/fgi/	Kinesin-5				KISc	KISc	KISc	166.3	7.7e-45	126	7e-28	conserved hypothetical protein (translation) (923 aa)
Batde_BDEG_06567	BDEG_06567		http://www.broad.mit.edu/annotation/fgi/	Kinesin-2				KISc	KISc	KISc	352.2	8.5e-101	204	1e-51	kinesin-II 95 kDa subunit (translation) (606 aa)
Batde_BDEG_07345	BDEG_07345		http://www.broad.mit.edu/annotation/fgi/	Kinesin-9	9B			KISc	KISc	KISc	375.7	7.1e-108	200	4e-50	hypothetical protein similar to kinesin family member 6 (translation) (1045 aa)
Batde_BDEG_07539	BDEG_07539		http://www.broad.mit.edu/annotation/fgi/	Kinesin-14	14A			KISc	KISc	KISc	515.3	6.5e-150	202	6e-51	carboxy-terminal kinesin 2 (translation) (751 aa)
Batde_BDEG_07929	BDEG_07929		http://www.broad.mit.edu/annotation/fgi/	Kinesin-9	9A			KISc	KISc	KISc	278.5	1.2e-78	169	5e-41	hypothetical protein similar to kinesin motor domain containing protein (translation) (748 aa)
Caeel_bmk-1	CE09600	Q9XTM0		Kinesin-5				KISc	KISc	KISc	555.8	4.4e-162	230	3e-59	kinesin-like protein
Caeel_klp-10	CE04148	Q18413		(Kinesin-15)			near_id: Caeel_CE07978 (98%)	KISc	KISc	KISc	397.4	2.1e-114	202	7e-51
Caeel_klp-10	CE34733	Q7YXG4		(Kinesin-15)			near_id: Caeel_CE07978 (98%)	KISc	KISc	KISc	397.4	2.1e-114	202	7e-51
Caeel_klp-11	CE03239	Q8MQ68		(Kinesin-2)	(2B)		near_id: Caeel_CE27986 (100%)	KISc	KISc	KISc	551.8	6.9e-161	241	1e-62	kinesin
Caeel_klp-11	CE27986	Q19633		Kinesin-2	2B			KISc	KISc	KISc	618.6	5.4e-181	264	2e-69	kinesin
Caeel_klp-12	CE37926	O17887		Kinesin-4/10	4/10A			KISc-WD40-WD40	KISc-WD40	KISc-WD40-WD40	476.2	3.8e-138	236	5e-61	kinesin, kinesin-4 family
Caeel_klp-13	CE33056	Q9NDT1		Kinesin-8	8B			KISc	KISc	KISc	193.5	5e-53	74	3e-12	kinesin-like protein
Caeel_klp-15	CE12298	P91400		Kinesin-14	14A			KISc	KISc	KISc	419.5	4.4e-121	157	3e-37	kinesins
Caeel_klp-16	CE08666	Q93366		(Kinesin-14)	(14A)		near_id: Caeel_CE12298 (97%)	KISc	PRK07003-KISc	KISc	408.6	8.8e-118	153	4e-36	kinesin, kinesin-14 family
Caeel_klp-17	CE37934	Q23124		Kinesin-14	14A			KISc	KISc	KISc	433.8	2.3e-125	144	2e-33	kinesin, kinesin-14 family
Caeel_klp-18	CE07978	Q17753		Kinesin-15				KISc	KISc	KISc	418.5	9e-121	209	6e-53	kinesin-like protein
Caeel_klp-19	CE16631	O45935		ungrouped				KISc	KISc	KISc	524.2	1.4e-152	217	2e-55	Kinesin motor domain
Caeel_klp-20	CE26143	Q965T6		Kinesin-2	2A			KISc	KISc	KISc	619.8	2.3e-181	254	1e-66
Caeel_klp-3	CE01083	P45962		Kinesin-14	14B			KISc	KISc	KISc	482.4	5.4e-140	211	1e-53	kinesin like protein
Caeel_klp-4	CE31007	Q8MQ20		(Kinesin-3)	(3D)		near_id: Caeel_CE27176 (100%)	KISc	KISc-FHA	KISc-FHA	517.2	1.7e-150	225	1e-57
Caeel_klp-4	CE27176	Q20888		Kinesin-3	3D			KISc	KISc-FHA	KISc-FHA	517.2	1.7e-150	225	1e-57	kinesin-related protein
Caeel_klp-4	CE04669	Q8IG10		(Kinesin-3)	(3D)		near_id: Caeel_CE27176 (100%)	KISc	KISc-FHA	KISc-FHA	517.2	1.7e-150	225	1e-57
Caeel_klp-6	CE02031	Q09997		Kinesin-3	3A			KISc-FHA(weak)	KISc-FHA	KISc-FHA	564.4	1.1e-164	192	1e-47
Caeel_klp-7	CE29333	Q9GRF0		(Kinesin-13)	(13B)		near_id: Caeel_CE20001 (100%)	KISc	KISc	KISc	420.6	2.2e-121	159	5e-38	kinesin, kinesin-13 (MCAK\/KIF-2) family, isoform b
Caeel_klp-7	CE20001	Q9XU12		Kinesin-13	13B			KISc	KISc	KISc	420.6	2.2e-121	159	5e-38	kinesin, kinesin-13 (MCAK\/KIF-2) family, isoform a
Caeel_osm-3	CE31567	P46873		(Kinesin-2)	(2C)		near_id: Caeel_CE31568 (100%)	KISc	KISc	KISc	547.5	1.3e-159	254	1e-66	kinesin
Caeel_osm-3	CE31568	P46873		Kinesin-2	2C			KISc	KISc	KISc	600.6	1.4e-175	254	1e-66
Caeel_unc-104	CE30267	P23678		Kinesin-3	3C			KISc-FHA-PH	KISc-FHA-Unc104/PH	KISc-FHA-PH	569.7	2.7e-166	244	2e-63	kinesin-like protein
Caeel_unc-104	CE33041	P23678		(Kinesin-3)	(3C)		near_id: Caeel_CE30267 (100%)	KISc-FHA-PH	KISc-FHA-un104/PH	KISc-FHA-PH	569.7	2.7e-166	244	2e-63
Caeel_unc-116	CE26945	P34540		Kinesin-1	1A			KISc-KID(very short)	KISc	KISc	539.1	4.4e-157	499	1e-140	Kinesin heavy chain
Caeel_vab-8	CE31041	Q21441		ND		divergent		KISc	KISc	KISc	-84.8	1.1e-07	56	8e-07	kinesin-like protein
Caeel_zen-4	CE12344	Q21493		Kinesin-6	6A			ATP-synt F(weak)-KISc	KISc	KISc	478.6	7.5e-139	143	5e-33	kinesin-like protein
Caeel_zen-4	CE12346	Q21492		(Kinesin-6)	(6A)		near_id: Caeel_CE12344 (100%)	ATP-synt F(weak)-KISc	KISc	KISc	478.6	7.5e-139	143	5e-33	kinesin-like protein
Caeel_zen-4	CE31717	Q8MQ04		(Kinesin-6)	(6A)		near_id: Caeel_CE12344 (100%)	ATP-synt F(weak)-KISc	KISc	KISc	477.2	2e-138	142	9e-33
Capsp_103345	103345		http://genome.jgi-psf.org/	Kinesin-16	16A			KISc	KISc	KISc	437.2	2.1e-126	208	1e-52	e_gw1.24.35.1
Capsp_105632	105632		http://genome.jgi-psf.org/	Kinesin-3	3B			KISc-FHA	KISc-FHA	KISc-FHA	457.4	1.7e-132	216	4e-55	e_gw1.648.7.1
Capsp_110075	110075		http://genome.jgi-psf.org/	Kinesin-9	9B			KISc	KISc	KISc	410.8	1.9e-118	221	1e-56	e_gw1.424.13.1
Capsp_116253	116253		http://genome.jgi-psf.org/	ND		divergent		KISc	KISc	KISc	-59.1	2.3e-09	104	2e-21	e_gw1.31247.3.1
Capsp_123482	123482		http://genome.jgi-psf.org/	Kinesin-4/10	4/10A			KISc	KISc	KISc	546.6	2.5e-159	228	2e-58	e_gw1.17.29.1
Capsp_125049	125049		http://genome.jgi-psf.org/	Kinesin-15				KISc	KISc	KISc	452.7	4.5e-131	221	1e-56	e_gw1.599.12.1
Capsp_129452	129452		http://genome.jgi-psf.org/	Kinesin-3	3A			KISc-FHA	KISc-FHA	KISc-FHA	400.9	1.8e-115	186	5e-46	e_gw1.522.21.1
Capsp_132084	132084		http://genome.jgi-psf.org/	Kinesin-6	6B			KISc	KISc	KISc	391	1.7e-112	116	5e-25	e_gw1.95.36.1
Capsp_138763	138763		http://genome.jgi-psf.org/	Kinesin-9	9B			KISc	KISc	KISc	368.8	8.2e-106	201	1e-50	e_gw1.12.139.1
Capsp_139702	139702		http://genome.jgi-psf.org/	Kinesin-9	9A			KISc	KISc	KISc	417.9	1.4e-120	167	3e-40	e_gw1.528.132.1
Capsp_150014	150014		http://genome.jgi-psf.org/	Kinesin-3	3C			KISc-FHA-PH	KISc-Unc104(PH)	KISc-FHA-PH	565.9	4e-165	232	9e-60	estExt_Genewise1.C_2510044
Capsp_151173	151173		http://genome.jgi-psf.org/	Kinesin-2	2C			KISc	KISc	KISc	617.8	9e-181	230	3e-59	estExt_Genewise1.C_11010005
Capsp_154418	154418		http://genome.jgi-psf.org/	Kinesin-14	14B			KISc	KISc	KISc	511	1.3e-148	230	3e-59	estExt_Genewise1.C_11580001
Capsp_154669	154669		http://genome.jgi-psf.org/	Kinesin-2	2A			KISc	KISc	KISc	585.3	5.7e-171	253	3e-66	estExt_Genewise1.C_780011
Capsp_157378	157378		http://genome.jgi-psf.org/	Kinesin-14	14B			KISc	KISc	KISc	437.2	2.2e-126	218	1e-55	estExt_Genewise1.C_8960004
Capsp_165042	165042		http://genome.jgi-psf.org/	Kinesin-2	2B			KISc	KISc	KISc	591.3	8.7e-173	254	2e-66	estExt_Genewise1.C_70031
Capsp_167295	167295		http://genome.jgi-psf.org/	Kinesin-14	14C			KISc	KISc	KISc	509.3	4.3e-148	228	9e-59	estExt_Genewise1Plus.C_3120009
Capsp_167419	167419		http://genome.jgi-psf.org/	Kinesin-13	13B			KISc	KISc	KISc	440.4	2.3e-127	170	3e-41	estExt_Genewise1Plus.C_1900037
Capsp_171489	171489		http://genome.jgi-psf.org/	Kinesin-3	3A			KISc-FHA	KISc-FHA	KISc-FHA	505.2	7e-147	188	1e-46	estExt_Genewise1Plus.C_3870001
Capsp_172954	172954		http://genome.jgi-psf.org/	Kinesin-13	13A			SAM(weak)-KISc	SAM2-KISc	SAM2-KISc	388.9	7.5e-112	156	6e-37	estExt_Genewise1Plus.C_11580006
Capsp_174698	174698		http://genome.jgi-psf.org/	Kinesin-1	1A			KISc	KISc	KISc	557.2	1.6e-162	551	1e-156	estExt_Genewise1Plus.C_1580029
Capsp_178367	178367		http://genome.jgi-psf.org/	Kinesin-2	2A			KISc	KISc	KISc	449.7	3.6e-130	236	5e-61	estExt_Genewise1Plus.C_220135
Capsp_180829	180829		http://genome.jgi-psf.org/	Kinesin-18				KISc	KISc	KISc	388.9	7.6e-112	194	2e-48	estExt_Genewise1Plus.C_8040014
Capsp_180938	180938		http://genome.jgi-psf.org/	Kinesin-3	3B			KISc-FHA	KISc-FHA	KISc-FHA	284.1	2.5e-80	172	1e-41	estExt_Genewise1Plus.C_2420001
Capsp_183430	183430		http://genome.jgi-psf.org/	Kinesin-6	6A			KISc	KISc	KISc	469.9	2.9e-136	115	9e-25	estExt_Genewise1Plus.C_1430018
Capsp_19093	19093		http://genome.jgi-psf.org/	Kinesin-4/10	4/10B			KISc	KISc	KISc	502.7	4e-146	228	2e-58	estExt_fgenesh1_pm.C_1690009
Capsp_195907	195907		http://genome.jgi-psf.org/	Kinesin-3	3B			KISc-FHA	KISc-FHA	KISc-FHA	555	7.5e-162	241	1e-62	fgenesh1_pg.C_scaffold_438000027
Capsp_196619	196619		http://genome.jgi-psf.org/	Kinesin-3	3A			KISc-FHA	KISc-FHA	KISc-FHA	345.1	1.1e-98	145	8e-34	fgenesh1_pg.C_scaffold_353000020
Capsp_198971	198971		http://genome.jgi-psf.org/	ND		divergent		KISc	KISc	KISc	-56.5	1.5e-09	79	9e-14	fgenesh1_pg.C_scaffold_5494000001
Capsp_205599	205599		http://genome.jgi-psf.org/	ND		divergent		KISc	KISc	KISc	99.6	9.1e-25	123	4e-27	fgenesh1_pg.C_scaffold_45000064
Capsp_218005	218005		http://genome.jgi-psf.org/	Kinesin-9	9A			KISc	KISc	KISc	129.9	6.6e-34	104	2e-21	fgenesh1_pg.C_scaffold_2922000001
Capsp_221227	221227		http://genome.jgi-psf.org/	Kinesin-2				KISc	KIS	KIS	156	9.4e-42	147	2e-34	estExt_fgenesh1_pg.C_6890007
Capsp_221448	221448		http://genome.jgi-psf.org/	Kinesin-8	8B			KISc	KISc	KISc	527	1.9e-153	213	5e-54	estExt_fgenesh1_pg.C_480032
Capsp_221617	221617		http://genome.jgi-psf.org/	Kinesin-14	14D			KISc	KISc	KISc	345.7	7.6e-99	98	3e-19	estExt_fgenesh1_pg.C_180096
Capsp_223727	223727		http://genome.jgi-psf.org/	Kinesin-3	3A			KISc-FHA	KISc-FHA	KISc-FHA	525.8	4.4e-153	214	2e-54	estExt_fgenesh1_pg.C_4070014
Capsp_225292	225292		http://genome.jgi-psf.org/	ND		divergent		KISc-FHA	KISc-FHA-CAP_GLY	KISc-FHA-CAP_GLY	-10.8	1.5e-12	104	2e-21	estExt_fgenesh1_pg.C_450061
Capsp_226254	226254		http://genome.jgi-psf.org/	Kinesin-5				KISc	KISc	KISc	567.1	1.6e-165	236	5e-61	estExt_fgenesh1_pg.C_550014
Capsp_226630	226630		http://genome.jgi-psf.org/	ND		divergent		KISc	KISc	KISc	25.7	5.8e-15	94	3e-18	estExt_fgenesh1_pg.C_5470016
Capsp_226670	226670		http://genome.jgi-psf.org/	(Kinesin-6)	(6A)		near_id: Capsp_183430 (100%)	KISc	KISc	KISc	214.5	2.4e-59	110	5e-23	estExt_fgenesh1_pg.C_30930001
Capsp_227783	227783		http://genome.jgi-psf.org/	Kinesin-8	8A			KISc	KISc	KISc	527.7	1.2e-153	209	6e-53	estExt_fgenesh1_pg.C_120025
Capsp_2580	2580		http://genome.jgi-psf.org/	Kinesin-14	14A			KISc	COG2433(SMC)-KISc	KISc	450.3	2.4e-130	209	5e-53	fgenesh1_pm.C_scaffold_20000003
Capsp_82852	82852		http://genome.jgi-psf.org/	Kinesin-3	3E			KISc-FHA	KISc-FHA	KISc-FHA	515.8	4.7e-150	204	2e-51	gw1.126.73.1
Capsp_83397	83397		http://genome.jgi-psf.org/	Kinesin-7				KISc	KISc	KISc	452	7.4e-131	233	4e-60	gw1.162.79.1
Chlre_102475	102475		http://genome.jgi-psf.org/	Kinesin-14	14A			KISc	KISc	KISc	461.2	1.2e-133	182	1e-44
Chlre_104388	104388		http://genome.jgi-psf.org/	Kinesin-13	13A			KISc	KISc	KISc	387.7	1.7e-111	139	6e-32
Chlre_105722	105722		http://genome.jgi-psf.org/	Kinesin-14	14C			MyTH4_FERM-M_FERM-M_KISc	MyTH4_FERM-M_FERM-M_KISc	MyTH4-B41-KISc	508.2	9e-148	235	8e-61
Chlre_106906	106906		http://genome.jgi-psf.org/	Kinesin-1	1A			KISc	KISc	KISc	237.9	2.1e-66	189	5e-47
Chlre_113825	113825		http://genome.jgi-psf.org/	ND		divergent		KISc	KISc	KISc	-67.7	8.3e-09	116	7e-25
Chlre_114085	114085		http://genome.jgi-psf.org/	Kinesin-15				KISc	KISc	KISc	408.3	1.1e-117	216	4e-55
Chlre_117343	117343		http://genome.jgi-psf.org/	Kinesin-4/10	4/10B			KISc	KISc	KISc	484.9	9.1e-141	221	2e-56
Chlre_117642	117642		http://genome.jgi-psf.org/	(X5)			near_id: Chlre_190816 (98%)	KISc	KISc	KISc	293.4	4e-83	184	3e-45
Chlre_119255	119255		http://genome.jgi-psf.org/	Kinesin-14	14B			KISc	KISc	KISc	491.4	1e-142	224	1e-57
Chlre_120667	120667		http://genome.jgi-psf.org/	Kinesin-14	14A			KISc	KISc	KISc	497.2	1.8e-144	203	4e-51
Chlre_126121	126121		http://genome.jgi-psf.org/	Kinesin-9	9A			KISc	KISc	KISc	394.1	2e-113	197	2e-49
Chlre_126179	126179		http://genome.jgi-psf.org/	Kinesin-16	16A			KISc	KISc	KISc	221.2	2.2e-61	134	2e-30
Chlre_129295	129295		http://genome.jgi-psf.org/	Kinesin-9	9B			KISc	KISc	KISc	416.5	3.7e-120	201	1e-50
Chlre_137882	137882		http://genome.jgi-psf.org/	Kinesin-5				KISc	KISc	KISc	558.6	6.2e-163	221	2e-56
Chlre_140337	140337		http://genome.jgi-psf.org/	Kinesin-14	14B			KISc	KISc	KISc	458.5	8e-133	220	3e-56
Chlre_142912	142912		http://genome.jgi-psf.org/	Kinesin-16	16B			KISc	KISc	KISc	276.7	4.4e-78	136	6e-31
Chlre_144448	144448		http://genome.jgi-psf.org/	ND		divergent		KISc_SAP	KISc_PRK02224	KISc-SAP	-76.5	3.2e-08	42	0.016
Chlre_146880	146880		http://genome.jgi-psf.org/	ND		divergent		KISc	KISc	KISc	-122.3	3.4e-05
Chlre_151003	151003		http://genome.jgi-psf.org/	Kinesin-7				KISc	KISc	KISc	275.1	1.3e-77	140	4e-32
Chlre_152275	152275		http://genome.jgi-psf.org/	ND		divergent		KISc	KISc	KISc	-29.2	2.4e-11	52	2e-05
Chlre_153347	153347		http://genome.jgi-psf.org/	ND		divergent		KISc-Involucrin rep	KISc	KISc	-133.1	0.00017	50	6e-05
Chlre_168803	168803		http://genome.jgi-psf.org/	ungrouped				KISc	KISc	KISc	126.6	6.5e-33	106	5e-22
Chlre_175469	175469		http://genome.jgi-psf.org/	Kinesin-17				KISc	KISc	KISc	500.1	2.5e-145	241	1e-62
Chlre_178936	178936		http://genome.jgi-psf.org/	ND		divergent		KISc	KISc	KISc	-106.6	3.1e-06	38	0.24
Chlre_180630	180630		http://genome.jgi-psf.org/	Kinesin-16	16A			KISc	KISc	KISc	358.2	1.3e-102	162	8e-39
Chlre_193079	193079		http://genome.jgi-psf.org/	ND		divergent		KISc	KISc	KISc	-31.8	3.6e-11	60	4e-08
Chlre_98837	98837		http://genome.jgi-psf.org/	Kinesin-7				KISc	KISc	KISc	382.8	5e-110	167	3e-40
Chlre_99147	99147		http://genome.jgi-psf.org/	Kinesin-7				KISc	KISc	KISc	529.3	4.1e-154	254	2e-66
Chlre_99525	99525		http://genome.jgi-psf.org/	Kinesin-4/10				KISc	KISc	KISc	412	8.3e-119	177	3e-43
Chlre_FAP125	190816		http://genome.jgi-psf.org/	X5				KISc-POX_A_type_inc_CLP_N	KISc-SPEC	KISc-SPEC	390.9	1.8e-112	172	6e-42	Flagellar Associated Protein Similar to Kinesin
Chlre_FLA10	185750		http://genome.jgi-psf.org/	Kinesin-2				KISc	KISc	KISc	602.1	4.9e-176	241	2e-62	Kinesin-II Motor Protein
Chlre_FLA8	150766		http://genome.jgi-psf.org/	Kinesin-2				KISc_HypA	KISc	KISc	601.3	8.5e-176	256	3e-67	Kinesin-II motor subunit
Chlre_IAR1	126081		http://genome.jgi-psf.org/	Kinesin-4/10				KISc	KISc	KISc	436.4	3.7e-126	210	3e-53
Chlre_KLP1	186414		http://genome.jgi-psf.org/	Kinesin-9	9A			KISc	KISc	KISc	512.6	4.4e-149	199	6e-50	Kinesin-like protein 1
Cioin_214618	214618		http://genome.jgi-psf.org/	Kinesin-16	16A			KISc	KISc	KISc	428.1	1.2e-123	225	8e-58	fgenesh3_pg.C_chr_04q000204
Cioin_246356	246356		http://genome.jgi-psf.org/	Kinesin-4/10	4/10B			KISc-HIM	KISc	KISc-HIM	527	2e-153	244	1e-63	estExt_genewise1.C_chr_14p0237
Cioin_250400	250400		http://genome.jgi-psf.org/	Kinesin-13	13B			KISc	KISc	KISc	443.7	2.4e-128	167	2e-40	gw1.08q.47.1
Cioin_251697	251697		http://genome.jgi-psf.org/	Kinesin-9	9B			KISc	KISc	KISc	408.3	1e-117	194	2e-48	gw1.04q.137.1
Cioin_259695	259695		http://genome.jgi-psf.org/	Kinesin-3	3D			KISc-FHA	KISc-FHA	KISc-FHA	525.4	5.9e-153	223	4e-57	gw1.26.106.1
Cioin_259795	259795		http://genome.jgi-psf.org/	Kinesin-3	3C			KISc-FHA	KISc-FHA	KISc-FHA	575.2	6e-168	231	1e-59	gw1.04q.540.1
Cioin_260029	260029		http://genome.jgi-psf.org/	Kinesin-2	2C			KISc	KISc	KISc	612.7	3.1e-179	250	2e-65	gw1.01q.654.1
Cioin_260173	260173		http://genome.jgi-psf.org/	Kinesin-6	6A			KISc	KISc	KISc	388.1	1.3e-111	137	2e-31	gw1.96.28.1
Cioin_260246	260246		http://genome.jgi-psf.org/	Kinesin-1	1A			KISc	KISc	KISc	556.8	2.1e-162	565	1e-160	gw1.03q.415.1
Cioin_260824	260824		http://genome.jgi-psf.org/	Kinesin-2	2A			KISc	KISc-Rab5-bind	KISc-Rab5_bind	600.6	1.4e-175	251	1e-65	gw1.02q.617.1
Cioin_261942	261942		http://genome.jgi-psf.org/	Kinesin-5				KISc	KISc	KISc	525.5	5.8e-153	212	9e-54	gw1.59.17.1
Cioin_262040	262040		http://genome.jgi-psf.org/	Kinesin-18				KISc	KISc	KISc	400.6	2.2e-115	184	2e-45	gw1.03q.502.1
Cioin_270269	270269		http://genome.jgi-psf.org/	ND		divergent		KISc	KISc	KISc	-31.8	3.6e-11	240	2e-62	gw1.03q.828.1
Cioin_270285	270285		http://genome.jgi-psf.org/	Kinesin-3	3A			KISc-FHA	KISc-FHA	KISc-FHA	498	1e-144	202	7e-51	gw1.03q.830.1
Cioin_271415	271415		http://genome.jgi-psf.org/	Kinesin-14	14B			KISc	KISc	KISc	511.1	1.2e-148	223	3e-57	gw1.02q.1296.1
Cioin_272147	272147		http://genome.jgi-psf.org/	Kinesin-4/10	4/10A			KISc	KISc	KISc	235.9	8.3e-66	140	4e-32	gw1.1282.3.1
Cioin_273146	273146		http://genome.jgi-psf.org/	Kinesin-3	3E			KISc	KISc	KISc	516.5	2.8e-150	209	6e-53	gw1.09q.770.1
Cioin_273420	273420		http://genome.jgi-psf.org/	Kinesin-3	3A			KISc	KISc	KISc	410.4	2.4e-118	175	9e-43	gw1.03q.973.1
Cioin_273802	273802		http://genome.jgi-psf.org/	Kinesin-3	3A			KISc	KISc	KISc	486.2	3.7e-141	182	1e-44	gw1.127.69.1
Cioin_276402	276402		http://genome.jgi-psf.org/	ND		divergent		KISc	KISc	KISc	38.5	8.1e-16	100	4e-20	gw1.1198.4.1
Cioin_280396	280396		http://genome.jgi-psf.org/	Kinesin-14	14D			KISc	KISc	KISc	336.3	5.2e-96	166	4e-40	gw1.08q.1785.1
Cioin_283184	283184		http://genome.jgi-psf.org/	Kinesin-15				KISc	KISc	KISc	507.7	1.3e-147	226	6e-58	estExt_fgenesh3_pm.C_chr_03q0071
Cioin_296665	296665		http://genome.jgi-psf.org/	Kinesin-2	2B			KISc	KISc	KISc	603.2	2.2e-176	251	1e-65	estExt_fgenesh3_kg.C_chr_01q0056
Cioin_368914	368914		http://genome.jgi-psf.org/	Kinesin-14	14A				KISc	KISc	495.8	4.8e-144	203	3e-51	e_gw1.01p.821.1
Cioin_373630	373630		http://genome.jgi-psf.org/	Kinesin-14	14C			KISc	KISc	KISc	531	1.2e-154	236	6e-61	e_gw1.02q.1897.1
Cioin_375601	375601		http://genome.jgi-psf.org/	Kinesin-7					KISc	KISc	459.7	3.6e-133	232	7e-60	e_gw1.03q.195.1
Cioin_376004	376004		http://genome.jgi-psf.org/	Kinesin-9	9B			KISc	KISc	KISc	364.4	1.7e-104	190	3e-47	e_gw1.04q.206.1
Cioin_380815	380815		http://genome.jgi-psf.org/	Kinesin-9	9A			KISc	KISc	KISc	386.4	4.2e-111	174	2e-42	e_gw1.07q.1027.1
Cioin_399348	399348		http://genome.jgi-psf.org/	(Kinesin-7)			near_id: Cioin_375601 (100%)	KISc	KISc	KISc	172.2	1.3e-46	163	4e-39	e_gw1.2036.1.1
Crypa_cgd3_3090	cgd3_3090	XP_001388120		Kinesin-8				KISc	KISc	KISc	364.5	1.6e-104	142	9e-33	similar to protein FLJ37300, putative
Crypa_cgd6_1900	cgd6_1900	XP_001388318		ungrouped				KISc	KISc	KISc	177.6	2.9e-48	99	1e-19	kinesin heavy chain, putative
Crypa_cgd6_1920	cgd6_1920	XP_001388319		X6				KISc	KISc	KISc	412.1	7.8e-119	200	4e-50	putative kinesin heavy chain
Crypa_cgd6_2790	cgd6_2790	XP_001388331		Kinesin-1	1A			KISc	KISc	KISc	503	3.3e-146	327	1e-88	kinesin heavy chain, putative
Crypa_cgd6_4210	cgd6_4210	XP_001388347		Kinesin-5				KISc	KISc	KISc	511.9	7e-149	223	5e-57	kinesin-like boursin, putative
Crypa_K2	cgd3_2590	XP_001388114		Kinesin-14	14A			KISc	KISc	KISc	436.7	2.9e-126	187	3e-46	kinesin-related protein K2
Crypa_Kip3p	cgd8_3300	XP_627225		Kinesin-13	13A			KISc	KISc	KISc	379.8	4.1e-109	154	2e-36	centromere associated Kip3p, kinesin like P-loop NTpase that belongs to the TRAFAC class GTpase superfamily
Cyame_CENP-E	CMQ429C		http://merolae.biol.s.u-tokyo.ac.jp/	Kinesin-7				KISc	KISc	KISc	503.1	3e-146	210	3e-53	centromere protein E, CENP-E
Cyame_CMC157C	CMC157C		http://merolae.biol.s.u-tokyo.ac.jp/	Kinesin-5				KISc	KISc	KISc	514.1	1.5e-149	206	7e-52	kinesin-related protein, BimC
Cyame_CMO070C	CMO070C		http://merolae.biol.s.u-tokyo.ac.jp/	Kinesin-15				KISc	KISc	KISc	546.7	2.4e-159	243	5e-63	kinesin-related
Cyame_CMR497C	CMR497C		http://merolae.biol.s.u-tokyo.ac.jp/	Kinesin-14	14A			KISc	KISc	KISc	505.9	4.3e-147	196	4e-49	kinesin-related
Cyame_CMT097C	CMT097C		http://merolae.biol.s.u-tokyo.ac.jp/	Kinesin-14	14B			PLAT(weak)-CBM_20(weak)-KISc	PLAT-CBM_20-KISc	PLAT-CBM_20-KISc	484.3	1.4e-140	233	5e-60	kinesin-related protein, C-terminal motor
Danre_KIF23	OTTDARP00000013799	NP_571430.1		Kinesin-6	6A			KISc	KISc	KISc	527.1	1.8e-153	125	1e-27	kinesin family member 23 [Danio rerio]
Danre_KIFC1	OTTDARP00000017239	NP_001038419.1		(Kinesin-14)	(14A)		near_id: Danre_OTTDARP00000002172 (99%)	KISc	KISc	KISc	497.1	2e-144	202	7e-51	kinesin family member C1-like [Danio rerio]
Danre_OTTDARP00000002172	OTTDARP00000002172	NP_571281		Kinesin-14	14A			KISc	KISc	KISc	498.7	6.4e-145	200	4e-50
Danre_OTTDARP00000002173	OTTDARP00000002173	NP_571281		(Kinesin-14)	(14A)		near_id: Danre_OTTDARP00000002172 (100%)	KISc	KISc	KISc	498.7	6.4e-145	200	4e-50
Danre_OTTDARP00000005278	OTTDARP00000005278	XP_696034		X7				KISc	KISc	KISc	167.6	3.1e-45	127	4e-28
Danre_OTTDARP00000005422	OTTDARP00000005422	XP_686502		Kinesin-14	14D			KISc	KISc	KISc	187.5	3.1e-51	141	2e-32
Danre_OTTDARP00000005571	OTTDARP00000005571	XP_694572		ND		divergent		KISc	KISc	KISc	16.3	2.4e-14	81	2e-14
Danre_OTTDARP00000010256	OTTDARP00000010256	NP_001038441.1		Kinesin-3	3E			KISc-FHA	KISc-FHA	KISc-FHA	535.9	4.1e-156	189	6e-47	hypothetical protein LOC562052 [Danio rerio]
Danre_OTTDARP00000013713	OTTDARP00000013713	XP_696785		Kinesin-14	14B			KISc	KISc	KISc	505.4	6.1e-147	229	4e-59
Danre_OTTDARP00000013714	OTTDARP00000013714	XP_696785		(Kinesin-14)	(14B)		near_id: Danre_OTTDARP00000013713 (99%)	KISc	KISc	KISc	505.4	6.1e-147	229	4e-59
Danre_OTTDARP00000018136	OTTDARP00000018136	XP_695803		Kinesin-14	14C			KISc	KISc	KISc	482.2	5.8e-140	225	8e-58
Danre_OTTDARP00000020543	OTTDARP00000020543	NP_001014816		Kinesin-4/10				KISc	KISc	KISc	486.2	3.8e-141	234	2e-60
Danre_OTTDARP00000022213	OTTDARP00000022213	XP_692218		Kinesin-3	3C			KISc-FHA-Unc104/PH	KISc-FHA-Unc104/PH	KISc-FHA-PH	584.7	8.6e-171	249	5e-65
Danre_OTTDARP00000023883	OTTDARP00000023883	AAH95661		Kinesin-6	6B			KISc	KISc	KISc	405.5	7.3e-117	119	1e-25
Danre_OTTDARP00000024106	OTTDARP00000024106			Kinesin-2	2B			KISc	KISc	KISc	583.7	1.7e-170	245	1e-63
Danre_OTTDARP00000024273	OTTDARP00000024273	XP_695424		Kinesin-3	3B			KISc	KISc	KISc	453.3	3e-131	204	2e-51
Dicdi_kif10	DDB0219839	XP_629230.1		Kinesin-8	8A			KISc	KISc	KISc	500.2	2.4e-145	217	3e-55	hypothetical protein DDB_0215386 [Dictyostelium discoideum AX4]
Dicdi_kif11	DDB0189194	XP_635435.1		Kinesin-7				KISc	KISc	KISc	507.6	1.4e-147	217	2e-55	hypothetical protein DDB_0201556 [Dictyostelium discoideum AX4]
Dicdi_kif12	DDB0189854	XP_647633.1		Kinesin-6				KISc	KISc	KISc	373.3	3.7e-107	119	6e-26	hypothetical protein DDB_0201555 [Dictyostelium discoideum AX4]
Dicdi_kif13	DDB0187903	XP_636780.1		Kinesin-5				KISc	KISc	KISc	442.1	7.1e-128	206	5e-52	hypothetical protein DDB_0201557 [Dictyostelium discoideum AX4]
Dicdi_kin2	DDB0217523	XP_644079.1		X11				KISc	KISc	KISc	309.2	7e-88	195	9e-49	hypothetical protein DDB_0185204 [Dictyostelium discoideum AX4]
Dicdi_kin5	DDB0166988	XP_643173.1		Kinesin-1	1C			KISc	KISc	KISc	532.8	3.6e-155	316	3e-85	hypothetical protein DDB_0185205 [Dictyostelium discoideum AX4]
Dicdi_ksnB	DDB0189377	XP_647135.1		Kinesin-14	14A			KISc	KISc	KISc	529.7	3e-154	213	4e-54	kinesin-related protein K2 [Dictyostelium discoideum AX4]
Dicdi_ksnC	DDB0204045	XP_640847.1		Kinesin-1	1B			KISc	KISc	KISc	542.2	5.1e-158	357	2e-97	kinesin 3 [Dictyostelium discoideum AX4]
Dicdi_ksnD	DDB0186344	XP_639868.1		Kinesin-7				KISc	KISc	KISc	506.7	2.6e-147	241	1e-62	kinesin 4 [Dictyostelium discoideum AX4]
Dicdi_ksnF	DDB0216601	XP_647667.1		Kinesin-13	13A			SAM_1-KISc	KISc	SAM1-KISc	433.1	3.6e-125	175	1e-42	kinesin 6 [Dictyostelium discoideum AX4]
Dicdi_ksnG	DDB0204609	XP_640581.1		Kinesin-1				KISc	KISc	KISc	546.5	2.6e-159	308	7e-83	K7 kinesin-like protein [Dictyostelium discoideum AX4]
Dicdi_ksnH	DDB0218612	XP_638546.1		Kinesin-4/10				KISc-WD40-WD40-WD40-WD40-WD40-WD40	KISc-WD40-WD40	KISc-WD40-WD40-WD40-WD40-WD40-WD40	496.7	2.6e-144	134	3e-30	kinesin 8 [Dictyostelium discoideum AX4]
Dicdi_Unc104	DDB0189215	XP_635456.1		Kinesin-3	3A			KISc-FHA-PH	KISc-PH	KISc-FHA-PH	554.8	8.4e-162	218	1e-55	hypothetical protein DDB_0201559 [Dictyostelium discoideum AX4]
Drome_CENP-ana	CG33694-PA	NP_001027247.1		Kinesin-7				KISc	KISc	KISc	401.1	1.6e-115	180	4e-44	CG33694-PA, isoform A [Drosophila melanogaster]
Drome_CENP-meta	CG6392-PA	NP_524993.2		Kinesin-7				KISc	KISc	KISc	495.1	7.9e-144	216	4e-55	CENP-meta CG6392-PA [Drosophila melanogaster]
Drome_CG14535-PA	CG14535-PA	NP_609156.1		ND		divergent		KISc	KISc	KISc	-62.4	3.8e-09	61	3e-08	CG14535-PA [Drosophila melanogaster]
Drome_CG7765-PA	CG7765-PA	NP_476590.1		Kinesin-1	1A			KISc	KISc	KISc	557.7	1.2e-162	543	1e-153	Kinesin heavy chain CG7765-PA [Drosophila melanogaster]
Drome_costa	CG1708-PA	NP_477092.1		ND		divergent		KISc	KISc-SPEC(SMC)	KISc	86.7	6.7e-21	99	1e-19	costa CG1708-PA [Drosophila melanogaster]
Drome_Kif3C	CG17461-PA	NP_651939.4		Kinesin-2	2C			KISc	KISc	KISc	524.4	1.2e-152	241	1e-62	Kif3C CG17461-PA [Drosophila melanogaster]
Drome_Kinesin-73	CG8183-PA	NP_609201.3		(Kinesin-3)	(3D)		near_id: Drome_CG8183_PB (100%)	KISc-FHA	KISc-FHA-CAP_GLY	KISc-FHA-CAP_GLY	576.5	2.5e-168	230	3e-59	Kinesin-73 CG8183-PA, isoform A [Drosophila melanogaster]
Drome_Kinesin-73	CG8183-PB	NP_788356.1		Kinesin-3	3D			KISc-FHA	KISc-FHA-CAP_GLY	KISc-FHA-CAP_GLY	576.5	2.5e-168	230	3e-59	Kinesin-73 CG8183-PA, isoform A [Drosophila melanogaster]
Drome_Klp10A	CG1453-PD	NP_727491.1		(Kinesin-13)	(13B)		near_id: Drome_CG1453_PA (100%)	KISc	KISc	KISc	452.4	5.8e-131	164	3e-39	Klp10A CG1453-PE, isoform E [Drosophila melanogaster]
Drome_Klp10A	CG1453-PA	NP_727494.1		Kinesin-13	13B			KISc	KISc	KISc	452.4	5.8e-131	164	3e-39	Klp10A CG1453-PE, isoform E [Drosophila melanogaster]
Drome_Klp10A	CG1453-PC	NP_727492.1		(Kinesin-13)	(13B)		near_id: Drome_CG1453_PA (100%)	KISc	KISc	KISc	452.4	5.8e-131	164	3e-39	Klp10A CG1453-PE, isoform E [Drosophila melanogaster]
Drome_Klp10A	CG1453-PB	NP_727493.1		(Kinesin-13)	(13B)		near_id: Drome_CG1453_PA (100%)	KISc	KISc	KISc	452.4	5.8e-131	164	3e-39	Klp10A CG1453-PE, isoform E [Drosophila melanogaster]
Drome_Klp10A	CG1453-PE	NP_572687.1		(Kinesin-13)	(13B)		near_id: Drome_CG1453_PA (100%)	KISc	KISc	KISc	452.4	5.8e-131	164	3e-39	Klp10A CG1453-PE, isoform E [Drosophila melanogaster]
Drome_Klp31E	CG5300-PA	NP_609398.2		Kinesin-4/10	4/10A			KISc	KISc	KISc	519	5.1e-151	224	2e-57	Klp31E CG5300-PA [Drosophila melanogaster]
Drome_Klp3A	CG8590-PA	NP_525053.1		Kinesin-4/10	4/10B			KISc	KISc	KISc	568.9	5e-166	237	2e-61	Kinesin-like protein at 3A CG8590-PA [Drosophila melanogaster]
Drome_Klp54D	CG15844-PA	NP_524883.1		Kinesin-16	16A			KISc-GGL	KISc-GGL	KISc-GGL	446.8	2.7e-129	183	5e-45	Kinesin-like protein at 54D CG15844-PA [Drosophila melanogaster]
Drome_Klp59C	CG3219-PA	NP_611759.1		Kinesin-13	13B			KISc	KISc	KISc	456.5	3.2e-132	167	2e-40	Klp59C CG3219-PA [Drosophila melanogaster]
Drome_Klp59D	CG12192-PA	NP_611762.1		Kinesin-13	13B			KISc	KISc	KISc	491.2	1.2e-142	155	8e-37	Klp59D CG12192-PA [Drosophila melanogaster]
Drome_Klp61F	CG9191-PA	NP_476818.1		Kinesin-5				KISc	KISc	KISc	590.8	1.3e-172	223	4e-57	Kinesin-like protein at 61F CG9191-PA [Drosophila melanogaster]
Drome_Klp64D	CG10642-PA	NP_523934.1		Kinesin-2	2A			KISc	KISc	KISc	591.6	7.1e-173	258	1e-67	Kinesin-like protein at 64D CG10642-PA [Drosophila melanogaster]
Drome_Klp67A	CG10923-PA	NP_523992.2		Kinesin-8	8A			KISc	KISc	KISc	537.6	1.3e-156	209	5e-53	Kinesin-like protein at 67A CG10923-PA [Drosophila melanogaster]
Drome_Klp68D	CG7293-PA	NP_524029.2		Kinesin-2	2B			KISc	KISc	KISc	607.3	1.3e-177	259	4e-68	Kinesin-like protein at 68D CG7293-PA [Drosophila melanogaster]
Drome_nebbish	CG10718-PA	NP_476817.1		Kinesin-3	3E			KISc-FHA	KISc-FHA	KISc-FHA	570.9	1.2e-166	180	4e-44	nebbish CG10718-PA [Drosophila melanogaster]
Drome_Ncd	NP_476651.1	NP_476651.1		Kinesin-14	14A			KISc	KISc	KISc	477.4	1.7e-138	190	4e-47	non-claret disjunctional [Drosophila melanogaster]
Drome_Nod	CG1763-PA	NP_511125.2		ungrouped				KISc	KISc-ComEA	KISc-ComEA	275.4	1.1e-77	171	2e-41	no distributive disjunction CG1763-PA [Drosophila melanogaster]
Drome_pavarotti	CG1258-PA	NP_477025.1		Kinesin-6	6A			KISc	KISc	KISc	499.5	3.6e-145	108	1e-22	pavarotti CG1258-PA [Drosophila melanogaster]
Drome_subito	CG12298-PA	NP_611260.1		Kinesin-6	6B			KISc-HR1	KISc	KISc-HR1	439.6	4e-127	109	8e-23	subito CG12298-PA [Drosophila melanogaster]
Drome_unc-104	CG8566-PD	NP_611155.2		Kinesin-3	3C			KISc-FHA-PH	KISc-FHA-Unc104/PH	KISc-FHA-PH	587.3	1.4e-171	230	2e-59	unc-104 CG8566-PD [Drosophila melanogaster]
Enccu_19069283	19069283	CAD25751.1		(Kinesin-14)	(14A)		near_id: Enccu_19074641 (100%)	KISc	KISc	KISc	386	5.6e-111	175	9e-43	similarity to KINESIN-LIKE PROTEIN A [Encephalitozoon cuniculi GB-M1]
Enccu_19069351	19069351	CAD25819.1		(Kinesin-7)			near_id: Enccu_19074709 (100%)	KISc	KISc	KISc	259.9	5e-73	120	3e-26	KINESIN-RELATED PROTEIN [Encephalitozoon cuniculi GB-M1]
Enccu_19069572	19069572	CAD25957.1		(Kinesin-13)	(13A)		near_id: Enccu_19074847 (100%)	SAM2-KISc	SAM-KISc	SAM2-KISc	310.1	4e-88	145	8e-34	KINESIN-RELATED PROTEIN [Encephalitozoon cuniculi GB-M1]
Enccu_19069727	19069727	CAD26112.1		(Kinesin-18)			near_id: Enccu_19075002 (100%)	KISc-TPR1	KISc	KISc-TPR1	309.1	7.7e-88	150	3e-35	KINESIN-LIKE DNA-BINDING PROTEIN [Encephalitozoon cuniculi GB-M1]
Enccu_19074641	19074641	NP_586147.1		Kinesin-14	14A			KISc	KISc	KISc	386	5.6e-111	175	9e-43	similarity to KINESIN-LIKE PROTEIN A [Encephalitozoon cuniculi GB-M1]
Enccu_19074709	19074709	NP_586215.1		Kinesin-7				KISc	KISc	KISc	259.9	5e-73	120	3e-26	KINESIN-RELATED PROTEIN [Encephalitozoon cuniculi GB-M1]
Enccu_19074847	19074847	NP_586353.1		Kinesin-13	13A			SAM2-KISc	SAM-KISc	SAM2-KISc	310.1	4e-88	145	8e-34	KINESIN-RELATED PROTEIN [Encephalitozoon cuniculi GB-M1]
Enccu_19075002	19075002	NP_586508.1		Kinesin-18				KISc-TPR1	KISc	KISc-TPR1	309.1	7.7e-88	150	3e-35	KINESIN-LIKE DNA-BINDING PROTEIN [Encephalitozoon cuniculi GB-M1]
Enccu_19170749	19170749	CAD26523.1		(Kinesin-4/10)	(4/10A)		near_id: Enccu_19173543 (100%)	KISc-WD40	KISc	KISc-WD40	359.5	5.4e-103	179	7e-44	KINESIN-LIKE PROTEIN [Encephalitozoon cuniculi GB-M1]
Enccu_19171005	19171005	CAD26395.1		Kinesin-15				KISc	KISc	KISc	333.6	3.3e-95	186	5e-46	KINESIN-LIKE PROTEIN [Encephalitozoon cuniculi GB-M1]
Enccu_19173416	19173416	NP_597219.1		(Kinesin-15)			near_id: Enccu_19171005 (100%)	KISc	KISc	KISc	333.6	3.3e-95	186	5e-46	KINESIN-LIKE PROTEIN [Encephalitozoon cuniculi GB-M1]
Enccu_19173543	19173543	NP_597346.1		Kinesin-4/10	4/10A			KISc-WD40	KISc	KISc-WD40	359.5	5.4e-103	179	7e-44	KINESIN-LIKE PROTEIN [Encephalitozoon cuniculi GB-M1]
Enthi_163.m00094	163.m00094		www.genedb.org/	Kinesin-14	14A			KISc	KISc	KISc	460.5	2e-133	191	2e-47	kinesin-like protein
Enthi_172.m00081	172.m00081		www.genedb.org/	(Kinesin-14)	(14A)		near_id: Enthi_163.m00094 (100%)	KISc	KISc	KISc	460.5	2e-133	191	2e-47	kinesin-like protein
Enthi_299.m00041	299.m00041		www.genedb.org/	Kinesin-15				KISc	KISc	KISc	300.5	3e-85	146	5e-34	kinesin, putative
Enthi_302.m00044	302.m00044		www.genedb.org/	Kinesin-5				KISc	KISc	KISc	352.5	6.8e-101	201	2e-50	kinesin family protein
Enthi_317.m00041	317.m00041		www.genedb.org/	ND		divergent		KISc	KISc	KISc	-95.7	5.9e-07	78	3e-13	kinesin family protein
Enthi_8.m00361	8.m00361		www.genedb.org/	Kinesin-15				KISc	KISc	KISc	393.1	3.9e-113	196	4e-49	kinesin-like protein
Galga_ENSGALP00000000112	ENSGALP00000000112		www.ebi.ac.uk/ensembl/	ND		divergent		KISc	KISc	KISc	13.6	3.6e-14	57	5e-07
Galga_ENSGALP00000000880	ENSGALP00000000880		www.ebi.ac.uk/ensembl/	(Kinesin-4/10)	(4/10A)		near_id: Galga_ENSGALP00000000892 (100%)	KISc-HSF-(5x)WD40	KISc-Prefoldin-WD40	KISc-WD40-WD40-WD40-WD40-WD40	516.9	2.2e-150	226	6e-58
Galga_ENSGALP00000000892	ENSGALP00000000892	XP_419258		Kinesin-4/10	4/10A			KISc-HSF-(5x)WD40	KISc-Prefoldin-WD40	KISc-WD40-WD40-WD40-WD40-WD40	516.9	2.2e-150	229	7e-59
Galga_ENSGALP00000001290	ENSGALP00000001290	NP_001026099.1		Kinesin-8	8A			KISc	KISc	KISc	538.8	5.6e-157	203	3e-51	hypothetical protein LOC419968 [Gallus gallus]
Galga_ENSGALP00000001501	ENSGALP00000001501		www.ebi.ac.uk/ensembl/	(Kinesin-14)	(14B)		near_id: Galga_ENSGALP00000039677 (100%)	KISc	KISc	KISc	531.4	9.5e-155	215	8e-55
Galga_ENSGALP00000003403	ENSGALP00000003403		www.ebi.ac.uk/ensembl/	Kinesin-3	3E			KISc-FHA	KISc-FHA	KISc-FHA	528.4	7.6e-154	201	1e-50
Galga_ENSGALP00000004291	ENSGALP00000004291		www.ebi.ac.uk/ensembl/	Kinesin-3	3C			KISc-FHA-PH	KISc-FHA-Unc104	KISc-FHA-PH	599.9	2.2e-175	251	1e-65
Galga_ENSGALP00000004742	ENSGALP00000004742		www.ebi.ac.uk/ensembl/	ND		divergent		KISc	KISc	KISc	-117.8	1.7e-05	72	2e-11
Galga_ENSGALP00000005105	ENSGALP00000005105		www.ebi.ac.uk/ensembl/	Kinesin-6	6B			KISc	KISc	KISc	428.1	1.2e-123	103	3e-21
Galga_ENSGALP00000005106	ENSGALP00000005106		www.ebi.ac.uk/ensembl/	Kinesin-6	6B			KISc	KISc	KISc	272.8	6.7e-77	68	3e-10
Galga_ENSGALP00000005644	ENSGALP00000005644		www.ebi.ac.uk/ensembl/	ND		divergent		KISc	KISc	KISc	82.5	1.2e-19	111	2e-23
Galga_ENSGALP00000006656	ENSGALP00000006656		www.ebi.ac.uk/ensembl/	Kinesin-4/10	4/10B			KISc	KISc	KISc	598.5	5.7e-175	247	2e-64
Galga_ENSGALP00000006978	ENSGALP00000006978		www.ebi.ac.uk/ensembl/	Kinesin-6	6B			KISc	KISc	KISc	353.1	4.3e-101	98	2e-19
Galga_ENSGALP00000006985	ENSGALP00000006985		www.ebi.ac.uk/ensembl/	(Kinesin-6)	(6B)		near_id: Galga_ENSGALP00000006978 (100%)	KISc	KISc	KISc	351.5	1.3e-100	98	2e-19
Galga_ENSGALP00000007161	ENSGALP00000007161		www.ebi.ac.uk/ensembl/	Kinesin-8	8B			KISc	KISc	KISc	457.1	2.1e-132	203	3e-51
Galga_ENSGALP00000008837	ENSGALP00000008837		www.ebi.ac.uk/ensembl/	Kinesin-9	9A			KISc	KISc	KISc	451.8	8.4e-131	197	2e-49
Galga_ENSGALP00000009309	ENSGALP00000009309		www.ebi.ac.uk/ensembl/	Kinesin-13	13A			KISc	KISc	KISc	129.9	6.8e-34	90	7e-17
Galga_ENSGALP00000010031	ENSGALP00000010031		www.ebi.ac.uk/ensembl/	Kinesin-3	3C			KISc-FHA-PH	KISc-FHA-Unc104	KISc-FHA-PH	553.1	2.8e-161	228	1e-58
Galga_ENSGALP00000010660	ENSGALP00000010660		www.ebi.ac.uk/ensembl/	Kinesin-4/10				KISc	KISc	KISc	480	2.9e-139	215	1e-54
Galga_ENSGALP00000010967	ENSGALP00000010967		www.ebi.ac.uk/ensembl/	Kinesin-5				KISc	KISc	KISc	590.5	1.6e-172	226	6e-58
Galga_ENSGALP00000011091	ENSGALP00000011091		www.ebi.ac.uk/ensembl/	Kinesin-2	2A			KISc	KISc	KISc	619.2	3.5e-181	265	9e-70
Galga_ENSGALP00000011479	ENSGALP00000011479	XP_415936		(Kinesin-4/10)	(4/10A)		near_id: Galga_ENSGALP00000011481 (100%)	KISc-(4x)WD40	KISc-WD40	KISc-WD40-WD40-WD40-WD40	567.3	1.4e-165	224	2e-57
Galga_ENSGALP00000011481	ENSGALP00000011481	XP_415936		Kinesin-4/10	4/10A			KISc-(4x)WD40	KISc-WD40	KISc-WD40-WD40-WD40-WD40	567.3	1.4e-165	224	2e-57
Galga_ENSGALP00000011666	ENSGALP00000011666	XP_418574.1		Kinesin-1	1A			KISc	KISc	KISc	578.2	7.8e-169	739	0	PREDICTED: similar to kinesin heavy chain [Gallus gallus]
Galga_ENSGALP00000012902	ENSGALP00000012902		www.ebi.ac.uk/ensembl/	(Kinesin-6)	(6B)		near_id: Galga_ENSGALP00000006978 (100%)	KISc	KISc	KISc	353.1	4.3e-101	98	2e-19
Galga_ENSGALP00000014179	ENSGALP00000014179	XP_419330		Kinesin-3	3B			KISc-FHA-PX	KISc-PX	KISc-FHA-PX	534.9	8.2e-156	213	5e-54
Galga_ENSGALP00000014834	ENSGALP00000014834	XP_421162		Kinesin-3	3B			KISc-FHA	KISc-FHA	KISc-FHA	531.9	6.4e-155	186	4e-46
Galga_ENSGALP00000016331	ENSGALP00000016331		www.ebi.ac.uk/ensembl/	Kinesin-9	9B			KISc	KISc	KISc	425	1e-122	201	1e-50
Galga_ENSGALP00000016333	ENSGALP00000016333		www.ebi.ac.uk/ensembl/	(Kinesin-9)	(9B)		near_id: Galga_ENSGALP00000016331 (100%)	KISc	KISc	KISc	194.8	2e-53	151	2e-35
Galga_ENSGALP00000016443	ENSGALP00000016443		www.ebi.ac.uk/ensembl/	Kinesin-13	13B			KISc	KISc	KISc	483.2	3.1e-140	162	6e-39
Galga_ENSGALP00000017285	ENSGALP00000017285		www.ebi.ac.uk/ensembl/	(Kinesin-3)	(3A)		near_id: Galga_ENSGALP00000037118 (97%)	KISc-FHA	KISc-FHA	KISc-FHA	472.5	4.9e-137	186	7e-46
Galga_ENSGALP00000017330	ENSGALP00000017330		www.ebi.ac.uk/ensembl/	X7				KISc	KISc-ROM1(weak)	KISc	165.8	1.1e-44	130	3e-29
Galga_ENSGALP00000018409	ENSGALP00000018409		www.ebi.ac.uk/ensembl/	Kinesin-14	14D			KISc	KISc	KISc	338.3	1.2e-96	162	8e-39
Galga_ENSGALP00000018883	ENSGALP00000018883		www.ebi.ac.uk/ensembl/	X7				KISc	KISc	KISc	180.2	5e-49	129	1e-28
Galga_ENSGALP00000019398	ENSGALP00000019398	XP_418807		Kinesin-15				KISc	KISc	KISc	548.2	8.3e-160	217	3e-55
Galga_ENSGALP00000019833	ENSGALP00000019833	XP_419644		Kinesin-8	8A			KISc	KISc	KISc	540.1	2.2e-157	211	2e-53
Galga_ENSGALP00000020339	ENSGALP00000020339	XP_422155		(Kinesin-1)	(1A)		near_id: Galga_ENSGALP00000037000 (100%)	KISc	KISc	KISc	573.4	2.1e-167	631	1e-180
Galga_ENSGALP00000020526	ENSGALP00000020526		www.ebi.ac.uk/ensembl/	Kinesin-4/10				KISc-(3x)Involucrin	KIS	KISc-Involucrin-Involucrin-Involucrin	533.8	1.8e-155	255	9e-67
Galga_ENSGALP00000020674	ENSGALP00000020674		www.ebi.ac.uk/ensembl/	(Kinesin-3)	(3D)		near_id: Galga_ENSGALP00000026812 (100%)	KISc-FHA	KISc-FHA	KISc-FHA	552.9	3.1e-161	221	2e-56
Galga_ENSGALP00000020675	ENSGALP00000020675		www.ebi.ac.uk/ensembl/	Kinesin-3	3D			KISc-FHA	KISc-FHA	KISc-FHA	484.3	1.4e-140	219	4e-56
Galga_ENSGALP00000020676	ENSGALP00000020676		www.ebi.ac.uk/ensembl/	(Kinesin-3)	(3D)		near_id: Galga_ENSGALP00000020675 (100%)	KISc-FHA	KISc-FHA	KISc-FHA	484.3	1.4e-140	219	4e-56
Galga_ENSGALP00000021544	ENSGALP00000021544		www.ebi.ac.uk/ensembl/	Kinesin-7				KISc	KISc	KISc	525.3	6.4e-153	248	1e-64
Galga_ENSGALP00000023720	ENSGALP00000023720		www.ebi.ac.uk/ensembl/	Kinesin-13	13B			KISc	KISc	KISc	470.3	2.4e-136	167	3e-40
Galga_ENSGALP00000024799	ENSGALP00000024799		www.ebi.ac.uk/ensembl/	Kinesin-6	6B			KISc	KISc	KISc	386.3	4.3e-111	103	6e-21
Galga_ENSGALP00000026811	ENSGALP00000026811		www.ebi.ac.uk/ensembl/	(Kinesin-3)	(3D)		near_id: Galga_ENSGALP00000026812 (100%)	KISc-FHA	KISc-FHA	KISc-FHA	552.9	3.1e-161	221	2e-56
Galga_ENSGALP00000026812	ENSGALP00000026812		www.ebi.ac.uk/ensembl/	Kinesin-3	3D			KISc-FHA	KISc-FHA	KISc-FHA	552.9	3.1e-161	221	2e-56
Galga_ENSGALP00000030786	ENSGALP00000030786		www.ebi.ac.uk/ensembl/	(Kinesin-4/10)	(4/10A)		near_id: Galga_ENSGALP00000000892 (100%)	KISc-HSFdna bind--(5x) WD40	KISc-Prefoldin-WD40	KISc-WD40-WD40-WD40-WD40-WD40	516.9	2.2e-150	226	6e-58
Galga_ENSGALP00000030881	ENSGALP00000030881		www.ebi.ac.uk/ensembl/	ND		divergent		KISc	KISc	KISc	66.7	1.1e-17	119	8e-26
Galga_ENSGALP00000035963	ENSGALP00000035963		www.ebi.ac.uk/ensembl/	(Kinesin-6)	(6B)		near_id: Galga_ENSGALP00000024799 (100%)	KISc	KISc	KISc	385.3	8.9e-111	105	2e-21
Galga_ENSGALP00000035964	ENSGALP00000035964		www.ebi.ac.uk/ensembl/	(Kinesin-6)	(6B)		near_id: Galga_ENSGALP00000024799 (100%)	KISc	KISc	KISc	384.6	1.4e-110	106	5e-22
Galga_ENSGALP00000037000	ENSGALP00000037000	XP_422155		Kinesin-1	1A			KISc	KISc-CorA	KISc-CorA	574.8	8.2e-168	632	1e-180
Galga_ENSGALP00000037118	ENSGALP00000037118		www.ebi.ac.uk/ensembl/	Kinesin-3	3A			KISc-FHA	KISc-FHA	KISc-FHA	482.7	4.4e-140	178	1e-43
Galga_ENSGALP00000037442	ENSGALP00000037442		www.ebi.ac.uk/ensembl/	(Kinesin-6)	(6A)		near_id: Galga_ENSGALP00000013126 (100%)	KISc	KISc	KISc	420.6	2.1e-121	152	9e-36
Galga_ENSGALP00000038971	ENSGALP00000038971		www.ebi.ac.uk/ensembl/	Kinesin-16	16A			KISc	KISc	KISc	439.1	5.8e-127	186	4e-46
Galga_ENSGALP00000039113	ENSGALP00000039113		www.ebi.ac.uk/ensembl/	(Kinesin-2)	(2A)		near_id: Galga_ENSGALP00000011091 (100%)	KISc	KISc	KISc	266.8	4.1e-75	178	1e-43
Galga_ENSGALP00000039677	ENSGALP00000039677		www.ebi.ac.uk/ensembl/	Kinesin-14	14B			KISc	KISc	KISc	531.4	9.5e-155	215	8e-55
Galga_KIF23	ENSGALP00000013126	NP_001025725.1		Kinesin-6	6A			KISc	KISc	KISc	420.6	2.1e-121	152	9e-36	kinesin family member 23 [Gallus gallus]
Galga_KIF3B	ENSGALP00000010647	NP_001012852.1		Kinesin-2	2B			KISc	KISc	KISc	622.6	3.2e-182	261	2e-68	kinesin family member 3B [Gallus gallus]
Giala_GL50803_112729	GL50803_112729	XP_001708107		X5				KISc-Cache_1	KISc	KISc-Cache_1	388.9	7.1e-112	181	2e-44
Giala_GL50803_11442	GL50803_11442	XP_001708110		ND		divergent		KISc	KISc-mukB(weak)	KISc	74.3	3.5e-18	80	4e-14
Giala_GL50803_14070	GL50803_14070	XP_001706545		X14				KISc	KISc	KISc	260.6	3e-73	91	4e-17
Giala_GL50803_16224	GL50803_16224	XP_001709573		X13				KISc	KISc	KISc	155.1	1.7e-41	91	2e-17
Giala_GL50803_17264	GL50803_17264	XP_001706421		Kinesin-19				KISc	KISc	KISc	363.1	4.4e-104	189	5e-47
Giala_Kinesin-1	GL50803_13825	XP_001704723		Kinesin-1	1A			KISc	KISc	KISc	483.9	1.8e-140	281	2e-74
Giala_Kinesin-13	GL50803_16945	XP_001709959		Kinesin-13	13A			SAM_2-KISc	SAM-KISc	SAM2-KISc	450.9	1.6e-130	159	5e-38
Giala_Kinesin-14a	GL50803_13797	XP_001706036		Kinesin-14				ubiquitin-KISc	UBL-KISc	UBL-KISc	345.9	6.5e-99	176	7e-43
Giala_Kinesin-14b	GL50803_8886	XP_001706661		Kinesin-14	14A			KISc	KISc	KISc	420.4	2.4e-121	202	6e-51
Giala_Kinesin-16a	GL50803_16161	XP_001706017		Kinesin-17				KISc	KISc	KISc	497.4	1.6e-144	232	7e-60
Giala_Kinesin-16b	GL50803_7874	XP_001706146		Kinesin-17				KISc	KISc	KISc	519.7	3.1e-151	241	2e-62
Giala_Kinesin-2a	GL50803_16456	XP_001708236		Kinesin-2	2D			KISc	KISc	KISc	581.1	1e-169	239	5e-62
Giala_Kinesin-2b	GL50803_17333	XP_001706504		Kinesin-2	2D			KISc	KISc-Noc2	KISc-Noc2	554.4	1.1e-161	251	1e-65
Giala_Kinesin-3a	GL50803_102101	XP_001709737		Kinesin-3	3A			KISc	KISc	KISc	505	8.4e-147	202	7e-51
Giala_Kinesin-3b	GL50803_112846	XP_001709752		(Kinesin-3)	(3A)		near_id: Giala_GL50803_102101 (98%)	KISc-FHA	KISc	KISc-FHA	504.9	8.7e-147	202	7e-51
Giala_Kinesin-3c	GL50803_6262	XP_001709734.1		Kinesin-3	3A			KISc	KISc	KISc	522.8	3.6e-152	216	6e-55
Giala_Kinesin-4	GL50803_16650	XP_001707569		Kinesin-4/10				KISc	KISc	KISc	407.9	1.4e-117	191	2e-47
Giala_Kinesin-5	GL50803_16425	XP_001707038		Kinesin-5				KISc	KISc	KISc	485.6	5.8e-141	211	2e-53
Giala_Kinesin-6a	GL50803_102455	XP_001709609		X8				KISc	KISc	KISc	359	7.2e-103	131	2e-29
Giala_Kinesin-6b	GL50803_15134	XP_001710284		ungrouped				KISc	KISc	KISc	348.3	1.2e-99	188	1e-46
Giala_Kinesin-7	GL50803_15962	XP_001706032		ungrouped				KISc	KISc	KISc	360.4	2.8e-103	183	3e-45
Giala_Kinesin-8	GL50803_4371	XP_001710191		ungrouped				KISc(partia+weakl)	KISc	KISc	491.8	7.9e-143	214	2e-54
Giala_Kinesin-9a	GL50803_10137	XP_001707755		Kinesin-9	9B			KISc	KISc	KISc	386.8	3.1e-111	198	1e-49
Giala_Kinesin-9b	GL50803_6404	XP_001705615		Kinesin-9	9A			KISc	KISc	KISc	314	2.6e-89	164	2e-39
Homsa_CENP-E	NP_001804.2	NP_001804.2		Kinesin-7				KISc	KISc	KISc	578.1	8.2e-169	232	9e-60	centromere protein E
Homsa_KIAA1236	OTTHUMP00000028406		vega.sanger.ac.uk/	X7				KISc	KISc	KISc	135.4	1.5e-35	115	1e-24
Homsa_KIF11	OTTHUMP00000020099	NP_004514.2		Kinesin-5				KISc	KISc	KISc	579.1	4e-169	228	2e-58	kinesin family member 11
Homsa_KIF12	OTTHUMP00000021965	NP_612433.1		(Kinesin-16)	(16A)		near_id: Homsa_OTTHUMP00000021966 (100%)	KISc	KISc	KISc	200.2	4.6e-55	132	7e-30	kinesin family member 12
Homsa_KIF12	OTTHUMP00000021966		vega.sanger.ac.uk/	Kinesin-16	16A			KISc	KISc	KISc	457.3	1.8e-132	183	5e-45
Homsa_KIF13A	NP_071396.4	NP_071396.4		(Kinesin-3)	(3D)		near_id: Homsa_OTTHUMP00000016071 (100%)	KISc-FHA	KISc-FHA	KISc-FHA	563.7	1.7e-164	235	1e-60	kinesin family member 13A isoform a
Homsa_KIF13A	NP_001099036.1	NP_001099036.1		(Kinesin-3)	(3D)		near_id: Homsa_OTTHUMP00000016071 (100%)	KISc-FHA	KISc-FHA	KISc-FHA	563.7	1.7e-164	235	1e-60	kinesin family member 13A isoform b
Homsa_KIF13A	NP_001099037.1	NP_001099037.1		(Kinesin-3)	(3D)		near_id: Homsa_OTTHUMP00000016071 (100%)	KISc-FHA	KISc-FHA	KISc-FHA	563.7	1.7e-164	235	1e-60	kinesin family member 13A isoform c
Homsa_KIF13A	NP_001099038.1	NP_001099038.1		(Kinesin-3)	(3D)		near_id: Homsa_OTTHUMP00000016071 (100%)	KISc-FHA	KISc-FHA	KISc-FHA	563.7	1.7e-164	235	1e-60	kinesin family member 13A isoform d
Homsa_KIF13A	OTTHUMP00000016071		vega.sanger.ac.uk/	Kinesin-3	3D			KISc-FHA	KISc-FHA	KISc-FHA	563.7	1.7e-164	235	1e-60
Homsa_KIF13A	OTTHUMP00000016072		vega.sanger.ac.uk/	(Kinesin-3)	(3D)		near_id: Homsa_OTTHUMP00000016071 (100%)	KISc-FHA	KISc-FHA	KISc-FHA	563.7	1.7e-164	235	1e-60
Homsa_KIF13B	OTTHUMP00000177316	NP_056069.2		Kinesin-3	3D			KISc-FHA	KISc-FHA	KISc-FHA	579.9	2.3e-169	226	6e-58	kinesin family member 13B
Homsa_KIF14	OTTHUMP00000033836	NP_055690.1		Kinesin-3	3E			KISc-FHA	KISc-FHA	KISc-FHA	568.2	8e-166	199	8e-50	kinesin family member 14
Homsa_KIF15	OTTHUMP00000170864	NP_064627.1		Kinesin-15				KISc	KISc	KISc	576.7	2.2e-168	213	3e-54	kinesin family member 15
Homsa_KIF16B	OTTHUMP00000030319		vega.sanger.ac.uk/	(Kinesin-3)	(3B)		near_id: Homsa_OTTHUMP00000030321 (100%)	KISc-FHA	KISc-FHA	KISc-FHA	564.5	1e-164	223	4e-57
Homsa_KIF16B	OTTHUMP00000030321	NP_078980.3		Kinesin-3	3B			KISc-FHA-PX	KISc-FHA-PX	KISc-FHA-PX	564.5	1e-164	223	4e-57	kinesin-like motor protein C20orf23
Homsa_KIF17	NP_065867.1	NP_065867.1		(Kinesin-2)	(2C)		near_id: Homsa_OTTHUMP00000179077 (100%)	KISc	KISc	KISc	621.5	7e-182	249	5e-65	kinesin family member 17
Homsa_KIF17	OTTHUMP00000002887		vega.sanger.ac.uk/	(Kinesin-2)	(2C)		near_id: Homsa_OTTHUMP00000179077 (100%)	KISc	KISc	KISc	355.3	9.8e-102	192	7e-48
Homsa_KIF17	OTTHUMP00000179076		vega.sanger.ac.uk/	(Kinesin-2)	(2C)		near_id: Homsa_OTTHUMP00000179077 (100%)	KISc	KISc	KISc	621.5	7e-182	249	5e-65
Homsa_KIF17	OTTHUMP00000179077		vega.sanger.ac.uk/	Kinesin-2	2C			KISc	KISc	KISc	621.5	7e-182	249	5e-65
Homsa_KIF18A	NP_112494.3	NP_112494.3		ungrouped				KISc	KISc	KISc	575.7	4.2e-168	211	2e-53	kinesin family member 18A
Homsa_KIF18B	NP_001073912.1	NP_001073912.1		(Kinesin-8)	(8A)		near_id: Homsa_OTTHUMP00000181885 (100%)	KISc	KISc	KISc	539.7	2.9e-157	211	2e-53	hypothetical protein LOC146909
Homsa_KIF19	NP_694941.2	NP_694941.2		(Kinesin-8)	(8B)		near_id: Homsa_OTTHUMP00000182271 (100%)	KISc	KISc	KISc	513.2	2.8e-149	219	6e-56	kinesin family member 19
Homsa_KIF19	OTTHUMP00000182271		vega.sanger.ac.uk/	Kinesin-8	8B			KISc	KISc	KISc	513.2	2.8e-149	219	6e-56
Homsa_KIF1A	NP_004312.2	NP_004312.2		Kinesin-3	3C			KISc-FHA	KISc-FHA-Unc104	KISc-FHA-PH	620.9	1.1e-181	248	1e-64	axonal transport of synaptic vesicles
Homsa_KIF1B	OTTHUMP00000001775	NP_904325.2		Kinesin-3	3C			KISc-FHA	KISc-FHA	KISc-FHA	594.4	1e-173	252	8e-66	kinesin family member 1B isoform alpha
Homsa_KIF1B	OTTHUMP00000001774	NP_904325.2		(Kinesin-3)	(3C)		near_id: Homsa_OTTHUMP00000001775 (100%)	KISc-FHA	KISc-FHA	KISc-FHA	594.4	1e-173	252	8e-66	kinesin family member 1B isoform alpha
Homsa_KIF1B	OTTHUMP00000001773	NP_055889.2		(Kinesin-3)	(3C)		near_id: Homsa_OTTHUMP00000001775 (100%)	KISc-FHA	KISc-FHA	KISc-FHA	594.4	1e-173	252	8e-66	kinesin family member 1B isoform b
Homsa_KIF1B	OTTHUMP00000001772		vega.sanger.ac.uk/	(Kinesin-3)	(3C)		near_id: Homsa_OTTHUMP00000001775 (99%)	KISc-FHA-PH	KISc-FHA-Unc104	KISc-FHA-PH	592.8	3.1e-173	249	7e-65
Homsa_KIF1B	OTTHUMP00000001776		vega.sanger.ac.uk/	(Kinesin-3)	(3C)		near_id: Homsa_OTTHUMP00000001775 (99%)	KISc-FHA-PH	KISc-FHA-Unc104	KISc-FHA-PH	592.8	3.1e-173	249	7e-65
Homsa_KIF1C	OTTHUMP00000182735	NP_006603.2		(Kinesin-3)	(3C)		near_id: Homsa_OTTHUMP00000125303 (100%)			KISc-FHA	592.4	4e-173	235	1e-60	kinesin family member 1C
Homsa_KIF1C	OTTHUMP00000125303	NP_006603.2		Kinesin-3	3C			KISc-FHA	KISc-FHA	KISc-FHA	592.4	4e-173	235	1e-60	kinesin family member 1C
Homsa_KIF20A	OTTHUMP00000159481	NP_005724.1		Kinesin-6	6B			KISc	KISc	KISc	476.8	2.5e-138	108	2e-22	kinesin family member 20A
Homsa_KIF20B	OTTHUMP00000020073	NP_057279.2		Kinesin-6	6B			KISc	KISc	KISc	361.3	1.5e-103	96	7e-19	M-phase phosphoprotein 1
Homsa_KIF20B	OTTHUMP00000020074		vega.sanger.ac.uk/	ND		divergent		KISc	KISc	KISc	-42.4	1.8e-10	64	3e-09
Homsa_KIF20B	OTTHUMP00000020075		vega.sanger.ac.uk/	(Kinesin-6)	(6B)		near_id: Homsa_OTTHUMP00000020073 (100%)	KISc	KISc	KISc	361.3	1.5e-103	96	7e-19
Homsa_KIF21A	OTTHUMP00000167132	NP_060111.2		Kinesin-4/10	4/10A			KISc-WD40-WD40-WD40-WD40	KISc-FliJ-WD40	KISc-FliJ-WD40-WD40-WD40-WD40	573.6	1.8e-167	228	9e-59	kinesin family member 21A
Homsa_KIF21B	NP_060066.2	NP_060066.2		Kinesin-4/10	4/10A			KISc-WD40-WD40-WD40-WD40-WD40-WD40-WD40	KISc-WD40	KISc-WD40-WD40-WD40-WD40-WD40-WD40-WD40	528.2	8.6e-154	235	8e-61	kinesin family member 21B
Homsa_KIF22	OTTHUMP00000123406	NP_015556.1		Kinesin-18						KISc-ComEA	434.3	1.6e-125	189	6e-47	kinesin family member 22
Homsa_KIF22	OTTHUMP00000080912	NP_015556.1		(Kinesin-18)			near_id: Homsa_OTTHUMP00000123406 (100%)	KISc	KISc-ComEA	KISc-ComEA	434.3	1.6e-125	189	6e-47	kinesin family member 22
Homsa_KIF23	OTTHUMP00000175930	NP_612565.1		(Kinesin-6)	(6A)		near_id: Homsa_OTTHUMP00000175929 (100%)	KISc	KISc	KISc	486.2	3.7e-141	125	1e-27	kinesin family member 23 isoform 1
Homsa_KIF23	OTTHUMP00000175929	NP_004847.2		Kinesin-6	6A			KISc	KISc	KISc	486.2	3.7e-141	125	1e-27	kinesin family member 23 isoform 2
Homsa_KIF24	NP_919289.2	NP_919289.2		Kinesin-13	13A			KISc	KISc	KISc	463.4	2.7e-134	167	3e-40	kinesin family member 24
Homsa_KIF25	OTTHUMP00000017650	NP_085118.2		Kinesin-14	14D				KISc	KISc	230.4	3.8e-64	129	6e-29	kinesin family member 25 isoform 1
Homsa_KIF25-2	NP_005346.3	NP_005346.3		ND		divergent		KISc	KISc-C_terminal	KISc	90	7.1e-22	84	5e-15	kinesin family member 25 isoform 2
Homsa_KIF26A	NP_056471.1	NP_056471.1		(X7)			near_id: Homsa_OTTHUMP00000028406 (100%)	KISc	KISc	KISc	135.4	1.5e-35	115	1e-24	kinesin family member 26A
Homsa_KIF26B	NP_060482.2	NP_060482.2		(X7)			near_id: Homsa_OTTHUMP00000037972 (100%)	X_fast-SP_rel(partial)-KISc	KISc	KISc	160.6	4e-43	120	3e-26	kinesin family member 26B
Homsa_KIF26B	OTTHUMP00000037972	NP_060482		X7				KISc	KISc	KISc	160.6	4e-43	120	3e-26
Homsa_KIF27	XP_001126963.1	XP_001126963.1		(Kinesin-4/10)			near_id: Homsa_OTTHUMP00000021559 (100%)	KISc	KISc	KISc	528	1e-153	248	1e-64	similar to kinesin family member 27
Homsa_KIF27	OTTHUMP00000021559	NP_060046.1		Kinesin-4/10				KISc	KISc	KISc	528	1e-153	248	1e-64	kinesin family member 27
Homsa_KIF2A	NP_004511.2	NP_004511.2		(Kinesin-13)	(13B)		near_id: Homsa_OTTHUMP00000123384 (100%)	KISc	KISc	KISc	467.8	1.3e-135	171	1e-41	kinesin heavy chain member 2 isoform 1
Homsa_KIF2A	NP_001091981.1	NP_001091981.1		(Kinesin-13)	(13B)		near_id: Homsa_OTTHUMP00000123384 (98%)	KISc	KISc	KISc	460.5	2e-133	171	2e-41	kinesin heavy chain member 2 isoform 2
Homsa_KIF2B	OTTHUMP00000181685	NP_115948.4		Kinesin-13	13B			KISc	KISc	KISc	424.3	1.6e-122	162	1e-38	kinesin family member 2B
Homsa_KIF2C	NP_006836.1	NP_006836.1		Kinesin-13	13B			KISc	KISc	KISc	481.1	1.3e-139	160	2e-38	kinesin family member 2C
Homsa_KIF2C	OTTHUMP00000010066		vega.sanger.ac.uk/	(Kinesin-13)	(13B)		near_id: Homsa_NP_006836.1 (100%)	KISc	KISc	KISc	480.6	1.9e-139	161	1e-38
Homsa_KIF2C	OTTHUMP00000010067		vega.sanger.ac.uk/	(Kinesin-13)	(13B)		near_id: Homsa_NP_006836.1 (100%)	KISc	KISc	KISc	480.6	1.9e-139	161	1e-38
Homsa_KIF3A	OTTHUMP00000066051	NP_008985.3		Kinesin-2	2A			KISc	KISc	KISc	618.7	4.9e-181	264	2e-69	kinesin family member 3A
Homsa_KIF3B	OTTHUMP00000030588	NP_004789.1		Kinesin-2	2B			KISc	KISc	KISc	620.3	1.6e-181	261	2e-68	kinesin family member 3B
Homsa_KIF3C	NP_002245.4	NP_002245.4		(Kinesin-2)	(2B)		near_id: Homsa_OTTHUMP00000120026 (100%)	KISc	KISc	KISc	587.7	1.1e-171	226	5e-58	kinesin family member 3C
Homsa_KIF4	OTTHUMP00000023473	NP_036442.3		Kinesin-4/10	4/10B			KISc	KISc	KISc	600.1	1.9e-175	250	3e-65	kinesin family member 4
Homsa_KIF4A	XP_947219.1	XP_947219.1		(Kinesin-4/10)	(4/10B)		near_id: Homsa_OTTHUMP00000023473 (97%)	KISc	KISc	KISc	593.4	2e-173	250	3e-65	similar to Chromosome-associated kinesin KIF4A (Chromokinesin) isoform 3
Homsa_KIF4B	NP_001092763.1	NP_001092763.1		(Kinesin-4/10)	(4/10B)		near_id: Homsa_OTTHUMP00000023473 (97%)	KISc	KISc	KISc	593.4	2e-173	250	3e-65	kinesin family member 4B
Homsa_KIF5A	OTTHUMP00000168182	NP_004975.2		Kinesin-1	1A			KISc	KISc-PRK12704(weak)	KISc	565.8	4e-165	613	1e-174	kinesin family member 5A
Homsa_KIF5B	OTTHUMP00000019411	NP_004512.1		Kinesin-1	1A			KISc	KISc	KISc	579.7	2.6e-169	757	0	kinesin family member 5B
Homsa_KIF5C	XP_001125694.1	XP_001125694.1		(Kinesin-1)	(1A)		near_id: Homsa_NP_004513.1 (100%)	KISc	KISc	KISc	301.3	1.8e-85	480	1e-134	similar to Kinesin heavy chain isoform 5C (Kinesin heavy chain neuron-specific 2)
Homsa_KIF5C	NP_004513.1	NP_004513.1		Kinesin-1	1A			KISc	KISc	KISc	576.1	3.2e-168	633	1e-180	kinesin family member 5C
Homsa_KIF6	OTTHUMP00000016348	NP_659464.3		Kinesin-9	9B			KISc	KISc	KISc	415.4	8e-120	203	3e-51	kinesin family member 6
Homsa_KIF6	OTTHUMP00000164045		vega.sanger.ac.uk/	ND		divergent		KISc	KISc	KISc	-41.1	1.5e-10	119	8e-26
Homsa_KIF7	NP_940927.2	NP_940927.2		Kinesin-4/10				KISc	KISc	KISc	498.9	5.6e-145	221	2e-56	kinesin-like protein KIF7
Homsa_KIF9	OTTHUMP00000171025	NP_071737.1		(Kinesin-9)	(9A)		near_id: Homsa_OTTHUMP00000171023 (100%)	KISc	KISc	KISc	487.2	1.9e-141	189	6e-47	kinesin family member 9 isoform 1
Homsa_KIF9	OTTHUMP00000164779	NP_071737.1		(Kinesin-9)	(9A)		near_id: Homsa_OTTHUMP00000171023 (100%)	KISc	KISc	KISc	487.2	1.9e-141	189	6e-47	kinesin family member 9 isoform 1
Homsa_KIF9	NP_878905.1	NP_878905.1		(Kinesin-9)	(9A)		near_id: Homsa_OTTHUMP00000171023 (100%)	KISc	KISc	KISc	487.2	1.9e-141	189	6e-47	kinesin family member 9 isoform 2
Homsa_KIF9	NP_878906.1	NP_878906.1		(Kinesin-9)	(9A)		near_id: Homsa_OTTHUMP00000171023 (100%)	KISc	KISc	KISc	487.2	1.9e-141	189	6e-47	kinesin family member 9 isoform 3
Homsa_KIF9	OTTHUMP00000164778		vega.sanger.ac.uk/	(Kinesin-9)	(9A)		near_id: Homsa_OTTHUMP00000171023 (100%)	KISc	KISc	KISc	487.2	1.9e-141	189	6e-47
Homsa_KIF9	OTTHUMP00000171023		vega.sanger.ac.uk/	Kinesin-9	9A			KISc	KISc	KISc	487.2	1.9e-141	189	6e-47
Homsa_KIF9	OTTHUMP00000171026		vega.sanger.ac.uk/	(Kinesin-9)	(9A)		near_id: Homsa_OTTHUMP00000171023 (100%)	KISc	KISc	KISc	487.2	1.9e-141	189	6e-47
Homsa_KIFC1	NP_002254.1	NP_002254.1		Kinesin-14	14A			KISc	KISc	KISc	431	1.5e-124	159	9e-38	kinesin family member C1
Homsa_KIFC1	OTTHUMP00000015534		vega.sanger.ac.uk/	(Kinesin-14)	(14A)		near_id: Homsa_NP_002254.1 (100%)	KISc	KISc	KISc	430.4	2.4e-124	159	9e-38
Homsa_KIFC1	OTTHUMP00000029296		vega.sanger.ac.uk/	(Kinesin-14)	(14A)		near_id: Homsa_NP_002254.1 (100%)	KISc	KISc	KISc	430.4	2.4e-124	159	9e-38
Homsa_KIFC2	OTTHUMP00000178438	NP_665697.1		Kinesin-14	14B			KISc	KISc	KISc	370.3	2.9e-106	155	1e-36	kinesin family member C2
Homsa_KIFC3	OTTHUMP00000080913	NP_005541.3		(Kinesin-14)	(14B)		near_id: Homsa_OTTHUMP00000080914 (100%)	KISc	KISc	KISc	554	1.5e-161	222	7e-57	kinesin family member C3
Homsa_KIFC3	OTTHUMP00000164659	NP_005541.3		(Kinesin-14)	(14B)		near_id: Homsa_OTTHUMP00000080914 (100%)	KISc	KISc	KISc	554	1.5e-161	222	7e-57	kinesin family member C3
Homsa_KIFC3	OTTHUMP00000080914		vega.sanger.ac.uk/	Kinesin-14	14B			KISc	KISc	KISc	554	1.5e-161	222	7e-57
Homsa_KIFC3	OTTHUMP00000080915		vega.sanger.ac.uk/	ND		divergent		KISc	KISc	KISc	40	6.5e-16	88	2e-16
Homsa_OTTHUMP00000000484	OTTHUMP00000000484		vega.sanger.ac.uk/	(Kinesin-13)	(13A)		near_id: Homsa_NP_919289.2 (100%)	KISc	KISc	KISc	421.8	9.2e-122	156	6e-37
Homsa_OTTHUMP00000021249	OTTHUMP00000021249		vega.sanger.ac.uk/	(Kinesin-13)	(13A)		near_id: Homsa_NP_919289.2 (100%)	KISc	KISc	KISc	421.8	9.2e-122	156	6e-37
Homsa_OTTHUMP00000043366	OTTHUMP00000043366		vega.sanger.ac.uk/	(Kinesin-13)	(13A)		near_id: Homsa_NP_919289.2 (100%)	KISc	KISc	KISc	114.3	3.5e-29	92	1e-17
Homsa_OTTHUMP00000066070	OTTHUMP00000066070		vega.sanger.ac.uk/	(Kinesin-2)	(2A)		near_id: Homsa_OTTHUMP00000066051 (100%)	KISc	KISc	KISc	618.7	4.9e-181	264	2e-69
Homsa_OTTHUMP00000066072	OTTHUMP00000066072		vega.sanger.ac.uk/	ND		divergent		KISc	KISc	KISc	2.1	2.1e-13	114	3e-24
Homsa_OTTHUMP00000120026	OTTHUMP00000120026		vega.sanger.ac.uk/	Kinesin-2	2B			KISc	KISc	KISc	587.7	1.1e-171	226	5e-58
Homsa_OTTHUMP00000123384	OTTHUMP00000123384		vega.sanger.ac.uk/	Kinesin-13	13B			KISc	KISc	KISc	467.8	1.3e-135	171	1e-41
Homsa_OTTHUMP00000164048	OTTHUMP00000164048		vega.sanger.ac.uk/	(Kinesin-9)	(9B)		near_id: Homsa_OTTHUMP00000016348 (100%)	KISc	KISc	KISc	191.1	2.6e-52	148	1e-34
Homsa_OTTHUMP00000164780	OTTHUMP00000164780		vega.sanger.ac.uk/	(Kinesin-9)	(9A)		near_id: Homsa_OTTHUMP00000171023 (100%)	KISc	KISc	KISc	487.2	1.9e-141	189	6e-47
Homsa_OTTHUMP00000167133	OTTHUMP00000167133		vega.sanger.ac.uk/	ND		divergent		KISc	KISc	KISc	44	3.5e-16	96	7e-19
Homsa_OTTHUMP00000175403	OTTHUMP00000175403		vega.sanger.ac.uk/	ND		divergent				-	97.7	3.4e-24	92	2e-17
Homsa_OTTHUMP00000181885	OTTHUMP00000181885		vega.sanger.ac.uk/	Kinesin-8	8A			KISc	KISc	KISc	539.7	2.9e-157	211	2e-53
Homsa_StARD9	XP_001129290.1	XP_001129290.1		Kinesin-3	3B			KISc	KISc-START	KISc-START	350.2	3.4e-100	160	4e-38	similar to StAR-related lipid transfer protein 9 (StARD9) (START domain-containing protein 9)
Homsa_StARD9	XP_001129482.1	XP_001129482.1		(Kinesin-3)	(3B)		near_id: Homsa_XP_001129290.1 (100%)	KISc	KISc-START-KISc-START	KISc-START-KISc-START	350.2	3.4e-100	160	4e-38	similar to StAR-related lipid transfer protein 9 (StARD9) (START domain-containing protein 9)
Homsa_XP_946528.1	XP_946528.1	XP_946528.1		(Kinesin-8)	(8A)		near_id: Homsa_OTTHUMP00000181885 (100%)	KISc	KISc	KISc	539.7	2.9e-157	211	2e-53	similar to kinesin family member 18A isoform 4
Leima_LmjF01.0030	LmjF01.0030	XP_001687395		Kinesin-13	13A			KISc	KISc	KISc	477.4	1.6e-138	178	1e-43	MCAK-like kinesin, putative
Leima_LmjF05.0630	LmjF05.0630	XP_001687540		Kinesin-9	9B			KISc	KISc-Herpes_BLLF1(weak)	KISc	373.6	3e-107	178	1e-43	kinesin, putative
Leima_LmjF05.0760	LmjF05.0760	XP_001687553.1		Kinesin-15				KISc	KISc	KISc	286.2	5.9e-81	120	5e-26	kinesin-like protein
Leima_LmjF06.0180	LmjF06.0180	XP_001680787		Kinesin-16	16A			KISc	KISc	KISc	270.3	3.7e-76	80	7e-14	kinesin-like protein
Leima_LmjF06.1030	LmjF06.1030	XP_001680875		Kinesin-4/10				KISc	KISc	KISc	244.7	1.8e-68	120	5e-26	kinesin, putative
Leima_LmjF09.0120	LmjF09.0120	XP_001681176		Kinesin-4/10				KISc	KISc	KISc	357.9	1.6e-102	131	2e-29	kinesin, putative
Leima_LmjF09.0290	LmjF09.0290	XP_001681201		ND		divergent		KISc	KISc	KISc	-53.4	9.6e-10	39	0.18	kinesin, putative
Leima_LmjF11.0870	LmjF11.0870	XP_001681556		ungrouped				KISc	KISc	KISc	329	7.8e-94	158	2e-37	kinesin, putative
Leima_LmjF13.0130	LmjF13.0130	XP_001681757		Kinesin-13	13A			KISc-zfTRAF	KISc	KISc-zfTRAF	383.7	2.7e-110	163	5e-39	MCAK-like kinesin, putative
Leima_LmjF13.0700	LmjF13.0700	XP_001681814		ND		divergent		KISc	KISc	KISc	-21.3	7.2e-12	39	0.18	kinesin, putative
Leima_LmjF13.1610	LmjF13.1610	XP_001681905		Kinesin-13	13A			SAM_1-KISc	KISc	SAM1-KISc	421.2	1.4e-121	159	7e-38	MCAK-like kinesin, putative
Leima_LmjF14.0810	LmjF14.0810	XP_001687682		X1				KISc	KISc	KISc	372.2	7.7e-107	140	3e-32	kinesin, putative
Leima_LmjF14.1100	LmjF14.1100	XP_001687710		X1				KISc-Curlin_rpt-Curlin_rpt-Curlin_rpt	KISc	KISc-Curlin_rpt-Curlin_rpt-Curlin_rpt	507.9	1.1e-147	188	1e-46	kinesin K39, putative
Leima_LmjF14.1110	LmjF14.1110	XP_001687711		X1				KISc-Involucrin_rpt	KISc	KISc-Involucrin_rpt	483.5	2.4e-140	181	1e-44	kinesin K39, putative
Leima_LmjF14.1120	LmjF14.1120	XP_001687712		(X1)			near_id: Leima_LmjF14.1100 (98%)	KISc	KISc	KISc	473.7	2.2e-137	181	1e-44	kinesin K39, putative
Leima_LmjF16.1460	LmjF16.1460	XP_001682229		X1				KISc	KISc	KISc	312.2	9.1e-89	155	1e-36	kinesin, putative
Leima_LmjF16.1470	LmjF16.1470	XP_001682230		(X1)			near_id: Leima_LmjF16.1460 (100%)	KISc	KISc	KISc	312.2	9.1e-89	155	1e-36	kinesin, putative
Leima_LmjF16.1580	LmjF16.1580	XP_001682241		X2				KISc-PH(weak)	KISc-PH	KISc-PH	244.5	2.1e-68	124	2e-27	kinesin, putative
Leima_LmjF17.0160	LmjF17.0160	XP_001682276		ND		divergent		KISc	KISc	KISc	24.9	6.4e-15	50	6e-05	hypothetical protein, conserved
Leima_LmjF17.0800	LmjF17.0800	XP_001682337		Kinesin-2	2D			KISc	KISc	KISc	477.8	1.3e-138	243	5e-63	OSM3-like kinesin, putative
Leima_LmjF17.1110	LmjF17.1110	XP_001682368		ungrouped				KISc-ARM-Calpain	KISc-ARM-Calpain_III	KISc-ARM-Calpain_III	347	3.1e-99	187	2e-46	kinesin, putative
Leima_LmjF18.1530	LmjF18.1530	CAJ04295		ND		divergent		KISc	KISc	KISc	88.2	2.4e-21	86	1e-15	kinesin, putative
Leima_LmjF18.1600	LmjF18.1600	CAJ04343		X13				KISc	KISc	KISc	204.3	2.7e-56	112	1e-23	kinesin, putative
Leima_LmjF19.0260	LmjF19.0260	XP_001682603		Kinesin-14	14B			KISc	VHS-KISs	VHS-KISc	501.3	1.1e-145	227	2e-58	C-terminal motor kinesin, putative
Leima_LmjF19.0680	LmjF19.0680	XP_001682645		X1				KISc	KISc-FliH	KISc-FliH	386.8	3.2e-111	186	5e-46	kinesin, putative
Leima_LmjF19.0690	LmjF19.0690	XP_001682646		X1				KISc	KISc-BBC	KISc-BBC	406	5.3e-117	186	5e-46	kinesin, putative
Leima_LmjF19.0700	LmjF19.0700	XP_001682647		X1				KISc	KISc	KISc	353.5	3.4e-101	162	8e-39	kinesin, putative
Leima_LmjF20.0640	LmjF20.0640	XP_001682821		Kinesin-1	1A			KISc	KISc	KISc	273.8	3.2e-77	195	1e-48	kinesin heavy chain, putative
Leima_LmjF21.1040	LmjF21.1040	XP_001683056		X1				KISc	KISc	KISc	323.6	3.3e-92	152	9e-36	kinesin, putative
Leima_LmjF22.0560	LmjF22.0560	CAJ04177		ungrouped				KISc	KISc	KISc	371.8	1e-106	102	8e-21	kinesin, putative
Leima_LmjF22.0960	LmjF22.0960	CAJ04407		X1				KISc-Transposase9	KISc	KISc-Transposase9	301.9	1.2e-85	168	2e-40	kinesin, putative
Leima_LmjF23.0560	LmjF23.0560	CAJ04289		X1				KISc	KISc-hemA(partial/weak)	KISc	352	9.7e-101	155	1e-36	kinesin, putative
Leima_LmjF24.0640	LmjF24.0640	XP_001683579		Kinesin-13	13A			KISc	KISc	KISc	390.4	2.7e-112	160	3e-38	MCAK-like kinesin, putative
Leima_LmjF24.1430	LmjF24.1430	CAJ05025		X2				KISc	KISc-Myosin_tail(partial/weak)	KISc	164.2	3.1e-44	81	2e-14	kinesin, putative
Leima_LmjF25.1950	LmjF25.1950	CAJ05486		X10				KISc	KISc	KISc	308.4	1.3e-87	192	7e-48	kinesin, putative
Leima_LmjF25.1970	LmjF25.1970	CAJ05490		Kinesin-17				KISc	KISc	KISc	483.5	2.4e-140	229	6e-59	kinesin, putative
Leima_LmjF28.1850	LmjF28.1850	XP_001684467		Kinesin-14	14A			KISc	KISc	KISc	362.7	5.5e-104	154	3e-36	C-terminal motor kinesin, putative
Leima_LmjF29.0970	LmjF29.0970	XP_847761		X1				KISc-DUF1136	KISc-BAND_7	KISc-DUF1136-BAND_7	327.1	2.9e-93	173	4e-42	kinesin, putative
Leima_LmjF29.2380	LmjF29.2380	XP_847903		X1				KISc	KISc	KISc	401.6	1.1e-115	202	7e-51	kinesin, putative
Leima_LmjF29.2390	LmjF29.2390	XP_847904		X1				KISc-C2(weak)	KISc-C2	KISc-C2	387.5	2e-111	204	2e-51	kinesin, putative
Leima_LmjF30.0350	LmjF30.0350	CAJ05848		Kinesin-19				KISc	KISc	KISc	370.4	2.7e-106	206	7e-52	kinesin, putative
Leima_LmjF30.1450	LmjF30.1450	CAJ06233		X2				KISc-PH	KISc(weak)-PH	KISc-PH	335.1	1.2e-95	159	5e-38	kinesin, putative
Leima_LmjF30.3060	LmjF30.3060	CAJ06716		Kinesin-19				KISc	KISc	KISc	329.1	7.4e-94	201	2e-50	kinesin, putative
Leima_LmjF31.0290	LmjF31.0290	XP_001685014		Kinesin-13	13A			KISc	KISc	KISc	402.5	5.9e-116	159	7e-38	mitotic centromere-associated kinesin (MCAK), putative
Leima_LmjF32.0420	LmjF32.0420	XP_001685355		ND		divergent		KISc-(5x)MORN	KISc-COG4642	KISc-MORN-MORN-MORN-MORN-MORN	-97	7.2e-07	57	5e-07	hypothetical protein, conserved
Leima_LmjF32.0680	LmjF32.0680	XP_001685383		Kinesin-2	2D			KISc	KISc	KISc	464.9	9.5e-135	234	2e-60	OSM3-like kinesin, putative
Leima_LmjF33.2140	LmjF33.2140	CAJ06568		X9				KISc	KISc	KISc	345.1	1.1e-98	170	4e-41	kinesin, putative
Leima_LmjF33.2560	LmjF33.2560	XP_001686017		Kinesin-3				KISc	KISc	KISc	502.5	4.6e-146	181	2e-44	Unc104-like kinesin, putative
Leima_LmjF34.1540	LmjF34.1540	CAJ07865		Kinesin-16	16B			KISc	KISc	KISc	281.6	1.5e-79	158	2e-37	kinesin, putative
Leima_LmjF34.4260	LmjF34.4260	XP_001686533		Kinesin-3				KISc	KISc-MAT1	KISc-MAT1	483.9	1.9e-140	219	4e-56	Unc104-like kinesin, putative
Leima_LmjF35.2090	LmjF35.2090	XP_843314		X2				KISc	KISc	KISc	267.6	2.4e-75	102	1e-20	kinesin, putative
Leima_LmjF35.4700	LmjF35.4700	XP_843576		Kinesin-13	13C			KISc	KISc	KISc	131.7	1.9e-34	91	2e-17	MCAK-like kinesin, putative
Leima_LmjF36.5150	LmjF36.5150	XP_001687101		ND		divergent		KISc	KISc	KISc	-66.8	7.3e-09	54	5e-06	hypothetical protein, conserved
Lotgi_103786	103786		http://genome.jgi-psf.org/	Kinesin-16	16A			KISc	KISc	KISc	451	1.5e-130	216	5e-55	e_gw1.2.840.1
Lotgi_107755	107755		http://genome.jgi-psf.org/	ND		divergent		KISc	KISc	KISc	-29	2.3e-11	90	7e-17	e_gw1.7.174.1
Lotgi_107821	107821		http://genome.jgi-psf.org/	ND		divergent		KISc	KISc	KISc	-22.4	8.6e-12	96	1e-18	e_gw1.7.196.1
Lotgi_110046	110046		http://genome.jgi-psf.org/	Kinesin-8	8B			KISc	KISc	KISc	539.9	2.6e-157	238	9e-62	e_gw1.11.483.1
Lotgi_110616	110616		http://genome.jgi-psf.org/	Kinesin-3	3B			KISc	KISc	KISc	377.9	1.5e-108	197	2e-49	e_gw1.12.506.1
Lotgi_114997	114997		http://genome.jgi-psf.org/	Kinesin-18				KISc	KISc	KISc	434.2	1.7e-125	209	6e-53	e_gw1.20.85.1
Lotgi_115884	115884		http://genome.jgi-psf.org/	Kinesin-3	3A			KISc	KISc-FHA	KISc-FHA	365.3	9.5e-105	174	2e-42	e_gw1.22.52.1
Lotgi_115944	115944		http://genome.jgi-psf.org/	Kinesin-9	9B			KISc	KISc	KISc	437.7	1.5e-126	228	2e-58	e_gw1.22.58.1
Lotgi_117487	117487		http://genome.jgi-psf.org/	Kinesin-6	6A			KISc	KISc	KISc	445.9	5.1e-129	107	2e-22	e_gw1.26.8.1
Lotgi_118976	118976		http://genome.jgi-psf.org/	Kinesin-3	3B			KISc-FHA	KISc-FHA	KISc-FHA	525.1	7.4e-153	221	2e-56	e_gw1.30.6.1
Lotgi_119762	119762		http://genome.jgi-psf.org/	Kinesin-15				KISc	KISc	KISc	506.5	3e-147	236	5e-61	e_gw1.32.106.1
Lotgi_119832	119832		http://genome.jgi-psf.org/	Kinesin-5				KISc	KISc-COG6(weak/partial)	KISc-COG6	577.3	1.4e-168	227	2e-58	e_gw1.32.182.1
Lotgi_120975	120975		http://genome.jgi-psf.org/	Kinesin-13	13B			KISc	KISc	KISc	455.5	6.6e-132	171	1e-41	e_gw1.35.98.1
Lotgi_126440	126440		http://genome.jgi-psf.org/	Kinesin-13	13A			KISc	KISc	KISc	400.2	3e-115	163	5e-39	e_gw1.53.143.1
Lotgi_127149	127149		http://genome.jgi-psf.org/	Kinesin-3	3A			KISc	KISc	KISc	530	2.5e-154	221	1e-56	e_gw1.56.156.1
Lotgi_129211	129211		http://genome.jgi-psf.org/	Kinesin-7				KISc	KISc	KISc	363.1	4.3e-104	186	7e-46	e_gw1.64.17.1
Lotgi_133948	133948		http://genome.jgi-psf.org/	Kinesin-3	3D			KISc-FHA	KISc-FHA	KISc-FHA	484.9	9.3e-141	221	2e-56	e_gw1.87.169.1
Lotgi_134756	134756		http://genome.jgi-psf.org/	Kinesin-6	6B			KISc	KISc	KISc	399.8	3.9e-115	112	1e-23	e_gw1.93.68.1
Lotgi_136727	136727		http://genome.jgi-psf.org/	Kinesin-4/10	4/10A			KISc	KISc	KISc	558.6	6e-163	225	1e-57	e_gw1.109.38.1
Lotgi_136951	136951		http://genome.jgi-psf.org/	Kinesin-14	14B			KISc	KISc	KISc	553.9	1.6e-161	225	1e-57	e_gw1.110.73.1
Lotgi_138487	138487		http://genome.jgi-psf.org/	Kinesin-2	2C			KISc	KISc	KISc	616.3	2.6e-180	258	8e-68	e_gw1.126.25.1
Lotgi_140562	140562		http://genome.jgi-psf.org/	Kinesin-14	14A			KISc	Wzz-KISc	Wzz_KISc	505.2	7e-147	205	9e-52	e_gw1.148.40.1
Lotgi_143679	143679		http://genome.jgi-psf.org/	Kinesin-1	1A			KISc	KISc	KISc	221.1	2.3e-61	361	1e-98	e_gw1.213.34.1
Lotgi_143701	143701		http://genome.jgi-psf.org/	ND		divergent		KISc	KISc	KISc	-91.3	3.1e-07	194	2e-48	e_gw1.213.1.1
Lotgi_144011	144011		http://genome.jgi-psf.org/	ND		divergent		KISc	KISc	KISc	12.2	4.5e-14	96	7e-19	e_gw1.221.18.1
Lotgi_166199	166199		http://genome.jgi-psf.org/	ND		divergent		KISc	KISc	KISc	-120	2.4e-05	54	5e-06	fgenesh2_pg.C_sca_56000112
Lotgi_167164	167164		http://genome.jgi-psf.org/	Kinesin-3	3E			KISc	KISc	KISc	249.6	6.3e-70	154	2e-36	fgenesh2_pg.C_sca_64000036
Lotgi_213295	213295		http://genome.jgi-psf.org/	Kinesin-2	2A			KISc	KISc-COG1579(weak/partial)	KISc-COG1579	633.7	1.5e-185	260	2e-68	estExt_Genewise1Plus.C_sca_160519
Lotgi_224357	224357		http://genome.jgi-psf.org/	Kinesin-3	3C			KISc-FHA-PH	KISc-FHA-Unc104/PH	KISc-FHA-PH	583.2	2.3e-170	232	7e-60	estExt_Genewise1Plus.C_sca_1130109
Lotgi_226662	226662		http://genome.jgi-psf.org/	Kinesin-2	2B			KISc	KISc	KISc	610	2e-178	261	1e-68	estExt_Genewise1Plus.C_sca_1900046
Lotgi_227399	227399		http://genome.jgi-psf.org/	Kinesin-9	9A			KISc-ClpN(partial)	KISc	KISc-ClpN	440.7	1.8e-127	179	9e-44	estExt_Genewise1Plus.C_sca_2820008
Lotgi_228774	228774		http://genome.jgi-psf.org/	Kinesin-14	14B			KISc	KISc	KISc	435	9.4e-126	182	6e-45	estExt_fgenesh2_pg.C_sca_40189
Lotgi_232780	232780		http://genome.jgi-psf.org/	Kinesin-14	14D			KISc	KISc	KISc	322.9	5.5e-92	182	1e-44	estExt_fgenesh2_pg.C_sca_310185
Lotgi_235687	235687		http://genome.jgi-psf.org/	Kinesin-2				KISc	KISc-TOP4c	KISc-TOP4c	274.2	2.4e-77	173	4e-42	estExt_fgenesh2_pg.C_sca_680051
Lotgi_236567	236567		http://genome.jgi-psf.org/	Kinesin-3	3A			KISc	KISc	KISc	495.5	5.8e-144	203	3e-51	estExt_fgenesh2_pg.C_sca_830075
Lotgi_52745	52745		http://genome.jgi-psf.org/	Kinesin-8	8A			KISc	KISc	KISc	542.3	4.8e-158	219	7e-56	gw1.108.9.1
Lotgi_82813	82813		http://genome.jgi-psf.org/	Kinesin-3	3A			KISc	KISc	KISc	408	1.3e-117	169	7e-41	gw1.147.40.1
Monbr_10310	10310		http://genome.jgi-psf.org/	Kinesin-13	13B			KISc	KISc	KISc	444.5	1.3e-128	150	4e-35
Monbr_13077	13077		http://genome.jgi-psf.org/	Kinesin-14	14B			KISc	KISc	KISc	346.6	3.9e-99	182	1e-44
Monbr_13496	13496		http://genome.jgi-psf.org/	ND		divergent		KISc	KISc	KISc	92.4	1.3e-22	94	5e-18
Monbr_13526	13526		http://genome.jgi-psf.org/	Kinesin-14	14C			KISc	KISc	KISc	524.7	9.7e-153	246	4e-64
Monbr_13875	13875		http://genome.jgi-psf.org/	Kinesin-3	3C			KISc-FHA	KISc-FHA	KISc-FHA	593.1	2.5e-173	234	1e-60
Monbr_14025	14025		http://genome.jgi-psf.org/	Kinesin-3	3A			KISc	KISc	KISc	530.9	1.4e-154	191	2e-47
Monbr_1417	1417		http://genome.jgi-psf.org/	Kinesin-14	14B			KISc	KISc	KISc	402.1	7.8e-116	209	6e-53
Monbr_14231	14231		http://genome.jgi-psf.org/	Kinesin-14	14A			KISc	KISc	KISc	508.4	7.7e-148	218	2e-55
Monbr_14564	14564		http://genome.jgi-psf.org/	Kinesin-15				KISc	KISc	KISc	378.2	1.3e-108	212	9e-54
Monbr_14574	14574		http://genome.jgi-psf.org/	Kinesin-14	14B			KISc	KISc	KISc	502.8	3.9e-146	194	3e-48
Monbr_15109	15109		http://genome.jgi-psf.org/	Kinesin-3	3B			KISc-FHA	KISc-FHA	KISc-FHA	567.1	1.7e-165	221	2e-56
Monbr_1544	1544		http://genome.jgi-psf.org/	Kinesin-5				KISc	KISc	KISc	349.9	4e-100	190	4e-47
Monbr_15748	15748		http://genome.jgi-psf.org/	Kinesin-3	3A			KISc	KISc	KISc	471	1.4e-136	179	7e-44
Monbr_16629	16629		http://genome.jgi-psf.org/	Kinesin-2	2A			KISc	KISc-PRK12704(SMC)-MUKB(SMC)	KISc	605	6.4e-177	272	6e-72
Monbr_16905	16905		http://genome.jgi-psf.org/	Kinesin-9	9B			KISc	KISc	KISc	263.7	3.5e-74	165	1e-39
Monbr_17662	17662		http://genome.jgi-psf.org/	Kinesin-2				KISc	KISc	KISc	517.3	1.7e-150	227	2e-58
Monbr_17919	17919		http://genome.jgi-psf.org/	Kinesin-3	3A			KISc-FHA	KISc-FHA	KISc-FHA	551.2	1e-160	209	8e-53
Monbr_2025	2025		http://genome.jgi-psf.org/	Kinesin-8	8B			KISc	KISc	KISc	363.3	3.7e-104	140	3e-32
Monbr_21609	21609		http://genome.jgi-psf.org/	Kinesin-16	16A			KISc	KISc	KISc	435.7	5.9e-126	194	3e-48
Monbr_21638	21638		http://genome.jgi-psf.org/	Kinesin-1	1A			KISc	KISc	KISc	547.9	9.8e-160	377	1e-103
Monbr_21653	21653		http://genome.jgi-psf.org/	Kinesin-4/10				KISc	KISc	KISc	110.1	6.2e-28	128	2e-28
Monbr_23354	23354		http://genome.jgi-psf.org/	Kinesin-2	2C			KISc	KISc	KISc	609.8	2.4e-178	251	2e-65
Monbr_24755	24755		http://genome.jgi-psf.org/	Kinesin-6	6A			KISc_HSF(short fragment/weak)	KISc	KISc	366	5.8e-105	98	2e-19
Monbr_2537	2537		http://genome.jgi-psf.org/	Kinesin-3				KISc	KISc	KISc	105.2	1.8e-26	116	5e-25
Monbr_25905	25905		http://genome.jgi-psf.org/	Kinesin-17				KISc	KISc	KISc	443.7	2.3e-128	210	3e-53
Monbr_26175	26175		http://genome.jgi-psf.org/	Kinesin-9	9B			KISc	KISc	KISc	356.7	3.6e-102	177	3e-43
Monbr_27988	27988		http://genome.jgi-psf.org/	ND		divergent		KISc(looks very partial)-WD40-WD40	KISc(looks very partial)-WD40		9.1	7.1e-14	115	9e-25
Monbr_28628	28628		http://genome.jgi-psf.org/	Kinesin-17				KISc-DEP-ANK-ANK-ANK-ANK-ANK-ANK	KISc_DEP_ANK_ANK	KISc-DEP-ANK-ANK-ANK-ANK-ANK-ANK	329.9	4.2e-94	178	1e-43
Monbr_28757	28757		http://genome.jgi-psf.org/	Kinesin-8	8A			KISc	KISc	KISc	436.9	2.7e-126	193	3e-48
Monbr_3301	3301		http://genome.jgi-psf.org/	ND		divergent		KISc	KISc		-79	4.7e-08	77	5e-13
Monbr_34078	34078		http://genome.jgi-psf.org/	Kinesin-3	3E			CutA1-KISc-FHA-SAP-I_LWEQ(weak)	CutA1-KISc-FHA-I_LWEQ	CutA1-KISc-FHA-SAP-I_LWEQ	500	2.7e-145	179	7e-44
Monbr_34081	34081		http://genome.jgi-psf.org/	Kinesin-7				KISc	KISc	KISc	395.2	9.6e-114	232	7e-60
Monbr_34521	34521		http://genome.jgi-psf.org/	Kinesin-14	14B			KISc	KISc	KISc	337.1	2.9e-96	181	2e-44
Monbr_37459	37459		http://genome.jgi-psf.org/	ND		divergent		KISc	KISc	KISc	19.6	1.5e-14	71	3e-11
Monbr_38064	38064		http://genome.jgi-psf.org/	X12				F-BOX-KISc	KISc	KISc	113.2	7.4e-29	92	1e-17
Monbr_39076	39076		http://genome.jgi-psf.org/	Kinesin-3	3D			ANK-Pkinase	ANK_S_TKc_KISc_SAM	ANK_S_TKc_KISc_SAM	212.1	1.2e-58	159	5e-38
Monbr_8985	8985		http://genome.jgi-psf.org/	Kinesin-14	14B			KISc	KISc	KISc	404.7	1.3e-116	190	4e-47
Monbr_9005	9005		http://genome.jgi-psf.org/	Kinesin-3	3A			KISc	KISc	KISc	421.3	1.3e-121	176	6e-43
Naegr_2164	2164		http://genome.jgi-psf.org/	Kinesin-15				KISc	KISc	KISc	451.1	1.4e-130	214	1e-54
Naegr_29130	29130		http://genome.jgi-psf.org/	Kinesin-19				KISc	KISc	KISc	428.6	8e-124	231	1e-59
Naegr_30037	30037		http://genome.jgi-psf.org/	Kinesin-14	14B			KISc	KISc	KISc	485.6	5.7e-141	221	2e-56
Naegr_3036	3036		http://genome.jgi-psf.org/	ungrouped				KISc	KISc	KISc	338.2	1.4e-96	189	5e-47
Naegr_31023	31023		http://genome.jgi-psf.org/	Kinesin-2				KISc	KISc	KISc	535.8	4.4e-156	231	1e-59
Naegr_31675	31675		http://genome.jgi-psf.org/	Kinesin-9	9B			KISc	KISc	KISc	338	1.6e-96	209	8e-53
Naegr_31717	31717		http://genome.jgi-psf.org/	ungrouped				KISc	KISc	KISc	466.3	3.6e-135	242	8e-63
Naegr_31750	31750		http://genome.jgi-psf.org/	Kinesin-5				KISc	KISc	KISc	456.8	2.7e-132	211	1e-53
Naegr_31834	31834		http://genome.jgi-psf.org/	Kinesin-13	13A			KISc	KISc	KISc	467.8	1.3e-135	169	9e-41
Naegr_31878	31878		http://genome.jgi-psf.org/	ungrouped				KISc	KISc	KISc	198.9	1.1e-54	145	1e-33
Naegr_32240	32240		http://genome.jgi-psf.org/	Kinesin-14	14A			KISc	KISc	KISc	457.8	1.4e-132	183	3e-45
Naegr_32337	32337		http://genome.jgi-psf.org/	Kinesin-13	13C			KISc	KISc	KISc	221.5	1.8e-61	106	7e-22
Naegr_32757	32757		http://genome.jgi-psf.org/	Kinesin-14				KISc	KISc	KISc	427.8	1.5e-123	189	8e-47
Naegr_33324	33324		http://genome.jgi-psf.org/	Kinesin-18				KISc	KISc	KISc	379	7.1e-109	196	7e-49
Naegr_33335	33335		http://genome.jgi-psf.org/	Kinesin-1	1B			KISc	KISc	KISc	475.1	8.4e-138	314	1e-84
Naegr_34430	34430		http://genome.jgi-psf.org/	X11				KISc	KISc	KISc	469.5	4e-136	285	1e-75
Naegr_39261	39261		http://genome.jgi-psf.org/	Kinesin-3	3A			KISc	KISc	KISc	276.4	5.5e-78	165	1e-39
Naegr_54872	54872		http://genome.jgi-psf.org/	Kinesin-19				KISc	KISc	KISc	499.9	2.9e-145	274	2e-72
Naegr_56509	56509		http://genome.jgi-psf.org/	ND		divergent		KISc-MORN-MORN-MORN-MORN-MORN-MORN-MORN	KISc-COG4642	KISc-MORN-MORN-MORN-MORN-MORN-MORN-MORN	59	3.6e-17	120	3e-26
Naegr_60999	60999		http://genome.jgi-psf.org/	Kinesin-14	14D			KISc	KISc	KISc	247.4	3e-69	138	1e-31
Naegr_63167	63167		http://genome.jgi-psf.org/	ND		divergent		KISc	KISc	KISc	15.4	2.8e-14	62	2e-08
Naegr_64648	64648		http://genome.jgi-psf.org/	Kinesin-9	9A			KISc	KISc	KISc	427.6	1.7e-123	206	7e-52
Naegr_68618	68618		http://genome.jgi-psf.org/	ND		divergent		KISc	KISc	KISc	-78.5	4.3e-08	73	7e-12
Naegr_69726	69726		http://genome.jgi-psf.org/	Kinesin-20				KISc	KISc	KISc	424.1	1.8e-122	200	3e-50
Naegr_69788	69788		http://genome.jgi-psf.org/	ungrouped				KISc	KISc	KISc	536.3	3.1e-156	235	1e-60
Naegr_71346	71346		http://genome.jgi-psf.org/	Kinesin-16	16A			KISc	KISc	KISc	447.4	1.8e-129	199	6e-50
Naegr_71374	71374		http://genome.jgi-psf.org/	Kinesin-17				KISc	KISc	KISc	434.3	1.5e-125	236	5e-61
Naegr_71914	71914		http://genome.jgi-psf.org/	ND		divergent		KISc-PH	KISc-PH	KISc-PH	-61	3e-09	80	5e-14
Naegr_72809	72809		http://genome.jgi-psf.org/	Kinesin-1	1B			KISc	KISc	KISc	510.6	1.7e-148	329	5e-89
Naegr_73429	73429		http://genome.jgi-psf.org/	ND		divergent		KISc	KISc	KISc	89.9	7.3e-22	88	2e-16
Naegr_74311	74311		http://genome.jgi-psf.org/	X6				KISc	KISc	KISc	329.7	4.7e-94	187	2e-46
Naegr_76756	76756		http://genome.jgi-psf.org/	ND		divergent		KISc	KISc	KISc	-86.2	1.4e-07	115	1e-24
Naegr_78506	78506		http://genome.jgi-psf.org/	ND		divergent		KISc	KISc	KISc	43.8	3.6e-16	90	5e-17
Naegr_79561	79561		http://genome.jgi-psf.org/	Kinesin-15				KISc	KISc	KISc	238.7	1.2e-66	134	2e-30
Naegr_80350	80350		http://genome.jgi-psf.org/	ungrouped				KISc	KISc	KISc	476.8	2.6e-138	237	3e-61
Naegr_80478	80478		http://genome.jgi-psf.org/	Kinesin-8	8A			KISc	KISc	KISc	534.4	1.2e-155	214	2e-54
Naegr_80962	80962		http://genome.jgi-psf.org/	Kinesin-3	3A			KISc-FHA	KISc	KISc-FHA	481.5	1e-139	203	3e-51
Naegr_81903	81903		http://genome.jgi-psf.org/	ND		divergent		KISc-Pkinase Tyr-Pkinase-SAM1	KISc-S_TKc-SAM	KISc-S_TKc-SAM1	-112.8	8e-06	38	0.31
Naegr_82323	82323		http://genome.jgi-psf.org/	Kinesin-19				KISc	KISc	KISc	484.9	9.6e-141	266	3e-70
Nemve_100017	100017		http://genome.jgi-psf.org/	Kinesin-9	9B			KISc	KISc	KISc	248.8	1.1e-69	161	2e-38
Nemve_100691	100691		http://genome.jgi-psf.org/	Kinesin-3	3A			KISc-FHA	KISc-FHA	KISc-FHA	447.8	1.3e-129	176	6e-43
Nemve_114717	114717		http://genome.jgi-psf.org/	Kinesin-8	8B			KISc	KISc	KISc	523.2	2.7e-152	206	4e-52
Nemve_117242	117242		http://genome.jgi-psf.org/	Kinesin-14	14C			KISc	KISc	KISc	393.1	4e-113	207	2e-52
Nemve_124130	124130		http://genome.jgi-psf.org/	Kinesin-14	14A			KISc	KISc	KISc	493.6	2.2e-143	205	1e-51
Nemve_126459	126459		http://genome.jgi-psf.org/	X8				KISc	KISc	KISc	259.2	8.1e-73	177	2e-43
Nemve_128732	128732		http://genome.jgi-psf.org/	Kinesin-3	3B			KISc	KISc	KISc	489.3	4.3e-142	222	7e-57
Nemve_134601	134601		http://genome.jgi-psf.org/	Kinesin-6	6B			KISc	KISc	KISc	180.8	3.1e-49	110	4e-23
Nemve_138097	138097		http://genome.jgi-psf.org/	Kinesin-13	13A			KISc	KISc	KISc	382.9	4.6e-110	159	5e-38
Nemve_149501	149501		http://genome.jgi-psf.org/	ND		divergent		KISc	KISc	KISc	-113.7	9.1e-06	98	2e-19
Nemve_160820	160820		http://genome.jgi-psf.org/	Kinesin-2	2A			KISc	KISc	KISc	495.7	5.2e-144	248	1e-64
Nemve_161891	161891		http://genome.jgi-psf.org/	Kinesin-14	14B			KISc	KISc	KISc	513.5	2.2e-149	235	1e-60
Nemve_166826	166826		http://genome.jgi-psf.org/	Kinesin-2	2B			KISc	KISc	KISc	582.2	4.6e-170	248	9e-65
Nemve_167011	167011		http://genome.jgi-psf.org/	Kinesin-2				KISc	KISc	KISc	337.1	2.9e-96	182	8e-45
Nemve_168976	168976		http://genome.jgi-psf.org/	Kinesin-3	3D			KISc-FHA	KISc-FHA	KISc-FHA	570.2	1.9e-166	235	1e-60
Nemve_175313	175313		http://genome.jgi-psf.org/	Kinesin-14	14B			KISc	KISc	KISc	436.2	4.2e-126	182	6e-45
Nemve_176484	176484		http://genome.jgi-psf.org/	Kinesin-3	3E			KISc-FHA	KISc-FHA	KISc-FHA	456.5	3.4e-132	189	5e-47
Nemve_1771	1771		http://genome.jgi-psf.org/	Kinesin-6	6A			KISc	KISc	KISc	332.9	5.5e-95	90	7e-17
Nemve_192682	192682		http://genome.jgi-psf.org/	Kinesin-3	3B			KISc-FHA	KISc-FHA	KISc-FHA	540.2	2.1e-157	227	2e-58
Nemve_193454	193454		http://genome.jgi-psf.org/	Kinesin-6	6A			KISc	KISc-COG4942(SMC)	KISc	461.9	7.8e-134	109	6e-23
Nemve_194682	194682		http://genome.jgi-psf.org/	Kinesin-7				KISc	KISc	KISc	505.9	4.5e-147	258	8e-68
Nemve_208913	208913		http://genome.jgi-psf.org/	Kinesin-2	2C			KISc	KISc	KISc	581.1	1e-169	254	2e-66
Nemve_217410	217410		http://genome.jgi-psf.org/	Kinesin-9	9B			KISc	KISc	KISc	421.3	1.3e-121	216	6e-55
Nemve_227907	227907		http://genome.jgi-psf.org/	Kinesin-1	1A			KISc	KISc	KISc	517.9	1e-150	488	1e-137
Nemve_230104	230104		http://genome.jgi-psf.org/	Kinesin-2	2C			KISc	KISc	KISc	633	2.4e-185	250	3e-65
Nemve_232941	232941		http://genome.jgi-psf.org/	Kinesin-18				KISc	KISc	KISc	430.2	2.7e-124	206	7e-52
Nemve_233887	233887		http://genome.jgi-psf.org/	Kinesin-4/10	4/10B			KISc	KISc	KISc	539.1	4.6e-157	237	3e-61
Nemve_234547	234547		http://genome.jgi-psf.org/	Kinesin-9	9A			KISc	KISc	KISc	422.3	6.3e-122	193	3e-48
Nemve_238203	238203		http://genome.jgi-psf.org/	Kinesin-5				KISc-L27	KISc	KISc-L27	562.4	4.4e-164	230	3e-59
Nemve_242113	242113		http://genome.jgi-psf.org/	ND		divergent		KISc-PF00821	KISc	KISc	65	1.5e-17	105	1e-21
Nemve_245960	245960		http://genome.jgi-psf.org/	Kinesin-3	3A			KISc-FHA	KISc-FHA	KISc-FHA	524.8	9.1e-153	196	7e-49
Nemve_30037	30037		http://genome.jgi-psf.org/	Kinesin-3	3C			KISc-FHA-PH	KISc-FHA-PH	KISc-FHA-PH	579.1	4.1e-169	238	1e-61
Nemve_30871	30871		http://genome.jgi-psf.org/	Kinesin-3	3B			KISc	KISc-FHA	KISc-FHA	438.8	6.9e-127	211	2e-53
Nemve_3205	3205		http://genome.jgi-psf.org/	ND		divergent		KISc	KISc	KISc	-127.9	7.9e-05	67	6e-10
Nemve_49112	49112		http://genome.jgi-psf.org/	ND		divergent		partial KISc	KISc	KISc	-131.8	0.00014	77	5e-13
Nemve_50292	50292		http://genome.jgi-psf.org/	X8				KISc	KISc	KISc	374.5	1.6e-107	218	1e-55
Nemve_60838	60838		http://genome.jgi-psf.org/	Kinesin-14	14D			KISc	KISc	KISc	200.5	3.8e-55	157	3e-37
Nemve_78352	78352		http://genome.jgi-psf.org/	Kinesin-13	13A			KISc	KISc	KISc	215.3	1.3e-59	130	3e-29
Nemve_79512	79512		http://genome.jgi-psf.org/	Kinesin-4/10				KISc	KISc	KISc	498.5	7.7e-145	243	3e-63
Nemve_81491	81491		http://genome.jgi-psf.org/	Kinesin-8	8A			KISc	KISc	KISc	552.1	5.6e-161	209	6e-53
Nemve_82034	82034		http://genome.jgi-psf.org/	ND		divergent		KISc	KISc	KISc	-3.7	5e-13	81	2e-14
Nemve_83480	83480		http://genome.jgi-psf.org/	ND		divergent		KISc	KISc	KISc	-101.7	1.5e-06	104	2e-21
Nemve_85553	85553		http://genome.jgi-psf.org/	Kinesin-4/10	4/10A			KISc	KISc	KISc	376.6	3.7e-108	187	2e-46
Nemve_85870	85870		http://genome.jgi-psf.org/	X8				KISc	KISc	KISc	362.2	7.8e-104	208	1e-52
Nemve_87917	87917		http://genome.jgi-psf.org/	Kinesin-13	13B			KISc	KISc	KISc	444.1	1.8e-128	148	1e-34
Nemve_89335	89335		http://genome.jgi-psf.org/	Kinesin-15				KISc	KISc	KISc	435.5	7e-126	209	6e-53
Nemve_9183	9183		http://genome.jgi-psf.org/	X4				KISc	KISc	KISc	167.3	3.7e-45	170	3e-41
Nemve_94108	94108		http://genome.jgi-psf.org/	Kinesin-3	3A			KISc-FHA	KISc-FHA	KISc-FHA	503.9	1.7e-146	185	9e-46
Nemve_94578	94578		http://genome.jgi-psf.org/	Kinesin-16	16A			KISc	KISc	KISc	445.9	5.2e-129	205	9e-52
Nemve_97853	97853		http://genome.jgi-psf.org/	Kinesin-3	3B			KISc	KISc	KISc	249	9.8e-70	145	8e-34
Neucr_NCU00927	NCU00927	XP_964753		Kinesin-5				KISc	KISc	KISc	552.9	3.2e-161	238	2e-61	neurospora_crassa conserved hypothetical protein (1205 nt)
Neucr_NCU02626	NCU02626	XP_964051		Kinesin-7				KISc	KISc	KISc	288.8	1e-81	130	5e-29	neurospora_crassa conserved hypothetical protein (939 nt)
Neucr_NCU03715	NCU03715	XP_961491		Kinesin-3				KISc	KISc	KISc	609.4	3.2e-178	206	7e-52	neurospora_crassa hypothetical protein similar to KIF1A protein (677 nt)
Neucr_NCU04581	NCU04581	XP_958282		Kinesin-14	14A			KISc	PRK12323(weak/partial)-KISc	KISc	489.8	3.2e-142	207	2e-52	neurospora_crassa hypothetical protein similar to KLPA (831 nt)
Neucr_NCU05028	NCU05028	XP_956336		ND		divergent		KISc	KISc-ComEA	KISc-ComEA	-11.9	1.7e-12	80	4e-14	neurospora_crassa conserved hypothetical protein (772 nt)
Neucr_NCU05180	NCU05180	XP_961843		Kinesin-6	6A			KISc	KISc	KISc	127.4	3.9e-33	70	4e-11	neurospora_crassa conserved hypothetical protein (761 nt)
Neucr_NCU06144	NCU06144	XP_960006		Kinesin-8	8A			KISc	KISc	KISc	495.9	4.6e-144	218	2e-55	neurospora_crassa hypothetical protein similar to kinesin family protein (1145 nt)
Neucr_NCU06733	NCU06733	XP_960661		Kinesin-3	3A			KISc-FHA-PH	KISc-FHA-PRK039(weak and short)-PH	KISc-FHA-PH	566.7	2.2e-165	244	2e-63	neurospora_crassa hypothetical protein similar to kinesin family protein (1809 nt)
Neucr_NCU06832	NCU06832	XP_963673		Kinesin-4/10	4/10A			KISc	KISc	KISc	380.2	3.1e-109	160	2e-38	neurospora_crassa conserved hypothetical protein (1756 nt)
Neucr_NCU09730	NCU09730	XP_964432		Kinesin-1	1B			KISc	KISc	KISc	565	6.9e-165	379	1e-104	neurospora_crassa kinesin heavy chain (929 nt)
Orysa_BY-2	Os01g43580.1		http://greenphyl.cines.fr/cgi-bin/greenphyl.cgi	Kinesin-13	13A			KISc	KISc	KISc	448.8	6.7e-130	172	6e-42	BY-2 kinesin-like protein 10, putative, expressed
Orysa_KIF22	Os05g38480.1		http://greenphyl.cines.fr/cgi-bin/greenphyl.cgi	Kinesin-18				KISc	KISc-Lig(comEA)(weak/short)	KISc-ComEA	396	5.2e-114	171	2e-41	kinesin-like protein KIF22, putative, expressed
Orysa_KIF3A	Os02g56540.1		http://greenphyl.cines.fr/cgi-bin/greenphyl.cgi	Kinesin-14	14D			KISc-Rpb1	KISc	KISc-Rpb1	259.3	7.3e-73	112	1e-23	kinesin-like protein KIF3A, putative, expressed
Orysa_Os01g14090.1	Os01g14090.1		http://greenphyl.cines.fr/cgi-bin/greenphyl.cgi	ND		divergent		CH-KISc	CH-KISc	CH-KISc	59.8	3.2e-17	121	2e-26	kinesin-4, putative, expressed
Orysa_Os01g15540.1	Os01g15540.1		http://greenphyl.cines.fr/cgi-bin/greenphyl.cgi	Kinesin-14				KISc	KISc	KISc	458.2	1e-132	199	6e-50	kinesin-4, putative, expressed
Orysa_Os01g33040.1	Os01g33040.1		http://greenphyl.cines.fr/cgi-bin/greenphyl.cgi	Kinesin-7				KISc	KISc	KISc	469	5.7e-136	191	1e-47	kinesin heavy chain, putative, expressed
Orysa_Os01g42070.1	Os01g42070.1		http://greenphyl.cines.fr/cgi-bin/greenphyl.cgi	Kinesin-8				KISc	KISc	KISc	514.3	1.3e-149	209	8e-53	ATP binding protein, putative, expressed
Orysa_Os01g54080.1	Os01g54080.1		http://greenphyl.cines.fr/cgi-bin/greenphyl.cgi	Kinesin-14	14B			CH-KISc	CH-KISc	CH-KISc	490.4	2e-142	206	4e-52	ATP binding protein, putative, expressed
Orysa_Os02g01180.1	Os02g01180.1		http://greenphyl.cines.fr/cgi-bin/greenphyl.cgi	Kinesin-6				KISc	KISc	KISc	124.8	2.3e-32	91	2e-17	ATP binding protein, putative, expressed
Orysa_Os02g13570.1	Os02g13570.1		http://greenphyl.cines.fr/cgi-bin/greenphyl.cgi	ND		divergent		KISc	KISc	KISc	-54.8	1.2e-09	90	7e-17	ATP binding protein, putative, expressed
Orysa_Os02g13580.1	Os02g13580.1		http://greenphyl.cines.fr/cgi-bin/greenphyl.cgi	ND		divergent		CH-KISc	SECa-KISc	looks like a partial KISc domain	-26.6	1.6e-11	89	1e-16	kinesin motor domain containing protein, expressed
Orysa_Os02g28850.1	Os02g28850.1		http://greenphyl.cines.fr/cgi-bin/greenphyl.cgi	Kinesin-15				KISc	KISc	KISc	281.8	1.3e-79	135	1e-30	kinesin-like protein, putative, expressed
Orysa_Os02g43050.1	Os02g43050.1		http://greenphyl.cines.fr/cgi-bin/greenphyl.cgi	ND		divergent		KISc	KISc	looks like a partial KISc domain	10.2	6e-14	99	1e-19	kinesin heavy chain, putative, expressed
Orysa_Os02g43130.1	Os02g43130.1		http://greenphyl.cines.fr/cgi-bin/greenphyl.cgi	Kinesin-7				KISc	KISc	KISc	467.9	1.2e-135	206	5e-52	kinesin heavy chain, putative, expressed
Orysa_Os02g53520.1	Os02g53520.1		http://greenphyl.cines.fr/cgi-bin/greenphyl.cgi	Kinesin-7				KISc	KISc	KISc	532	6e-155	239	7e-62	ATP binding protein, putative, expressed
Orysa_Os03g02290.1	Os03g02290.1		http://greenphyl.cines.fr/cgi-bin/greenphyl.cgi	Kinesin-14	14B			KISc	Filament(weak/short)-KISc(weak/short)	KISc	445.9	5e-129	206	7e-52	ATP binding protein, putative, expressed
Orysa_Os03g02290.2	Os03g02290.2		http://greenphyl.cines.fr/cgi-bin/greenphyl.cgi	(Kinesin-14)	(14B)		near_id: Orysa_Os03g02290.1 (100%)	KISc	KISc	KISc	445.9	5e-129	206	7e-52	ATP binding protein, putative, expressed
Orysa_Os03g18980.1	Os03g18980.1		http://greenphyl.cines.fr/cgi-bin/greenphyl.cgi	Kinesin-14	14B			CH-KISc	CH-KISc	CH-KISc	517.1	1.9e-150	202	6e-51	kinesin-4, putative, expressed
Orysa_Os03g39020.1	Os03g39020.1		http://greenphyl.cines.fr/cgi-bin/greenphyl.cgi	Kinesin-15				KISc-KISc related	KISc-KISc related(SMC)	KISc	311.9	1.1e-88	171	1e-41	kinesin heavy chain, putative, expressed
Orysa_Os03g53920.1	Os03g53920.1		http://greenphyl.cines.fr/cgi-bin/greenphyl.cgi	Kinesin-15				KISc	KISc	KISc	439.2	5.3e-127	205	1e-51	kinesin, motor region, putative, expressed
Orysa_Os03g56260.1	Os03g56260.1		http://greenphyl.cines.fr/cgi-bin/greenphyl.cgi	Kinesin-8				KISc	KISc	KISc	496.8	2.4e-144	201	2e-50	chromosome-associated kinesin KIF4A, putative, expressed
Orysa_Os03g64415.1	Os03g64415.1		http://greenphyl.cines.fr/cgi-bin/greenphyl.cgi	Kinesin-14	14A			KISc	KISc	KISc	367.1	2.7e-105	172	1e-41	kinesin-1, putative
Orysa_Os04g28260.1	Os04g28260.1		http://greenphyl.cines.fr/cgi-bin/greenphyl.cgi	Kinesin-15				KISc-KISc related	KISc-KISc related(SMC)	KISc	359.9	3.9e-103	171	1e-41	kinesin-related family protein, expressed
Orysa_Os04g30720.1	Os04g30720.1		http://greenphyl.cines.fr/cgi-bin/greenphyl.cgi	ND		divergent		KISc	KISc-ComEA	KISc-ComEA	-28.9	2.3e-11	68	2e-10	kinesin motor domain containing protein, expressed
Orysa_Os04g30720.2	Os04g30720.2		http://greenphyl.cines.fr/cgi-bin/greenphyl.cgi	ND		divergent		KISc	KISc	KISc	-28.9	2.3e-11	68	2e-10	kinesin motor domain containing protein, expressed
Orysa_Os04g45580.1	Os04g45580.1		http://greenphyl.cines.fr/cgi-bin/greenphyl.cgi	Kinesin-7				KISc	KISc	KISc	464.8	1.1e-134	201	2e-50	kinesin heavy chain, putative, expressed
Orysa_Os04g53760.1	Os04g53760.1		http://greenphyl.cines.fr/cgi-bin/greenphyl.cgi	Kinesin-14	14A			KISc	KISc	KISc	536.7	2.4e-156	191	2e-47	kinesin-1, putative, expressed
Orysa_Os04g53760.2	Os04g53760.2		http://greenphyl.cines.fr/cgi-bin/greenphyl.cgi	(Kinesin-14)	(14A)		near_id: Orysa_Os04g53760.1 (100%)	KISc	ErzA(SMC)-KISc	KISc	536.7	2.4e-156	191	2e-47	kinesin-1, putative, expressed
Orysa_Os04g57140.1	Os04g57140.1		http://greenphyl.cines.fr/cgi-bin/greenphyl.cgi	Kinesin-14	14C			MyTH4-FERM_N-FERM_M-KISc	MyTH4-FERM_N-B41-FERM_M-KISc	MyTH4-B41-KISc	526	3.9e-153	231	1e-59	kinesin-like calmodulin binding protein, putative, expressed
Orysa_Os05g02670.1	Os05g02670.1		http://greenphyl.cines.fr/cgi-bin/greenphyl.cgi	Kinesin-5				KISc	KISc(SMC)	KISc	590.3	1.7e-172	234	2e-60	kinesin-related protein, putative, expressed
Orysa_Os05g02670.2	Os05g02670.2		http://greenphyl.cines.fr/cgi-bin/greenphyl.cgi	(Kinesin-5)			near_id: Orysa_Os05g02670.1 (100%)	KISc	KISc	KISc	590.3	1.7e-172	234	2e-60	kinesin-related protein, putative, expressed
Orysa_Os05g02670.3	Os05g02670.3		http://greenphyl.cines.fr/cgi-bin/greenphyl.cgi	(Kinesin-5)			near_id: Orysa_Os05g02670.1 (100%)	KISc	KISc	KISc	590.3	1.7e-172	234	2e-60	kinesin-related protein, putative, expressed
Orysa_Os05g06280.1	Os05g06280.1		http://greenphyl.cines.fr/cgi-bin/greenphyl.cgi	Kinesin-13	13A			KISc-RRM_1-RRM_1	KISc-RRM_1-RRM_1	KISc-RRM_1-RRM_1	376.6	3.6e-108	145	1e-33	ATP binding protein, putative, expressed
Orysa_Os05g06280.2	Os05g06280.2		http://greenphyl.cines.fr/cgi-bin/greenphyl.cgi	(Kinesin-13)	(13A)		near_id: Orysa_Os05g06280.1 (100%)	KISc-RRM_1	KISc-RRM_1	shortened version of above	376.6	3.6e-108	145	1e-33	ATP binding protein, putative, expressed
Orysa_Os05g33030.1	Os05g33030.1		http://greenphyl.cines.fr/cgi-bin/greenphyl.cgi	Kinesin-14	14B			KISc	KISc-Myosin_tail(weak/short)	KISc	511.1	1.2e-148	227	2e-58	kinesin-4, putative, expressed
Orysa_Os05g44560.1	Os05g44560.1		http://greenphyl.cines.fr/cgi-bin/greenphyl.cgi	Kinesin-14	14B			CH-KISc	KISc	CH-KISc	395	1.1e-113	175	1e-42	kinesin motor domain containing protein, expressed
Orysa_Os06g04560.1	Os06g04560.1		http://greenphyl.cines.fr/cgi-bin/greenphyl.cgi	Kinesin-19				KISc-(4x)ARM	KISc-ARM-ARM	KISc-ARM-ARM-ARM-ARM	441.7	9.1e-128	216	6e-55	PAK, putative, expressed
Orysa_Os06g04560.2	Os06g04560.2		http://greenphyl.cines.fr/cgi-bin/greenphyl.cgi	(Kinesin-19)			near_id: Orysa_Os06g04560.1 (100%)	KISc-ARM-ARM-ARM	KISc-ARM	KISc-ARM-ARM-ARM	441.7	9.1e-128	216	6e-55	PAK, putative, expressed
Orysa_Os06g36080.1	Os06g36080.1		http://greenphyl.cines.fr/cgi-bin/greenphyl.cgi	Kinesin-14	14B			KISc	KISc	KISc	257.3	3.1e-72	118	1e-25	kinesin motor domain containing protein, expressed
Orysa_Os07g01490.1	Os07g01490.1		http://greenphyl.cines.fr/cgi-bin/greenphyl.cgi	Kinesin-14	14A			KISc	KISc	KISc	510.9	1.3e-148	194	2e-48	kinesin-1, putative, expressed
Orysa_Os08g02380.1	Os08g02380.1		http://greenphyl.cines.fr/cgi-bin/greenphyl.cgi	Kinesin-1	1A			KISc	KISc	KISc	235.3	1.2e-65	200	4e-50	kinesin heavy chain-like protein, putative, expressed
Orysa_Os08g43400.1	Os08g43400.1		http://greenphyl.cines.fr/cgi-bin/greenphyl.cgi	Kinesin-7				KISc	KISc	KISc	449.1	5.5e-130	198	1e-49	ATP binding protein, putative, expressed
Orysa_Os08g43400.2	Os08g43400.2		http://greenphyl.cines.fr/cgi-bin/greenphyl.cgi	(Kinesin-7)			near_id: Orysa_Os08g43400.1 (100%)	KISc	KISc	KISc	449.1	5.5e-130	198	1e-49	ATP binding protein, putative, expressed
Orysa_Os08g43400.3	Os08g43400.3		http://greenphyl.cines.fr/cgi-bin/greenphyl.cgi	(Kinesin-7)			near_id: Orysa_Os08g43400.1 (100%)	KISc	KISc	KISc	449.1	5.5e-130	198	1e-49	ATP binding protein, putative, expressed
Orysa_Os08g43400.4	Os08g43400.4		http://greenphyl.cines.fr/cgi-bin/greenphyl.cgi	(Kinesin-7)			near_id: Orysa_Os08g43400.1 (100%)	KISc	KISc	KISc	208.8	1.2e-57	143	4e-33	ATP binding protein, putative, expressed
Orysa_Os09g02650.1	Os09g02650.1		http://greenphyl.cines.fr/cgi-bin/greenphyl.cgi	Kinesin-4/10	4/10B			KISc	KISc	KISc	506.7	2.5e-147	233	4e-60	chromosome-associated kinesin KLP1, putative, expressed
Orysa_Os09g35890.1	Os09g35890.1		http://greenphyl.cines.fr/cgi-bin/greenphyl.cgi	(Kinesin-7)			near_id: Orysa_Os09g35890.2 (100%)	KISc	KISc	KISc	455.8	5.2e-132	202	6e-51	ATP binding protein, putative, expressed
Orysa_Os09g35890.2	Os09g35890.2		http://greenphyl.cines.fr/cgi-bin/greenphyl.cgi	Kinesin-7				KISc	KISc	KISc	455.8	5.2e-132	202	6e-51	ATP binding protein, putative, expressed
Orysa_Os10g36880.1	Os10g36880.1		http://greenphyl.cines.fr/cgi-bin/greenphyl.cgi	Kinesin-7				KISc	KISc-RING	KISc-RING	432.1	7.2e-125	213	3e-54	ATP binding protein, putative, expressed
Orysa_Os11g35090.1	Os11g35090.1		http://greenphyl.cines.fr/cgi-bin/greenphyl.cgi	Kinesin-7				KISc-HA(partial)	KISc	KISc-HA	521	1.3e-151	241	1e-62	centromeric protein E, putative, expressed
Orysa_Os11g42800.1	Os11g42800.1		http://greenphyl.cines.fr/cgi-bin/greenphyl.cgi	ND		divergent		KISc	KISc-ATG16(overlaps KISc)	KISc	6.7	1e-13	106	5e-22	kinesin-like protein KIF3A, putative, expressed
Orysa_Os11g44880.1	Os11g44880.1		http://greenphyl.cines.fr/cgi-bin/greenphyl.cgi	Kinesin-14	14B			CH-KISc	CH-KISc	CH-KISc	172.8	8.1e-47	127	2e-28	kinesin motor domain containing protein, expressed
Orysa_Os12g36100.1	Os12g36100.1		http://greenphyl.cines.fr/cgi-bin/greenphyl.cgi	Kinesin-14	14B			KISc	KISc	KISc	513.5	2.3e-149	208	1e-52	kinesin-4, putative, expressed
Orysa_Os12g36100.2	Os12g36100.2		http://greenphyl.cines.fr/cgi-bin/greenphyl.cgi	(Kinesin-14)	(14B)		near_id: Orysa_Os12g36100.1 (100%)			KISc	513.5	2.3e-149	208	1e-52	kinesin-4, putative, expressed
Orysa_Os12g39980.1	Os12g39980.1		http://greenphyl.cines.fr/cgi-bin/greenphyl.cgi	Kinesin-15				KISc	KISc	KISc	520.6	1.6e-151	227	3e-58	kinesin like protein, putative, expressed
Orysa_Os12g42160.1	Os12g42160.1		http://greenphyl.cines.fr/cgi-bin/greenphyl.cgi	Kinesin-14	14B			KISc	KISc	KISc	542.1	5.5e-158	222	7e-57	ATP binding protein, putative, expressed
Orysa_PAK	Os03g05820.1		http://greenphyl.cines.fr/cgi-bin/greenphyl.cgi	Kinesin-19				KISc-ARM	KISc-ARM	KISc-ARM	359.4	5.7e-103	194	2e-48	PAK, putative, expressed
Ostta_1052	1052		http://genome.jgi-psf.org/	Kinesin-5				KISc	KISc	KISc	491.1	1.3e-142	233	5e-60
Ostta_146	146		http://genome.jgi-psf.org/	Kinesin-14	14C			MyTH4-FERM_M-KISc	MyTH4-B41-FERM_M-KISc	MyTH4-B41-KISc	490.7	1.6e-142	221	1e-56
Ostta_16888	16888		http://genome.jgi-psf.org/	Kinesin-8				KISc	KISc	KISc	480.5	2e-139	214	1e-54
Ostta_18431	18431		http://genome.jgi-psf.org/	X8				KISc	KISc	KISc	310.5	3e-88	167	2e-40
Ostta_18833	18833		http://genome.jgi-psf.org/	Kinesin-9	9B			KISc	KISc	KISc	435.1	9.1e-126	201	2e-50
Ostta_18869	18869		http://genome.jgi-psf.org/	Kinesin-14	14A			KISc	KISc	KISc	430.6	2e-124	185	1e-45
Ostta_18966	18966		http://genome.jgi-psf.org/	Kinesin-15				KISc	KISc	KISc	458.2	1e-132	209	5e-53
Ostta_19613	19613		http://genome.jgi-psf.org/	Kinesin-13	13C			KISc	KISc	KISc	163.9	3.8e-44	116	5e-25
Ostta_19771	19771		http://genome.jgi-psf.org/	Kinesin-14	14A			KISc	KISc	KISc	469.9	3e-136	191	1e-47
Ostta_20262	20262		http://genome.jgi-psf.org/	Kinesin-17				KISc	KISc	KISc	502.1	6e-146	245	7e-64
Ostta_22508	22508		http://genome.jgi-psf.org/	Kinesin-13	13A			KISc	KISc	KISc	406.8	2.9e-117	154	2e-36
Ostta_26160	26160		http://genome.jgi-psf.org/	Kinesin-7				KISc	KISc	KISc	517	2e-150	249	5e-65
Ostta_34760	34760		http://genome.jgi-psf.org/	Kinesin-16	16A			KISc	KISc	KISc	306.8	3.9e-87	145	8e-34
Ostta_3483	3483		http://genome.jgi-psf.org/	Kinesin-4/10	4/10C			KISc	KISc	KISc	341	1.9e-97	172	6e-42
Ostta_4415	4415		http://genome.jgi-psf.org/	Kinesin-14	14A			KISc	KISc	KISc	451.5	1e-130	196	7e-49
Parte_GSPATP00000466001	GSPATP00000466001	XP_001423429.1		(ungrouped)			near_id: Parte_GSPATP00003771001 (97%)	KISc	KISc	KISc	376.9	3.1e-108	188	1e-46	hypothetical protein [Paramecium tetraurelia]
Parte_GSPATP00001400001	GSPATP00001400001	XP_001442594.1		Kinesin-17				KISc	KISc	KISc	533.1	3e-155	252	8e-66	hypothetical protein [Paramecium tetraurelia]
Parte_GSPATP00001412001	GSPATP00001412001	XP_001442606.1		Kinesin-4/10				KISc-WD40(weak)-WD40(weak)-WD40(weak)-WD40	KISc-WD40	KISc-WD40-WD40-WD40-WD40	500	2.6e-145	229	6e-59	hypothetical protein [Paramecium tetraurelia]
Parte_GSPATP00001726001	GSPATP00001726001	XP_001446082.1					near_id: Parte_GSPATP00001727001 (96%)	KISc	KISc	KISc	423.7	2.4e-122	211	2e-53	hypothetical protein [Paramecium tetraurelia]
Parte_GSPATP00001727001	GSPATP00001727001	XP_001446083.1		(Kinesin-17)			near_id: Parte_GSPATP00005358001 (98%)	KISc	KISc	KISc	537.4	1.5e-156	243	5e-63	hypothetical protein [Paramecium tetraurelia]
Parte_GSPATP00002642001	GSPATP00002642001	XP_001452639.1		(Kinesin-17)			near_id: Parte_GSPATP00001400001 (99%)	KISc	KISc	KISc	521.4	9.9e-152	250	3e-65	hypothetical protein [Paramecium tetraurelia]
Parte_GSPATP00003226001	GSPATP00003226001	XP_001455655.1		(Kinesin-4/10)			near_id: Parte_GSPATP00004903001 (96%)	KISc-WD40(weak)-WD40(weak)-WD40(weak)-WD40	KISc-WD40	KISc-WD40-WD40-WD40-WD40	499.3	4.2e-145	235	8e-61	hypothetical protein [Paramecium tetraurelia]
Parte_GSPATP00003345001	GSPATP00003345001	XP_001455773.1		Kinesin-2				KISc	KISc	KISc	639.4	2.9e-187	276	5e-73	hypothetical protein [Paramecium tetraurelia]
Parte_GSPATP00003771001	GSPATP00003771001	XP_001458303.1		ungrouped				KISc	KISc	KISc	385.2	9.5e-111	187	2e-46	hypothetical protein [Paramecium tetraurelia]
Parte_GSPATP00003966001	GSPATP00003966001	XP_001460494.1		Kinesin-13	13A			KISc	KISc	KISc	413.9	2.2e-119	164	2e-39	hypothetical protein [Paramecium tetraurelia]
Parte_GSPATP00004903001	GSPATP00004903001	XP_001425928.1		Kinesin-4/10				KISc-WD domain	KISc-OmpH-WD40	KISc-OmpH-WD40-WD40-WD40-WD40	501.2	1.2e-145	236	5e-61	hypothetical protein [Paramecium tetraurelia]
Parte_GSPATP00005008001	GSPATP00005008001	XP_001426033.1		(Kinesin-2)			near_id: Parte_GSPATP00003345001 (96%)	KISc	KISc	KISc	631.5	7e-185	275	7e-73	hypothetical protein [Paramecium tetraurelia]
Parte_GSPATP00005358001	GSPATP00005358001	XP_001428005.1		Kinesin-17				KISc	KISc(SMC)	KISc	538.8	5.6e-157	243	3e-63	hypothetical protein [Paramecium tetraurelia]
Parte_GSPATP00005541001	GSPATP00005541001	XP_001429693.1		ungrouped				KISc	KISc	KISc	325.1	1.2e-92	196	7e-49	hypothetical protein [Paramecium tetraurelia]
Parte_GSPATP00005658001	GSPATP00005658001	XP_001429810.1		Kinesin-15				KISc-Involucrin repeat	KISc	KISc-Involucrin	465.9	4.9e-135	215	8e-55	hypothetical protein [Paramecium tetraurelia]
Parte_GSPATP00007505001	GSPATP00007505001	XP_001437462.1		Kinesin-1	1B			KISc	KISc(SMC)	KISc	536.6	2.6e-156	311	1e-83	hypothetical protein [Paramecium tetraurelia]
Parte_GSPATP00008940001	GSPATP00008940001	XP_001439946.1		Kinesin-3	3A			KISc-FHA	KISc	KISc-FHA	110.1	6.3e-28	115	1e-24	hypothetical protein [Paramecium tetraurelia]
Parte_GSPATP00009955001	GSPATP00009955001	XP_001441080.1		(Kinesin-13)	(13A)		near_id: Parte_GSPATP00003966001 (99%)	KISc	KISc	KISc	406.7	3.1e-117	162	6e-39	hypothetical protein [Paramecium tetraurelia]
Parte_GSPATP00010891001	GSPATP00010891001	XP_001442120.1		Kinesin-20				KISc	KISc	KISc	337.9	1.7e-96	159	9e-38	hypothetical protein [Paramecium tetraurelia]
Parte_GSPATP00011168001	GSPATP00011168001	XP_001442933.1		Kinesin-6				KISc	KISc	KISc	176	8.8e-48	117	4e-25	hypothetical protein [Paramecium tetraurelia]
Parte_GSPATP00011497001	GSPATP00011497001	XP_001443293.1		Kinesin-6				KISc	KISc	KISc	205.9	9e-57	118	1e-25	hypothetical protein [Paramecium tetraurelia]
Parte_GSPATP00011777001	GSPATP00011777001	XP_001443601.1		(Kinesin-15)			near_id: Parte_GSPATP00005658001 (96%)	KISc-3xInvolucrin repeat	KISc	KISc-Involucrin-Involucrin-Involucrin	453.7	2.3e-131	219	4e-56	hypothetical protein [Paramecium tetraurelia]
Parte_GSPATP00012118001	GSPATP00012118001	XP_001443963.1		(Kinesin-4/10)			near_id: Parte_GSPATP00015548001 (97%)	KISc-WD40-WD40	KISc-WD40	KISc-WD40-WD40	514.2	1.4e-149	234	2e-60	hypothetical protein [Paramecium tetraurelia]
Parte_GSPATP00012305001	GSPATP00012305001	XP_001444178.1		Kinesin-1	1A			KISc	KISc	KISc	459.4	4.3e-133	325	7e-88	hypothetical protein [Paramecium tetraurelia]
Parte_GSPATP00012370001	GSPATP00012370001	XP_001444243.1		Kinesin-13	13A			KISc	KISc	KISc	438.5	8.8e-127	164	2e-39	hypothetical protein [Paramecium tetraurelia]
Parte_GSPATP00012523001	GSPATP00012523001	XP_001444395.1		ungrouped				KISc	KISc	KISc	327.1	2.9e-93	176	6e-43	hypothetical protein [Paramecium tetraurelia]
Parte_GSPATP00012700001	GSPATP00012700001	XP_001444591.1		X14				KISc	KISc	KISc	350.1	3.4e-100	196	4e-49	hypothetical protein [Paramecium tetraurelia]
Parte_GSPATP00013910001	GSPATP00013910001	XP_001445877.1		Kinesin-9	9B			KISc	KISc	KISc	441.6	9.9e-128	191	2e-47	hypothetical protein [Paramecium tetraurelia]
Parte_GSPATP00014005001	GSPATP00014005001	XP_001446435.1		Kinesin-13	13C			SAP-KISc	KISc	SAP-KISc	374	2.3e-107	132	1e-29	hypothetical protein [Paramecium tetraurelia]
Parte_GSPATP00014389001	GSPATP00014389001	XP_001446840.1		(Kinesin-20)			near_id: Parte_GSPATP00010891001 (98%)	KISc	KISc	KISc	336.1	5.6e-96	157	3e-37	hypothetical protein [Paramecium tetraurelia]
Parte_GSPATP00015104001	GSPATP00015104001	XP_001447594.1		ND		divergent		KISc	KISc	KISc	-17	3.8e-12	92	2e-17	hypothetical protein [Paramecium tetraurelia]
Parte_GSPATP00015211001	GSPATP00015211001	XP_001447714.1		(Kinesin-1)	(1B)		near_id: Parte_GSPATP00007505001 (97%)	KISc	KISc	KISc	535.9	4.1e-156	317	2e-85	hypothetical protein [Paramecium tetraurelia]
Parte_GSPATP00015548001	GSPATP00015548001	XP_001448067.1		Kinesin-4/10				KISc-WD40(weak)-WD40(weak)-WD40-WD40	KISc-WD40	KISc-WD40-WD40-WD40-WD40	519.6	3.4e-151	240	3e-62	hypothetical protein [Paramecium tetraurelia]
Parte_GSPATP00016247001	GSPATP00016247001	XP_001448818.1		(ungrouped)			near_id: Parte_GSPATP00012523001 (95%)	KISc	KISc	KISc	311.1	2e-88	172	6e-42	hypothetical protein [Paramecium tetraurelia]
Parte_GSPATP00016397001	GSPATP00016397001	XP_001448968.1		(Kinesin-13)	(13A)		near_id: Parte_GSPATP00012370001 (96%)	KISc	KISc	KISc	432.8	4.4e-125	167	2e-40	hypothetical protein [Paramecium tetraurelia]
Parte_GSPATP00017497001	GSPATP00017497001	XP_001450550.1		(Kinesin-17)			near_id: Parte_GSPATP00038311001 (99%)	KISc	KISc-PRK11281(SMC)	KISc	532.5	4.4e-155	254	2e-66	hypothetical protein [Paramecium tetraurelia]
Parte_GSPATP00017513001	GSPATP00017513001	XP_001450566.1		ungrouped				KISc	KISc	KISc	208.7	1.3e-57	132	7e-30	hypothetical protein [Paramecium tetraurelia]
Parte_GSPATP00017840001	GSPATP00017840001	XP_001450908.1		(Kinesin-9)	(9B)		near_id: Parte_GSPATP00022103001 (98%)	KISc	KISc	KISc	452.6	4.8e-131	194	2e-48	hypothetical protein [Paramecium tetraurelia]
Parte_GSPATP00017846001	GSPATP00017846001	XP_001450914.1		Kinesin-15				KISc-2xInvolucrin repeat	KISc	KISc-Involucrin-Involucrin	438.7	7.4e-127	215	8e-55	hypothetical protein [Paramecium tetraurelia]
Parte_GSPATP00017856001	GSPATP00017856001	XP_001450923.1		X4				KISc	KISc	KISc	380.3	2.9e-109	211	2e-53	hypothetical protein [Paramecium tetraurelia]
Parte_GSPATP00017940001	GSPATP00017940001	XP_001451007.1		(Kinesin-13)	(13A)		near_id: Parte_GSPATP00022196001 (99%)	KISc	KISc	KISc	407.4	1.9e-117	172	8e-42	hypothetical protein [Paramecium tetraurelia]
Parte_GSPATP00018376001	GSPATP00018376001	XP_001451555.1		Kinesin-14	14C			KISc	KISc	KISc	386.5	3.9e-111	196	5e-49	hypothetical protein [Paramecium tetraurelia]
Parte_GSPATP00018836001	GSPATP00018836001	XP_001452037.1		Kinesin-14	14C			KISc	KISc	KISc	418.3	1e-120	208	1e-52	hypothetical protein [Paramecium tetraurelia]
Parte_GSPATP00019282001	GSPATP00019282001	XP_001452962.1		X9				KISc-Curlin rpt	KISc-ATS1	KISc-ATS1-Curlin_rpt	345.7	7.3e-99	200	4e-50	hypothetical protein [Paramecium tetraurelia]
Parte_GSPATP00019688001	GSPATP00019688001	XP_001453381.1		Kinesin-1	1A			KISc	KISc-COG5022(SbcC)	KISc	452.9	3.9e-131	321	1e-86	hypothetical protein [Paramecium tetraurelia]
Parte_GSPATP00020043001	GSPATP00020043001	XP_001453759.1		Kinesin-3	3A			KISc	KISc-FHA	KISc-FHA	544	1.5e-158	206	5e-52	hypothetical protein [Paramecium tetraurelia]
Parte_GSPATP00020234001	GSPATP00020234001	XP_001453960.1		X4				KISc	KISc	KISc	358.4	1.1e-102	189	8e-47	hypothetical protein [Paramecium tetraurelia]
Parte_GSPATP00020583001	GSPATP00020583001	XP_001454317.1		Kinesin-13	13A			KISc	KISc	KISc	408.1	1.2e-117	160	2e-38	hypothetical protein [Paramecium tetraurelia]
Parte_GSPATP00021032001	GSPATP00021032001	XP_001454787.1		Kinesin-15				KISc	KISc(SMC)	KISc	513.3	2.6e-149	234	2e-60	hypothetical protein [Paramecium tetraurelia]
Parte_GSPATP00021586001	GSPATP00021586001	XP_001455816.1		(Kinesin-13)	(13A)		near_id: Parte_GSPATP00030615001 (96%)	KISc	KISc	KISc	426.9	2.6e-123	164	2e-39	hypothetical protein [Paramecium tetraurelia]
Parte_GSPATP00021602001	GSPATP00021602001	XP_001455832.1		Kinesin-9	9A			KISc	KISc	KISc	465.3	7.6e-135	200	3e-50	hypothetical protein [Paramecium tetraurelia]
Parte_GSPATP00021658001	GSPATP00021658001	XP_001455887.1		(Kinesin-19)			near_id: Parte_GSPATP00023345001 (97%)	KISc	KISc	KISc	468.5	8e-136	236	3e-61	hypothetical protein [Paramecium tetraurelia]
Parte_GSPATP00021767001	GSPATP00021767001	XP_001455996.1		Kinesin-8	8B			KISc	KISc	KISc	495.8	4.7e-144	214	1e-54	hypothetical protein [Paramecium tetraurelia]
Parte_GSPATP00022103001	GSPATP00022103001	XP_001456332.1		Kinesin-9	9B			KISc	KISc	KISc	457.4	1.7e-132	189	5e-47	hypothetical protein [Paramecium tetraurelia]
Parte_GSPATP00022110001	GSPATP00022110001	XP_001456339.1		(Kinesin-15)			near_id: Parte_GSPATP00017846001 (96%)	KISc-2xInvolucrin repeat	KISc	KISc-Involucrin-Involucrin	428.6	8.1e-124	217	2e-55	hypothetical protein [Paramecium tetraurelia]
Parte_GSPATP00022120001	GSPATP00022120001	XP_001456348.1		X4				KISc	KISc-PRK11281(KIP1 KISc)	KISc	373.1	4.3e-107	213	3e-54	hypothetical protein [Paramecium tetraurelia]
Parte_GSPATP00022196001	GSPATP00022196001	XP_001456424.1		Kinesin-13	13A			KISc	KISc	KISc	419.3	5.2e-121	176	7e-43	hypothetical protein [Paramecium tetraurelia]
Parte_GSPATP00022283001	GSPATP00022283001	XP_001456511.1		(Kinesin-3)	(3A)		near_id: Parte_GSPATP00020043001 (100%)	KISc-FHA(weak)	KISc-FHA	KISc-FHA	542.9	3.2e-158	206	5e-52	hypothetical protein [Paramecium tetraurelia]
Parte_GSPATP00022937001	GSPATP00022937001	XP_001457161.1		Kinesin-15				KISc	KISc	KISc	510.3	2.1e-148	234	1e-60	hypothetical protein [Paramecium tetraurelia]
Parte_GSPATP00023114001	GSPATP00023114001	XP_001457338.1		Kinesin-16	16B			KISc	KISc	KISc	430.9	1.7e-124	198	1e-49	hypothetical protein [Paramecium tetraurelia]
Parte_GSPATP00023263001	GSPATP00023263001	XP_001457486.1		(Kinesin-13)	(13A)		near_id: Parte_GSPATP00030615001 (96%)	KISc	KISc	KISc	427.4	1.9e-123	163	4e-39	hypothetical protein [Paramecium tetraurelia]
Parte_GSPATP00023284001	GSPATP00023284001	XP_001457507.1		(Kinesin-9)	(9A)		near_id: Parte_GSPATP00021602001 (99%)	KISc	KISc	KISc	463.8	2e-134	199	5e-50	hypothetical protein [Paramecium tetraurelia]
Parte_GSPATP00023345001	GSPATP00023345001	XP_001457568.1		Kinesin-19				KISc	KISc	KISc	477.8	1.3e-138	242	8e-63	hypothetical protein [Paramecium tetraurelia]
Parte_GSPATP00023442001	GSPATP00023442001	XP_001457664.1		(Kinesin-8)	(8B)		near_id: Parte_GSPATP00021767001 (97%)	KISc	KISc	KISc	491.1	1.2e-142	214	2e-54	hypothetical protein [Paramecium tetraurelia]
Parte_GSPATP00023478001	GSPATP00023478001	XP_001457700.1		X4				KISc	KISc	KISc	329.3	6.3e-94	179	5e-44	hypothetical protein [Paramecium tetraurelia]
Parte_GSPATP00023597001	GSPATP00023597001	XP_001457817.1		Kinesin-15				KISc	KISc	KISc	499.4	4e-145	230	3e-59	hypothetical protein [Paramecium tetraurelia]
Parte_GSPATP00023724001	GSPATP00023724001	XP_001458393.1		ND		divergent		KISc	KISc-COG2433	looks partial	72.6	4.6e-18	154	2e-36	hypothetical protein [Paramecium tetraurelia]
Parte_GSPATP00023814001	GSPATP00023814001	XP_001458483.1		X3				KISc	KISc	KISc	346.2	5.1e-99	199	8e-50	hypothetical protein [Paramecium tetraurelia]
Parte_GSPATP00024214001	GSPATP00024214001	XP_001458883.1		(ungrouped)			near_id: Parte_GSPATP00005541001 (98%)	KISc	KISc	KISc	317.7	2e-90	186	4e-46	hypothetical protein [Paramecium tetraurelia]
Parte_GSPATP00024834001	GSPATP00024834001	XP_001459500.1		ND		divergent		KISc	KISc	looks partial	-49.8	5.5e-10	79	9e-14	hypothetical protein [Paramecium tetraurelia]
Parte_GSPATP00024835001	GSPATP00024835001	XP_001459501.1		ND		divergent		KISc	KISc	looks partial	-79.5	5.1e-08	84	4e-15	hypothetical protein [Paramecium tetraurelia]
Parte_GSPATP00024840001	GSPATP00024840001	XP_001459506.1		Kinesin-9	9B			KISc	KISc	KISc	351.7	1.1e-100	187	3e-46	hypothetical protein [Paramecium tetraurelia]
Parte_GSPATP00024908001	GSPATP00024908001	XP_001459573.1		(Kinesin-16)	(16A)		near_id: Parte_GSPATP00029605001 (100%)	KISc	KISc	KISc	442.2	6.8e-128	189	5e-47	hypothetical protein [Paramecium tetraurelia]
Parte_GSPATP00025195001	GSPATP00025195001	XP_001459858.1		(Kinesin-17)			near_id: Parte_GSPATP00005358001 (97%)	KISc	KISc	KISc	534.9	8.2e-156	243	3e-63	hypothetical protein [Paramecium tetraurelia]
Parte_GSPATP00025360001	GSPATP00025360001	XP_001460023.1		Kinesin-13	13C			SAP-KISc	KISc	SAP-KISc	374.2	1.9e-107	137	4e-31	hypothetical protein [Paramecium tetraurelia]
Parte_GSPATP00025478001	GSPATP00025478001	XP_001460140.1		Kinesin-20				KISc	KISc	KISc	401.6	1.1e-115	192	7e-48	hypothetical protein [Paramecium tetraurelia]
Parte_GSPATP00025832001	GSPATP00025832001	XP_001460885.1		Kinesin-16	16B			KISc	KISc-PRK10929(weak)	KISc	431.8	8.7e-125	197	3e-49	hypothetical protein [Paramecium tetraurelia]
Parte_GSPATP00026168001	GSPATP00026168001	XP_001461218.1		Kinesin-20				KISc	KISc	KISc	398.4	1e-114	197	3e-49	hypothetical protein [Paramecium tetraurelia]
Parte_GSPATP00026265001	GSPATP00026265001	XP_001461315.1		Kinesin-8	8B			KISc	KISc	KISc	473.5	2.4e-137	206	7e-52	hypothetical protein [Paramecium tetraurelia]
Parte_GSPATP00026344001	GSPATP00026344001	XP_001461394.1		Kinesin-19				KISc	KISc	KISc	462.7	4.4e-134	242	6e-63	hypothetical protein [Paramecium tetraurelia]
Parte_GSPATP00026396001	GSPATP00026396001	XP_001461446.1		(Kinesin-2)			near_id: Parte_GSPATP00030644001 (96%)	KISc	KISc	KISc	586.8	2e-171	240	2e-62	hypothetical protein [Paramecium tetraurelia]
Parte_GSPATP00026423001	GSPATP00026423001	XP_001461473.1		(Kinesin-13)	(13A)		near_id: Parte_GSPATP00030615001 (100%)	KISc	KISc	KISc	428	1.2e-123	168	1e-40	hypothetical protein [Paramecium tetraurelia]
Parte_GSPATP00026888001	GSPATP00026888001	XP_001461937.1		(ungrouped)			near_id: Parte_GSPATP00028731001 (97%)	KISc	KISc	KISc	316.6	4.3e-90	167	3e-40	hypothetical protein [Paramecium tetraurelia]
Parte_GSPATP00027166001	GSPATP00027166001	XP_001462213.1		ungrouped				KISc	KISc	KISc	231.7	1.5e-64	144	2e-33	hypothetical protein [Paramecium tetraurelia]
Parte_GSPATP00027192001	GSPATP00027192001	XP_001462239.1		Kinesin-1	1C			KISc	KISc	KISc	502.7	4.2e-146	301	9e-81	hypothetical protein [Paramecium tetraurelia]
Parte_GSPATP00027943001	GSPATP00027943001	XP_001424308.1		(Kinesin-13)	(13C)		near_id: Parte_GSPATP00014005001 (99%)	KISc	KISc	KISc	372	8.7e-107	131	2e-29	hypothetical protein [Paramecium tetraurelia]
Parte_GSPATP00028288001	GSPATP00028288001	XP_001424651.1		ND		divergent		KISc	KISc	KISc	66.5	1.2e-17	93	8e-18	hypothetical protein [Paramecium tetraurelia]
Parte_GSPATP00028731001	GSPATP00028731001	XP_001425094.1		ungrouped				KISc	KISc	KISc	320.1	3.9e-91	169	7e-41	hypothetical protein [Paramecium tetraurelia]
Parte_GSPATP00028802001	GSPATP00028802001	XP_001425165.1		(Kinesin-13)	(13A)		near_id: Parte_GSPATP00035934001 (99%)	KISc	KISc	KISc	423.5	2.9e-122	163	4e-39	hypothetical protein [Paramecium tetraurelia]
Parte_GSPATP00028865001	GSPATP00028865001	XP_001425228.1		ND		divergent		KISc	KISc	KISc	7	9.9e-14	80	5e-14	hypothetical protein [Paramecium tetraurelia]
Parte_GSPATP00029227001	GSPATP00029227001	XP_001425589.1		(Kinesin-2)			near_id: Parte_GSPATP00030209001 (96%)	KISc	KISc	KISc	575.4	5.2e-168	236	5e-61	hypothetical protein [Paramecium tetraurelia]
Parte_GSPATP00029246001	GSPATP00029246001	XP_001425608.1		Kinesin-8				KISc	KISc	KISc	506.9	2.3e-147	229	7e-59	hypothetical protein [Paramecium tetraurelia]
Parte_GSPATP00029523001	GSPATP00029523001	XP_001426291.1		X3				KISc	KISc	KISc	350.1	3.5e-100	182	1e-44	hypothetical protein [Paramecium tetraurelia]
Parte_GSPATP00029527001	GSPATP00029527001	XP_001426295.1		(Kinesin-9)	(9B)		near_id: Parte_GSPATP00024840001 (100%)	KISc	KISc	KISc	346.7	3.8e-99	187	2e-46	hypothetical protein [Paramecium tetraurelia]
Parte_GSPATP00029605001	GSPATP00029605001	XP_001426372.1		Kinesin-16	16A			KISc	KISc	KISc	442.2	6.8e-128	189	5e-47	hypothetical protein [Paramecium tetraurelia]
Parte_GSPATP00029865001	GSPATP00029865001	XP_001426632.1		(Kinesin-2)			near_id: Parte_GSPATP00030209001 (96%)	KISc	KISc	KISc	523.2	2.7e-152	221	1e-56	hypothetical protein [Paramecium tetraurelia]
Parte_GSPATP00029988001	GSPATP00029988001	XP_001426753.1		X5				KISc	KISc	KISc	155.2	1.7e-41	131	2e-29	hypothetical protein [Paramecium tetraurelia]
Parte_GSPATP00030091001	GSPATP00030091001	XP_001426856.1		X6				KISc	KISc	KISc	360.2	3.3e-103	168	2e-40	hypothetical protein [Paramecium tetraurelia]
Parte_GSPATP00030209001	GSPATP00030209001	XP_001426973.1		Kinesin-2				KISc	KISc	KISc	583	2.7e-170	239	4e-62	hypothetical protein [Paramecium tetraurelia]
Parte_GSPATP00030615001	GSPATP00030615001	XP_001427375.1		Kinesin-13	13A			KISc	KISc	KISc	428.4	9.8e-124	169	9e-41	hypothetical protein [Paramecium tetraurelia]
Parte_GSPATP00030644001	GSPATP00030644001	XP_001427404.1		Kinesin-2				KISc	KISc	KISc	588.7	5.3e-172	239	5e-62	hypothetical protein [Paramecium tetraurelia]
Parte_GSPATP00030732001	GSPATP00030732001	XP_001427492.1		ND		divergent		KISc	KISc	KISc	25.8	5.6e-15	66	8e-10	hypothetical protein [Paramecium tetraurelia]
Parte_GSPATP00030754001	GSPATP00030754001	XP_001427514.1		Kinesin-8	8B			KISc	KISc	KISc	492.4	5.2e-143	211	2e-53	hypothetical protein [Paramecium tetraurelia]
Parte_GSPATP00031015001	GSPATP00031015001	XP_001428184.1		Kinesin-2				KISc-Involucrin repeat-Involucrin repeat	KISc	KISc-Involucrin-Involucrin	581.2	9.7e-170	238	1e-61	hypothetical protein [Paramecium tetraurelia]
Parte_GSPATP00031270001	GSPATP00031270001	XP_001428438.1		X5				KISc	KISc	KISc	198.7	1.4e-54	135	1e-30	hypothetical protein [Paramecium tetraurelia]
Parte_GSPATP00031358001	GSPATP00031358001	XP_001428525.1		X6				KISc	KISc	KISc	362.1	8.7e-104	166	6e-40	hypothetical protein [Paramecium tetraurelia]
Parte_GSPATP00031428001	GSPATP00031428001	XP_001428595.1		(Kinesin-14)	(14A)		near_id: Parte_GSPATP00034472001 (96%)	KISc	KISc	KISc	348.2	1.3e-99	165	1e-39	hypothetical protein [Paramecium tetraurelia]
Parte_GSPATP00031541001	GSPATP00031541001	XP_001428708.1		(Kinesin-13)	(13C)		near_id: Parte_GSPATP00025360001 (97%)	SAP-KISc	KISc	SAP-KISc	370.3	2.9e-106	133	5e-30	hypothetical protein [Paramecium tetraurelia]
Parte_GSPATP00031648001	GSPATP00031648001	XP_001428815.1		(Kinesin-20)			near_id: Parte_GSPATP00025478001 (98%)	KISc	KISc	KISc	400.1	3.1e-115	192	6e-48	hypothetical protein [Paramecium tetraurelia]
Parte_GSPATP00031816001	GSPATP00031816001	XP_001428982.1		Kinesin-13	13A			KISc	KISc	KISc	432.8	4.6e-125	171	2e-41	hypothetical protein [Paramecium tetraurelia]
Parte_GSPATP00031893001	GSPATP00031893001	XP_001429059.1		(X3)			near_id: Parte_GSPATP00033797001 (98%)	KISc	KISc	KISc	307.8	1.9e-87	159	5e-38	hypothetical protein [Paramecium tetraurelia]
Parte_GSPATP00031969001	GSPATP00031969001	XP_001429135.1		ND		divergent		KISc	KISc	KISc	56.3	5.5e-17	89	2e-16	hypothetical protein [Paramecium tetraurelia]
Parte_GSPATP00032159001	GSPATP00032159001	XP_001429325.1		Kinesin-2				KISc	KISc	KISc	589.5	3e-172	235	8e-61	hypothetical protein [Paramecium tetraurelia]
Parte_GSPATP00032200001	GSPATP00032200001	XP_001429366.1		Kinesin-2				KISc	KISc	KISc	600.9	1.1e-175	263	3e-69	hypothetical protein [Paramecium tetraurelia]
Parte_GSPATP00032310001	GSPATP00032310001	XP_001429476.1		X9				KISc-RCC1-RCC1	KISc-ATS1(RCC1-RCC1-RCC1)	KISc-ATS1	355.6	7.7e-102	178	1e-43	hypothetical protein [Paramecium tetraurelia]
Parte_GSPATP00032609001	GSPATP00032609001	XP_001430155.1		ND		divergent		KISc	KISc(PRK00409)	KISc	64.3	1.6e-17	99	9e-20	hypothetical protein [Paramecium tetraurelia]
Parte_GSPATP00033179001	GSPATP00033179001	XP_001430724.1		Kinesin-9	9B			KISc	KISc	KISc	445	9.4e-129	190	4e-47	hypothetical protein [Paramecium tetraurelia]
Parte_GSPATP00033595001	GSPATP00033595001	XP_001431140.1					near_id: Parte_GSPATP00034606001 (95%)	KISc	KISc	KISc	342.7	6e-98	199	6e-50	hypothetical protein [Paramecium tetraurelia]
Parte_GSPATP00033797001	GSPATP00033797001	XP_001431342.1		X3				KISc	KISc	KISc	312.5	7.6e-89	155	1e-36	hypothetical protein [Paramecium tetraurelia]
Parte_GSPATP00034472001	GSPATP00034472001	XP_001432391.1		Kinesin-14	14A			KISc	KISc	KISc	348.8	8.7e-100	167	3e-40	hypothetical protein [Paramecium tetraurelia]
Parte_GSPATP00034524001	GSPATP00034524001	XP_001432443.1		(Kinesin-15)			near_id: Parte_GSPATP00035486001 (95%)	KISc	KISc	KISc	459.1	5.4e-133	212	9e-54	hypothetical protein [Paramecium tetraurelia]
Parte_GSPATP00034606001	GSPATP00034606001	XP_001432525.1		(X3)			near_id: Parte_GSPATP00035560001 (98%)	KISc	KISc	KISc	363	4.5e-104	209	6e-53	hypothetical protein [Paramecium tetraurelia]
Parte_GSPATP00034782001	GSPATP00034782001	XP_001432700.1		(Kinesin-2)			near_id: Parte_GSPATP00032200001 (96%)	KISc	KISc-PRK12704(weak and short)	KISc	599.6	2.8e-175	263	5e-69	hypothetical protein [Paramecium tetraurelia]
Parte_GSPATP00035312001	GSPATP00035312001	XP_001433580.1		ND		divergent		KISc	KISc	KISc	-27.3	1.8e-11	55	1e-06	hypothetical protein [Paramecium tetraurelia]
Parte_GSPATP00035486001	GSPATP00035486001	XP_001433754.1		Kinesin-15				KISc	KISc-mukB(SMC)-PRK11281(SMC)	KISc	459.5	4.1e-133	214	2e-54	hypothetical protein [Paramecium tetraurelia]
Parte_GSPATP00035516001	GSPATP00035516001	XP_001433784.1		Kinesin-16				KISc	KISc	KISc	205.5	1.2e-56	125	9e-28	hypothetical protein [Paramecium tetraurelia]
Parte_GSPATP00035560001	GSPATP00035560001	XP_001433828.1		X3				KISc-ATG27	KISc	KISc-ATG27	374.5	1.6e-107	208	1e-52	hypothetical protein [Paramecium tetraurelia]
Parte_GSPATP00035934001	GSPATP00035934001	XP_001434201.1		Kinesin-13	13A			KISc	KISc	KISc	424.7	1.2e-122	163	5e-39	hypothetical protein [Paramecium tetraurelia]
Parte_GSPATP00036676001	GSPATP00036676001	XP_001435292.1		Kinesin-1	1A			KISc	KISc	KISc	411	1.7e-118	266	3e-70	hypothetical protein [Paramecium tetraurelia]
Parte_GSPATP00036987001	GSPATP00036987001	XP_001435601.1		(Kinesin-8)	(8B)		near_id: Parte_GSPATP00037315001 (97%)	KISc	KISc	KISc	396.8	3.2e-114	164	3e-39	hypothetical protein [Paramecium tetraurelia]
Parte_GSPATP00037315001	GSPATP00037315001	XP_001435927.1		Kinesin-8	8B			KISc	KISc	KISc	413.4	3.1e-119	164	2e-39	hypothetical protein [Paramecium tetraurelia]
Parte_GSPATP00038287001	GSPATP00038287001	XP_001437582.1		ungrouped				KISc	KISc	KISc	215.8	9.5e-60	149	9e-35	hypothetical protein [Paramecium tetraurelia]
Parte_GSPATP00038311001	GSPATP00038311001	XP_001437606.1		Kinesin-17				KISc	KISc	KISc	534.3	1.2e-155	254	2e-66	hypothetical protein [Paramecium tetraurelia]
Phatr_11198	11198		http://genome.jgi-psf.org/	Kinesin-13	13A			KISc	KISc	KISc	353.4	3.7e-101	145	8e-34
Phatr_13169	13169		http://genome.jgi-psf.org/	Kinesin-14	14B			KISc	KISc	KISc	165.9	9.8e-45	117	3e-25
Phatr_15264	15264		http://genome.jgi-psf.org/	Kinesin-7				KISc	KISc	KISc	471.2	1.2e-136	210	3e-53
Phatr_15440	15440		http://genome.jgi-psf.org/	Kinesin-14	14A			KISc	KISc	KISc	467.3	1.8e-135	181	2e-44
Phatr_15853	15853		http://genome.jgi-psf.org/	Kinesin-7				KISc	KISc	KISc	352.9	5e-101	194	2e-48
Phatr_19211	19211		http://genome.jgi-psf.org/	Kinesin-4/10	4/10C			KISc	KISc	KISc	453.1	3.4e-131	211	2e-53
Phatr_23314	23314		http://genome.jgi-psf.org/	Kinesin-13	13C			KISc	KISc	KISc	346.7	3.6e-99	121	2e-26
Phatr_2418	2418		http://genome.jgi-psf.org/	Kinesin-4/10	4/10C			KISc	KISc	KISc	398.5	9.8e-115	181	2e-44
Phatr_2444	2444		http://genome.jgi-psf.org/	Kinesin-4/10				KISc	KISc	KISc	421.2	1.4e-121	214	2e-54
Phatr_3246	3246		http://genome.jgi-psf.org/	Kinesin-7				KISc	KISc	KISc	244.7	1.9e-68	147	4e-34
Phatr_38652	38652		http://genome.jgi-psf.org/	Kinesin-14	14A			KISc	KISc	KISc	351.2	1.7e-100	167	3e-40
Phatr_46207	46207		http://genome.jgi-psf.org/	Kinesin-4/10	4/10C			KISc	KISc	KISc	290.6	2.9e-82	150	4e-35
Phatr_48134	48134		http://genome.jgi-psf.org/	ND		divergent		KISc	KISc	KISc	-110.6	5.7e-06
Phatr_779	779		http://genome.jgi-psf.org/	Kinesin-14				KISc	KISc	KISc	478.4	8.6e-139	215	1e-54
Phatr_9158	9158		http://genome.jgi-psf.org/	Kinesin-13	13C			KISc	KISc	KISc	141.9	1.7e-37	89	9e-17
Phypa_10474	10474		http://genome.jgi-psf.org/	Kinesin-4/10	4/10B			KISc	KISc-(SPB)(SMC)	KISc	473.8	2e-137	223	3e-57
Phypa_10710	10710		http://genome.jgi-psf.org/	Kinesin-14	14B			CH-KISc	CH-KISc	CH-KISc	484.1	1.6e-140	208	1e-52
Phypa_111552	111552		http://genome.jgi-psf.org/	(Kinesin-15)			near_id: Phypa_111606 (100%)	KISc	KISc	KISc	443	3.8e-128	223	4e-57
Phypa_111606	111606		http://genome.jgi-psf.org/	Kinesin-15				KISc	KISc	KISc	443	3.8e-128	223	4e-57
Phypa_111835	111835		http://genome.jgi-psf.org/	ND		divergent		KISc	KISc	looks partial	-18.9	5.1e-12	92	1e-17
Phypa_113725	113725		http://genome.jgi-psf.org/	Kinesin-8				KISc	KISc	KISc	508.7	6.6e-148	207	2e-52
Phypa_114293	114293		http://genome.jgi-psf.org/	Kinesin-14	14B			KISc	KISc	KISc	549.5	3.3e-160	233	3e-60
Phypa_115683	115683		http://genome.jgi-psf.org/	Kinesin-7				KISc	KISc	KISc	472.6	4.6e-137	245	1e-63
Phypa_115724	115724		http://genome.jgi-psf.org/	Kinesin-19				KISc-ARM-ARM-ARM	KISc-ARM	KISc-ARM-ARM-ARM	430.5	2.2e-124	227	2e-58
Phypa_116215	116215		http://genome.jgi-psf.org/	ND		divergent		KISc	KISc	KISc	42.2	4.7e-16	112	1e-23
Phypa_118031	118031		http://genome.jgi-psf.org/	Kinesin-19				KISc-ARM-ARM-ARM	KISc-CALCOCO1(SMC)-ARM	KISc-ARM-ARM-ARM	440.7	1.9e-127	217	3e-55
Phypa_118352	118352		http://genome.jgi-psf.org/	Kinesin-9	9B			KISc	KISc	KISc	185.8	1e-50	154	2e-36
Phypa_121515	121515		http://genome.jgi-psf.org/	ND		divergent		KISc	KISc	KISc	-39.1	1.1e-10	105	1e-21
Phypa_122124	122124		http://genome.jgi-psf.org/	Kinesin-15				KISc	KISc	KISc	451.5	1e-130	224	2e-57
Phypa_122784	122784		http://genome.jgi-psf.org/	ND		divergent		KISc	KISc	KISc	16.6	2.3e-14	114	3e-24
Phypa_123557	123557		http://genome.jgi-psf.org/	ND		divergent		KISc	KISc	KISc	10	6.2e-14	108	1e-22
Phypa_125283	125283		http://genome.jgi-psf.org/	ND		divergent		KISc	KISc	KISc	10.6	5.7e-14	112	8e-24
Phypa_126194	126194		http://genome.jgi-psf.org/	Kinesin-14				KISc	KISc	KISc	443.6	2.5e-128	200	4e-50
Phypa_126748	126748		http://genome.jgi-psf.org/	Kinesin-14				KISc-PEPCK(partial)	KISc	KISc-PEPCK	370.8	2e-106	172	8e-42
Phypa_128486	128486		http://genome.jgi-psf.org/	(Kinesin-7)			near_id: Phypa_139799 (98%)	KISc	KISc-PRK11281(SMC)	KISc	509.2	4.5e-148	241	1e-62
Phypa_128861	128861		http://genome.jgi-psf.org/	ND		divergent		KISc	KISc	KISc	5.2	1.3e-13	114	3e-24
Phypa_128896	128896		http://genome.jgi-psf.org/	ND		divergent		KISc	KISc	KISc	44.6	3.2e-16	121	2e-26
Phypa_129159	129159		http://genome.jgi-psf.org/	Kinesin-7				KISc	KISc	KISc	429.3	5.1e-124	229	4e-59
Phypa_129925	129925		http://genome.jgi-psf.org/	(Kinesin-13)	(13A)		near_id: Phypa_149258 (95%)	KISc	KISc	KISc	442.5	5.5e-128	159	7e-38
Phypa_130120	130120		http://genome.jgi-psf.org/	Kinesin-14	14A			KISc	valS(weak)-PRK02224(weak)-KISc	KISc	505	8.4e-147	186	4e-46
Phypa_130123	130123		http://genome.jgi-psf.org/	Kinesin-4/10	4/10B			KISc	KISc	KISc	473.9	1.9e-137	214	2e-54
Phypa_130773	130773		http://genome.jgi-psf.org/	Kinesin-14	14B			CH-KISc	CH-COG2433(SMC/weak and short)-KISc	CH-KISc	513.9	1.8e-149	209	5e-53
Phypa_131205	131205		http://genome.jgi-psf.org/	Kinesin-14	14A			KISc	PRK02224(SMC)-KISc	KISc	486.6	2.9e-141	177	2e-43
Phypa_131711	131711		http://genome.jgi-psf.org/	Kinesin-15				KISc	KISc	KISc	473.7	2.2e-137	215	1e-54
Phypa_132697	132697		http://genome.jgi-psf.org/	Kinesin-16	16A			KISc	KISc	KISc	280.2	3.8e-79	157	2e-37
Phypa_133132	133132		http://genome.jgi-psf.org/	Kinesin-14	14B			CH-KISc	CH-KISc	CH-KISc	493.3	2.7e-143	204	2e-51
Phypa_133704	133704		http://genome.jgi-psf.org/	ND		divergent		KISc	KISc	KISc	0.3	2.7e-13	102	1e-20
Phypa_135925	135925		http://genome.jgi-psf.org/	Kinesin-15				KISc	KISc	KISc	537.2	1.6e-156	233	4e-60
Phypa_137732	137732		http://genome.jgi-psf.org/	ND		divergent		KISc	KISc	KISc	6.6	1e-13	102	8e-21
Phypa_139513	139513		http://genome.jgi-psf.org/	Kinesin-4/10				KISc	KISc	KISc	486.6	2.9e-141	214	2e-54
Phypa_139799	139799		http://genome.jgi-psf.org/	Kinesin-7				KISc	KISc	KISc	510.7	1.6e-148	245	1e-63
Phypa_143852	143852		http://genome.jgi-psf.org/	Kinesin-1	1A			KISc	KISc	KISc	448.2	1e-129	280	4e-74
Phypa_146114	146114		http://genome.jgi-psf.org/	Kinesin-15				KISc	KISc	KISc	442.6	5.1e-128	212	9e-54
Phypa_146872	146872		http://genome.jgi-psf.org/	Kinesin-8				KISc	KISc	KISc	509.4	4e-148	205	1e-51
Phypa_147128	147128		http://genome.jgi-psf.org/	Kinesin-7				KISc	KISc	KISc	469.5	4.1e-136	187	2e-46
Phypa_147517	147517		http://genome.jgi-psf.org/	ND		divergent		KISc	KISc	KISc	32.8	1.9e-15	110	5e-23
Phypa_148393	148393		http://genome.jgi-psf.org/	ND		divergent		KISc	KISc	KISc	50	1.4e-16	115	2e-24
Phypa_148565	148565		http://genome.jgi-psf.org/	Kinesin-19				KISc-ARM-ARM-ARM-ARM(weak)	KISc-ARM	KISc-ARM-ARM-ARM-ARM	444.6	1.2e-128	232	9e-60
Phypa_149258	149258		http://genome.jgi-psf.org/	Kinesin-13	13A			SAM1(weak)_KISc	SAM-KISc	SAM1-KISc	444.4	1.5e-128	161	1e-38
Phypa_152050	152050		http://genome.jgi-psf.org/	Kinesin-8				KISc	KISc	KISc	495.6	5.7e-144	211	2e-53
Phypa_153843	153843		http://genome.jgi-psf.org/	Kinesin-14	14B			KISc	KISc	KISc	538.2	8.4e-157	224	2e-57
Phypa_158752	158752		http://genome.jgi-psf.org/	Kinesin-5				KISc	KISc	KISc	556.2	3.2e-162	221	2e-56
Phypa_159492	159492		http://genome.jgi-psf.org/	Kinesin-5				KISc	KISc	KISc	584.6	9.1e-171	229	6e-59
Phypa_160427	160427		http://genome.jgi-psf.org/	Kinesin-14	14C			MyTH4-FERM_N-FERM_M-KISc	MyTH4-B41-KISc	MyTH4-B41-KISc	493.5	2.4e-143	218	1e-55
Phypa_167794	167794		http://genome.jgi-psf.org/	Kinesin-5				KISc	KISc	KISc	579.3	3.5e-169	229	7e-59
Phypa_169160	169160		http://genome.jgi-psf.org/	Kinesin-14	14C			MyTH4-FERM_N-FERM_M-KISc	MyTH4-B41-FERM_N-FERM_M-KISc	MyTH4-B41-KISc	513.8	1.8e-149	223	4e-57
Phypa_170241	170241		http://genome.jgi-psf.org/	Kinesin-4/10	4/10B			KISc	KISc	KISc	490.1	2.5e-142	222	9e-57
Phypa_172590	172590		http://genome.jgi-psf.org/	Kinesin-14	14C			MyTH4-FERM_N-FERM_M-KISc	MyTH4-B41-FERM_N-FERM_M-KISc	MyTH4-B41-KISc	486	4.5e-141	221	2e-56
Phypa_211893	211893		http://genome.jgi-psf.org/	Kinesin-14				KISc	KISc	KISc	330.4	2.9e-94	164	2e-39
Phypa_21928	21928		http://genome.jgi-psf.org/	Kinesin-13	13A			KISc	KISc	KISc	443.3	3e-128	159	9e-38
Phypa_231891	231891		http://genome.jgi-psf.org/	Kinesin-4/10				KISc	KISc	KISc	519.5	3.6e-151	228	1e-58
Phypa_232022	232022		http://genome.jgi-psf.org/	Kinesin-19				KISc	KISc-PRK12704(within KIP1 head domain)	KISc	296.6	4.3e-84	189	5e-47
Phypa_3525	3525		http://genome.jgi-psf.org/	Kinesin-4/10				KISc	KISc	KISc	480	2.9e-139	224	2e-57
Phypa_40278	40278		http://genome.jgi-psf.org/	Kinesin-4/10	4/10B			KISc	KISc	KISc	473.7	2.2e-137	219	7e-56
Phypa_56667	56667		http://genome.jgi-psf.org/	ND		divergent		KISc	KISc	KISc	35.6	1.3e-15	120	3e-26
Phypa_67128	67128		http://genome.jgi-psf.org/	Kinesin-9	9A			KISc	KISc	KISc	275.1	1.3e-77	144	3e-33
Phypa_77416	77416		http://genome.jgi-psf.org/	Kinesin-14	14D			KISc	KISc	KISc	244.9	1.6e-68	120	3e-26
Phypa_786	786		http://genome.jgi-psf.org/	Kinesin-2				KISc	KISc	KISc	578.2	7.7e-169	243	3e-63
Phypa_81865	81865		http://genome.jgi-psf.org/	(Kinesin-4/10)	(4/10B)		near_id: Phypa_170241 (96%)	KISc	KISc	KISc	432.6	5e-125	195	9e-49
Phypa_93244	93244		http://genome.jgi-psf.org/	ungrouped				KISc	KISc	KISc	241.5	1.8e-67	79	1e-13
Phypa_96946	96946		http://genome.jgi-psf.org/	Kinesin-5				KISc	KISc	KISc	577.3	1.4e-168	229	4e-59
Phypa_97410	97410		http://genome.jgi-psf.org/	ungrouped				KISc	KISc	KISc	194.3	2.9e-53	104	3e-21
Phypa_98322	98322		http://genome.jgi-psf.org/	Kinesin-9	9A			KISc	KISc	KISc	278.6	1.2e-78	174	3e-42
Physo_108377	108377		http://genome.jgi-psf.org/	Kinesin-3	3A			KISc	KISc	KISc	467.5	1.6e-135	192	6e-48
Physo_109000	109000		http://genome.jgi-psf.org/	Kinesin-14	14A			KISc	KISc	KISc	164.6	2.4e-44	106	7e-22
Physo_109123	109123		http://genome.jgi-psf.org/	Kinesin-14	14B			KISc	KISc	KISc	526	3.9e-153	264	2e-69
Physo_111035	111035		http://genome.jgi-psf.org/	Kinesin-3				KISc	KISc	KISc	294.3	2.1e-83	166	4e-40
Physo_112750	112750		http://genome.jgi-psf.org/	Kinesin-1	1B			KISc	KISc	KISc	533.3	2.6e-155	311	1e-83
Physo_113851	113851		http://genome.jgi-psf.org/	Kinesin-2				KISc	KISc	KISc	600.1	2e-175	257	2e-67
Physo_116350	116350		http://genome.jgi-psf.org/	Kinesin-4/10				KISc	KISc	KISc	198.9	1.2e-54	154	2e-36
Physo_117282	117282		http://genome.jgi-psf.org/	Kinesin-1				KISc	KISc	KISc	194.4	2.6e-53	171	2e-41
Physo_117821	117821		http://genome.jgi-psf.org/	Kinesin-13	13C			KISc	KISc	KISc	381.8	1e-109	143	5e-33
Physo_118113	118113		http://genome.jgi-psf.org/	Kinesin-13				KISc	KISc	KISc	255.5	1e-71	130	5e-29
Physo_118268	118268		http://genome.jgi-psf.org/	Kinesin-9	9B			KISc	KISc	KISc	421	1.6e-121	195	9e-49
Physo_119995	119995		http://genome.jgi-psf.org/	Kinesin-4/10				KISc	KISc	KISc	350.9	2e-100	206	7e-52
Physo_120215	120215		http://genome.jgi-psf.org/	Kinesin-4/10				KISc	KISc	KISc	288.9	9.3e-82	165	1e-39
Physo_120327	120327		http://genome.jgi-psf.org/	Kinesin-2				KISc	KISc	KISc	329.4	6.1e-94	196	5e-49
Physo_121181	121181		http://genome.jgi-psf.org/	Kinesin-16	16A			KISc	KISc	KISc	414.1	1.9e-119	173	4e-42
Physo_121724	121724		http://genome.jgi-psf.org/	Kinesin-14	14C			KISc	KISc	KISc	451.5	1e-130	206	5e-52
Physo_122343	122343		http://genome.jgi-psf.org/	Kinesin-15				KISc	KISc	KISc	257	3.6e-72	160	2e-38
Physo_127973	127973		http://genome.jgi-psf.org/	Kinesin-7				KISc	KISc	KISc	482.5	4.8e-140	220	3e-56
Physo_128334	128334		http://genome.jgi-psf.org/	Kinesin-17				KISc	KISc-OmpH	KISc-OmpH	509.6	3.4e-148	143	5e-33
Physo_130522	130522		http://genome.jgi-psf.org/	Kinesin-9	9A			Rnase_PH-KISc	COG2123(Rnase_PH)-KISc	RNase_PH-KISc	408.8	7.5e-118	167	3e-40
Physo_131621	131621		http://genome.jgi-psf.org/	Kinesin-19				KISc	KISc	KISc	450.8	1.8e-130	220	3e-56
Physo_132151	132151		http://genome.jgi-psf.org/	ND		divergent		KISc-HR1	KISc	KISc	-51.8	7.5e-10	62	2e-08
Physo_134623	134623		http://genome.jgi-psf.org/	Kinesin-4/10				KISc	KISc	KISc	486.5	3e-141	197	2e-49
Physo_135741	135741		http://genome.jgi-psf.org/	Kinesin-13	13C			KISc	KISc	KISc	194.4	2.6e-53	112	1e-23
Physo_137039	137039		http://genome.jgi-psf.org/	X11				PAZ-KISc	PAZ-Piwi-KISc	PAZ-Piwi-KISc	447.6	1.6e-129	237	3e-61
Physo_137485	137485		http://genome.jgi-psf.org/	Kinesin-20				KISc	KISc	KISc	352.8	5.3e-101	172	6e-42
Physo_137761	137761		http://genome.jgi-psf.org/	Kinesin-14				KISc	KISc	KISc	352.6	6.2e-101	146	6e-34
Physo_138580	138580		http://genome.jgi-psf.org/	Kinesin-7				KISc	KISc	KISc	374.8	1.3e-107	196	5e-49
Physo_139516	139516		http://genome.jgi-psf.org/	Kinesin-2				KISc	KISc	KISc	592.3	4.2e-173	268	1e-70
Physo_139555	139555		http://genome.jgi-psf.org/	Kinesin-9	9A			KISc	KISc	KISc	380.4	2.7e-109	162	6e-39
Physo_140428	140428		http://genome.jgi-psf.org/	Kinesin-20				KISc	KISc	KISc	385.2	9.8e-111	173	5e-42
Physo_140636	140636		http://genome.jgi-psf.org/	Kinesin-6				KISc	KISc	KISc	332.7	6.3e-95	147	4e-34
Physo_140964	140964		http://genome.jgi-psf.org/	Kinesin-14				KISc	KISc	KISc	393.1	4e-113	190	4e-47
Physo_141959	141959		http://genome.jgi-psf.org/	Kinesin-8	8B			KISc	KISc	KISc	515	8e-150	196	5e-49
Physo_142636	142636		http://genome.jgi-psf.org/	Kinesin-14				Involucrin-KISc-Involucrin	KISc	Involucrin-KISc-Involucrin	433.4	2.9e-125	192	1e-47
Physo_142668	142668		http://genome.jgi-psf.org/	Kinesin-4/10				KISc	KISc-6OKD_IMP s(SMC)-PRK03918(SMC)	KISc	481.1	1.3e-139	227	3e-58
Physo_142980	142980		http://genome.jgi-psf.org/	Kinesin-1	1B			KISc	KISc	KISc	536.4	3e-156	328	7e-89
Physo_143005	143005		http://genome.jgi-psf.org/	Kinesin-15				KISc-Involucrin-Involucrin-ANK-ANK	KISc(SMC)-ANK	KISc-Involucrin-Involucrin-ANK-ANK	489.6	3.5e-142	214	2e-54
Physo_143475	143475		http://genome.jgi-psf.org/	ND		divergent		KISc	KISc	KISc	-74.7	2.4e-08	93	8e-18
Physo_144529	144529		http://genome.jgi-psf.org/	Kinesin-7				KISc	KISc-Amp1	KISc-Amp1	388.1	1.2e-111	166	7e-40
Physo_155620	155620		http://genome.jgi-psf.org/	Kinesin-14	14A			KISc	KISc	KISc	244.8	1.8e-68	132	1e-29
Physo_155999	155999		http://genome.jgi-psf.org/	Kinesin-5				KISc-MFS_1	KISc(SMC)-MFS_1	KISc-MFS_1	533.8	1.7e-155	231	2e-59
Physo_156067	156067		http://genome.jgi-psf.org/	ND		divergent		(5x) WD40-KISc	WD40-KISc	WD40-WD40-WD40-WD40-WD40-KISc	31.4	2.4e-15	68	2e-10
Physo_157395	157395		http://genome.jgi-psf.org/	Kinesin-9	9B			KISc	KISc	KISc	347	3e-99	184	3e-45
Physo_157659	157659		http://genome.jgi-psf.org/	ND		divergent		Aminotran_3-KISc-exo_endo_phos	ArgD-KISc-exo_endo_phos-C2	ArgD-KISc-exo_endo_phos-C2	-26.2	1.5e-11	74	3e-12
Physo_158245	158245		http://genome.jgi-psf.org/	Kinesin-14	14B			VSNARE-WW-KISc	V_SNARE-WW-KISc	V_SNARE-WW-KISc	462.6	4.8e-134	186	7e-46
Physo_158263	158263		http://genome.jgi-psf.org/	Kinesin-2				KISc	KISc-tig(short overlaps KIP1)-FA58C	KISc-FA58C	544.6	9.8e-159	226	4e-58
Physo_158545	158545		http://genome.jgi-psf.org/	Kinesin-20				KISc	KISc	KISc	451.8	8.5e-131	197	2e-49
Physo_158551	158551		http://genome.jgi-psf.org/	ND		divergent		SpoU_methylase_KISc	SpoU_methylase-KISc	SpoU_methylase-KISc	101	3.5e-25	71	3e-11
Physo_158637	158637		http://genome.jgi-psf.org/	Kinesin-2				Cyto_heme_lyase-KISc	Cyto_heme_lyase-KISc-PRK11281(short overlaps KIP1)	Cyto_heme_lyase-KISc	544.6	9.8e-159	249	4e-65
Physo_158858	158858		http://genome.jgi-psf.org/	Kinesin-14	14A			KISc	KISc-Gly_t	KISc-Gly_t	250.5	3.3e-70	134	3e-30
Plafa_MAL8P1.132	MAL8P1.132	XP_001349456		ND		divergent		KISc	KISc	KISc	24	7.4e-15	97	3e-19	hypothetical protein
Plafa_PF07_0104	PF07_0104	XP_001349152		Kinesin-20				KISc	KISc	KISc	195.9	9.4e-54	109	6e-23	kinesin-like protein, putative
Plafa_PF11_0478	PF11_0478	XP_001348145		X4				KISc	KISc	KISc	146.8	5.6e-39	105	2e-21	hypothetical protein
Plafa_PFA0535c	PFA0535c	XP_001351039		Kinesin-8	8B			KISc	KISc	KISc	527.5	1.4e-153	235	8e-61	kinesin, putative
Plafa_PFC0770c	PFC0770c	XP_001351245		Kinesin-5				KISc	KISc	KISc	538.7	6.1e-157	151	2e-35	kinesin-related protein, putative
Plafa_PFC0860w	PFC0860w	XP_001351264		Kinesin-8				KISc-(4x)Hexapep	KISc	KISc-Hexapep-Hexapep-Hexapep-Hexapep	508.1	9.6e-148	175	1e-42	kinesin, putative
Plafa_PFL0545w	PFL0545w	XP_001350518.1		X3				KISc-Pentapeptide_2	KISc	KISc-Pentapeptide_2	378.4	1.1e-108	203	4e-51	kinesin-related protein, putative
Plafa_PFL2165w	PFL2165w	XP_001350837		Kinesin-13	13A			KISc	KISc	KISc	321.4	1.5e-91	155	8e-37	kinesin-like protein, putative
Plafa_PFL2190c	PFL2190c	XP_001350842		Kinesin-15				KISc	KISc	KISc	288.7	1.1e-81	107	3e-22	hypothetical protein
Poptr_171564	171564		http://genome.jgi-psf.org/	(Kinesin-13)	(13A)		near_id: Poptr_712368 (97%)	KISc	KISc	KISc	436.9	2.6e-126	169	9e-41
Poptr_175959	175959		http://genome.jgi-psf.org/	Kinesin-15				KISc	KISc	KISc	388.1	1.3e-111	197	2e-49
Poptr_176649	176649		http://genome.jgi-psf.org/	Kinesin-14	14B			KISc	KISc	KISc	538.5	6.9e-157	225	8e-58
Poptr_177546	177546		http://genome.jgi-psf.org/	Kinesin-14	14B			CH(weak)-PMBR-KISc	CH-KISc	CH-PMBR-KISc	524.5	1.1e-152	217	3e-55
Poptr_177741	177741		http://genome.jgi-psf.org/	Kinesin-14				KISc	KISc	KISc	463.8	2e-134	191	2e-47
Poptr_180353	180353		http://genome.jgi-psf.org/	Kinesin-14	14B			CH(weak)-KISc	CH-KISc	CH-KISc	498.4	8e-145	207	2e-52
Poptr_180708	180708		http://genome.jgi-psf.org/	Kinesin-19				KISc-ARM-ARM-ARM	KISc-ARM	KISc-ARM-ARM-ARM	238.1	1.9e-66	147	3e-34
Poptr_195641	195641		http://genome.jgi-psf.org/	(Kinesin-7)			near_id: Poptr_721903 (98%)	KISc	KISc	KISc	513	3.3e-149	239	7e-62
Poptr_219713	219713		http://genome.jgi-psf.org/	Kinesin-14				KISc	KISc	KISc	316.7	4.1e-90	164	3e-39
Poptr_228105	228105		http://genome.jgi-psf.org/	Kinesin-19				KISc-ARM-ARM	KISc-ARM	KISc-ARM-ARM	430.4	2.3e-124	219	4e-56
Poptr_229792	229792		http://genome.jgi-psf.org/	Kinesin-14	14D			KISc	KISc	KISc	300	4.1e-85	110	4e-23
Poptr_232773	232773		http://genome.jgi-psf.org/	Kinesin-14	14C			GASTRIN-MyTH4-FERM_M-FERM_N-KISc	MyTH4-FERM_M-FERM_N-KISc	MyTH4-B41-KISc	514.2	1.4e-149	234	2e-60
Poptr_240695	240695		http://genome.jgi-psf.org/	Kinesin-14	14B			KISc	KISc	KISc	524.9	8.5e-153	225	8e-58
Poptr_240850	240850		http://genome.jgi-psf.org/	ND		divergent		KISc	KISc	KISc	-129.4	9.9e-05	116	5e-25
Poptr_241062	241062		http://genome.jgi-psf.org/	Kinesin-14				KISc	KISc	KISc	447.6	1.6e-129	180	3e-44
Poptr_242492	242492		http://genome.jgi-psf.org/	(Kinesin-14)	(14A)		near_id: Poptr_806072 (96%)	KISc	KISc	KISc	518.3	8.3e-151	199	6e-50
Poptr_251265	251265		http://genome.jgi-psf.org/	Kinesin-14	14B			KISc	KISc	KISc	492.4	5.2e-143	209	6e-53
Poptr_255975	255975		http://genome.jgi-psf.org/	(Kinesin-7)			near_id: Poptr_831996 (96%)	KISc	KISc-PRK02224(smc)	KISc	450.5	2.1e-130	205	9e-52
Poptr_256525	256525		http://genome.jgi-psf.org/	Kinesin-5				KISc	KISc	KISc	580.4	1.6e-169	228	9e-59
Poptr_261837	261837		http://genome.jgi-psf.org/	Kinesin-13	13A			KISc	KISc	KISc	413.5	2.8e-119	159	7e-38
Poptr_264090	264090		http://genome.jgi-psf.org/	ND		divergent		KISc	KISc	KISc	-128.1	8.2e-05	116	7e-25
Poptr_267742	267742		http://genome.jgi-psf.org/	Kinesin-15				KISc	KISc	KISc	521.5	8.8e-152	224	1e-57
Poptr_268724	268724		http://genome.jgi-psf.org/	Kinesin-14	14B			CH-KISc	CH-KISc	CH-KISc	519.5	3.5e-151	208	1e-52
Poptr_277596	277596		http://genome.jgi-psf.org/	ND		divergent		KISc	KISc	KISc	49.8	1.5e-16	120	5e-26
Poptr_278745	278745		http://genome.jgi-psf.org/	Kinesin-13	13A			KISc	KISc	KISc	434	2e-125	155	1e-36
Poptr_279914	279914		http://genome.jgi-psf.org/	(Kinesin-4/10)	(4/10B)		near_id: Poptr_551661 (97%)	KISc	KISc	KISc	482.1	6.4e-140	238	2e-61
Poptr_280702	280702		http://genome.jgi-psf.org/	Kinesin-14	14B			KISc	KISc	KISc	523.9	1.7e-152	230	3e-59
Poptr_285241	285241		http://genome.jgi-psf.org/	Kinesin-14	14B			KISc	KISc	KISc	429.8	3.6e-124	203	3e-51
Poptr_285244	285244		http://genome.jgi-psf.org/	(Kinesin-14)	(14B)		near_id: Poptr_280702 (96%)	KISc	KISc	KISc	225.4	1.2e-62	165	1e-39
Poptr_287123	287123		http://genome.jgi-psf.org/	(Kinesin-4/10)	(4/10B)		near_id: Poptr_754950 (96%)	KISc	KISc	KISc	502.3	5.2e-146	241	2e-62
Poptr_293607	293607		http://genome.jgi-psf.org/	Kinesin-15				KISc	KISc	KISc	550.9	1.2e-160	242	6e-63
Poptr_295298	295298		http://genome.jgi-psf.org/	(Kinesin-14)	(14B)		near_id: Poptr_280702 (96%)	KISc	KISc	KISc	479.8	3.2e-139	204	2e-51
Poptr_410047	410047		http://genome.jgi-psf.org/	Kinesin-19				KISc-ARM-ARM-ARM-ARM	KISc-ARM-ARM	KISc-ARM-ARM-ARM-ARM	458.7	7.4e-133	224	2e-57
Poptr_413234	413234		http://genome.jgi-psf.org/	Kinesin-19				KISc-ARM-ARM-ARM	KISc-ARM-ARM	KISc-ARM-ARM-ARM	436	4.9e-126	221	2e-56
Poptr_416754	416754		http://genome.jgi-psf.org/	Kinesin-18				KISc	KISc	KISc	396.6	3.5e-114	173	4e-42
Poptr_416950	416950		http://genome.jgi-psf.org/	Kinesin-14	14B			CH-KISc	CH-KISc	CH-KISc	403.8	2.3e-116	169	5e-41
Poptr_418782	418782		http://genome.jgi-psf.org/	(Kinesin-14)	(14D)		near_id: Poptr_229792 (98%)	KISc	KISc	KISc	296.5	4.7e-84	110	5e-23
Poptr_551430	551430		http://genome.jgi-psf.org/	Kinesin-7				KISc	KISc	KISc	494.5	1.2e-143	226	5e-58
Poptr_551661	551661		http://genome.jgi-psf.org/	Kinesin-4/10	4/10B			KISc	KISc	KISc	492.7	4.3e-143	243	4e-63
Poptr_560735	560735		http://genome.jgi-psf.org/	Kinesin-5				KISc	KISc	KISc	569.6	2.9e-166	235	8e-61
Poptr_569144	569144		http://genome.jgi-psf.org/	Kinesin-14	14B			KISc	DUF1-KISc	DUF1-KISc	547.8	1.1e-159	224	2e-57
Poptr_569827	569827		http://genome.jgi-psf.org/	Kinesin-14	14B			CH-Aq332-KISc	CH-KISc	CH-Aq332-KISc	489.5	3.8e-142	214	2e-54
Poptr_569842	569842		http://genome.jgi-psf.org/	Kinesin-8				KISc	KISc	KISc	512	6.3e-149	211	2e-53
Poptr_571305	571305		http://genome.jgi-psf.org/	Kinesin-6				KISc	KISc	KISc	139.2	1.1e-36	116	5e-25
Poptr_572660	572660		http://genome.jgi-psf.org/	Kinesin-14	14B			CH-KISc	CH-KISc	CH-KISc	489.9	2.8e-142	203	3e-51
Poptr_572919	572919		http://genome.jgi-psf.org/	Kinesin-15				KISc-CC-KISc related	KISc-KISc related(SMC)	KISc	520	2.4e-151	227	2e-58
Poptr_574931	574931		http://genome.jgi-psf.org/	Kinesin-7				KISc	KISc	KISc	457.7	1.4e-132	202	6e-51
Poptr_575840	575840		http://genome.jgi-psf.org/	Kinesin-18				KISc	KISc-ComEA(short)	KISc-ComEA	146.3	7.9e-39	118	1e-25
Poptr_576621	576621		http://genome.jgi-psf.org/	Kinesin-5				KISc	KISc	KISc	544.2	1.3e-158	239	4e-62
Poptr_588061	588061		http://genome.jgi-psf.org/	Kinesin-13	13A			KISc	KISc	KISc	231.5	1.8e-64	113	6e-24
Poptr_595613	595613		http://genome.jgi-psf.org/	ND		divergent		KISc	KISc	KISc	-96	6.2e-07	86	1e-15
Poptr_597185	597185		http://genome.jgi-psf.org/	Kinesin-14	14B			LRRNT-LRR_1-LRR_1-LRR_1-LRR_1-LRR_1-Pkinase(S_TKc)_KISc	S_TKc-KISc	LRRNT-LRR_1-LRR_1-LRR_1-LRR_1-LRR_1-S_TKc-KISc	158.5	1.7e-42	123	4e-27
Poptr_712368	712368		http://genome.jgi-psf.org/	Kinesin-13	13A			KISc	KISc	KISc	447.5	1.7e-129	172	1e-41
Poptr_713145	713145		http://genome.jgi-psf.org/	(Kinesin-7)			near_id: Poptr_821135 (95%)	KISc	KISc	KISc	444.4	1.4e-128	194	2e-48
Poptr_719691	719691		http://genome.jgi-psf.org/	Kinesin-7				KISc	KISc	KISc	398.3	1.1e-114	192	1e-47
Poptr_721903	721903		http://genome.jgi-psf.org/	Kinesin-7				KISc	KISc-RING	KISc-RING	514	1.6e-149	239	5e-62
Poptr_724006	724006		http://genome.jgi-psf.org/	Kinesin-15				KISc	KISc	KISc	508.2	9.2e-148	229	7e-59
Poptr_729466	729466		http://genome.jgi-psf.org/	Kinesin-14	14B			CH-KISc	CH-KISc	CH-KISc	514.1	1.6e-149	209	8e-53
Poptr_752212	752212		http://genome.jgi-psf.org/	Kinesin-5				KISc	KISc	KISc	563.7	1.8e-164	248	1e-64
Poptr_754838	754838		http://genome.jgi-psf.org/	Kinesin-14	14B			KISc	KISc	KISc	463.3	2.9e-134	210	3e-53
Poptr_754950	754950		http://genome.jgi-psf.org/	Kinesin-4/10	4/10B			KISc	KISc	KISc	504.1	1.6e-146	237	3e-61
Poptr_756178	756178		http://genome.jgi-psf.org/	Kinesin-15				KISc-KISc related	KISc	KISc	489	5.4e-142	216	5e-55
Poptr_757512	757512		http://genome.jgi-psf.org/	Kinesin-14	14B			KISc	CH-KISc	CH-KISc	465	9e-135	201	1e-50
Poptr_765254	765254		http://genome.jgi-psf.org/	Kinesin-19				KISc	KISc	KISc	240.3	3.8e-67	145	1e-33
Poptr_767089	767089		http://genome.jgi-psf.org/	(Kinesin-15)			near_id: Poptr_293607 (96%)	KISc	KISc	KISc	546.1	3.6e-159	235	8e-61
Poptr_772675	772675		http://genome.jgi-psf.org/	(Kinesin-7)			near_id: Poptr_574931 (97%)	KISc-HYPA(very short)	KISc	KISc	457.2	2.1e-132	199	8e-50
Poptr_774140	774140		http://genome.jgi-psf.org/	Kinesin-7				KISc	KISc	KISc	518.5	6.9e-151	246	4e-64
Poptr_780985	780985		http://genome.jgi-psf.org/	Kinesin-7				KISc	KISc	KISc	475.1	8.4e-138	195	1e-48
Poptr_782839	782839		http://genome.jgi-psf.org/	Kinesin-1	1A			KISc	KISc	KISc	440.7	1.9e-127	275	9e-73
Poptr_798438	798438		http://genome.jgi-psf.org/	Kinesin-7				KISc	KISc	KISc	449.6	3.8e-130	201	1e-50
Poptr_806072	806072		http://genome.jgi-psf.org/	Kinesin-14	14A			KISc	KISc	KISc	528.4	7.6e-154	211	1e-53
Poptr_816703	816703		http://genome.jgi-psf.org/	(Kinesin-14)	(14B)		near_id: Poptr_572660 (95%)	CH-KISc	CH-KISc	CH-KISc	482.4	5.1e-140	200	3e-50
Poptr_817650	817650		http://genome.jgi-psf.org/	Kinesin-14				KISc	KISc	KISc	456.9	2.5e-132	191	2e-47
Poptr_817745	817745		http://genome.jgi-psf.org/	(Kinesin-14)	(14A)		near_id: Poptr_822824 (97%)	KISc	KISc	KISc	533.2	2.7e-155	204	1e-51
Poptr_819946	819946		http://genome.jgi-psf.org/	Kinesin-4/10	4/10B			KISc	KISc	KISc	480.3	2.2e-139	221	2e-56
Poptr_821135	821135		http://genome.jgi-psf.org/	Kinesin-7				KISc-PIR(very short)	KISc	KISc	444.5	1.4e-128	201	1e-50
Poptr_821577	821577		http://genome.jgi-psf.org/	(Kinesin-5)			near_id: Poptr_752212 (96%)	KISc	KISc	KISc	551.1	1.1e-160	243	5e-63
Poptr_822824	822824		http://genome.jgi-psf.org/	Kinesin-14	14A			KISc	KISc	KISc	540.4	1.8e-157	207	2e-52
Poptr_823905	823905		http://genome.jgi-psf.org/	(Kinesin-19)			near_id: Poptr_410047 (96%)	KISc_ARM_ARM_ARM	KISc_ARM	KISc-ARM-ARM-ARM	452.1	7.2e-131	220	3e-56
Poptr_827070	827070		http://genome.jgi-psf.org/	Kinesin-7				KISc	KISc	KISc	451	1.5e-130	202	6e-51
Poptr_828145	828145		http://genome.jgi-psf.org/	(Kinesin-14)	(14B)		near_id: Poptr_177546 (96%)	CH-PMBR-KISc	CH-KISc	CH-PMBR-KISc	518.5	7e-151	211	2e-53
Poptr_829940	829940		http://genome.jgi-psf.org/	(Kinesin-14)	(14C)		near_id: Poptr_232773 (96%)	GASTRIN-MyTH4-FERM_M-FERM_N-KISc	MyTH4-FERM_M-FERM_N-KISc	MyTH4-B41-KISc	513.2	2.8e-149	232	7e-60
Poptr_831806	831806		http://genome.jgi-psf.org/	Kinesin-7				KISc	KISc	KISc	524.8	9e-153	247	3e-64
Poptr_831996	831996		http://genome.jgi-psf.org/	Kinesin-7				KISc	KISc	KISc	524.8	9.3e-153	236	3e-61
Poptr_832044	832044		http://genome.jgi-psf.org/	(Kinesin-5)			near_id: Poptr_256525 (97%)	KISc	KISc	KISc	574.9	7.4e-168	229	7e-59
Poptr_833382	833382		http://genome.jgi-psf.org/	(Kinesin-13)	(13A)		near_id: Poptr_278745 (98%)	KISc	KISc	KISc	425.1	9e-123	155	1e-36
Rhior_RO3G_02262.1	RO3G_02262.1		http://www.broad.mit.edu/annotation/fgi/	Kinesin-6	6A			KISc	KISc	KISc	145.5	1.3e-38	107	3e-22	hypothetical protein (translation) (555 aa)
Rhior_RO3G_03142.1	RO3G_03142.1		http://www.broad.mit.edu/annotation/fgi/	Kinesin-3	3A			KISc	KISc-FHA-PH	KISc-FHA-PH	563.2	2.4e-164	235	1e-60	hypothetical protein (translation) (1618 aa)
Rhior_RO3G_03734.1	RO3G_03734.1		http://www.broad.mit.edu/annotation/fgi/	Kinesin-13	13A			KISc	KISc	KISc	406	5.2e-117	163	4e-39	hypothetical protein (translation) (680 aa)
Rhior_RO3G_04192.1	RO3G_04192.1		http://www.broad.mit.edu/annotation/fgi/	Kinesin-4/10	4/10A			KISc	KISc	KISc	417.7	1.6e-120	207	2e-52	hypothetical protein (translation) (1543 aa)
Rhior_RO3G_05158.1	RO3G_05158.1		http://www.broad.mit.edu/annotation/fgi/	Kinesin-1	1B			KISc-DUF465	KISc	KISc-DUF465	561.6	7.5e-164	371	1e-101	hypothetical protein (translation) (827 aa)
Rhior_RO3G_06452.1	RO3G_06452.1		http://www.broad.mit.edu/annotation/fgi/	Kinesin-3	3A			KISc-FHA	KISc-FHA	KISc-FHA	470.8	1.6e-136	189	8e-47	hypothetical protein (translation) (1344 aa)
Rhior_RO3G_07254.1	RO3G_07254.1		http://www.broad.mit.edu/annotation/fgi/	Kinesin-13	13A			KISc	KISc	KISc	305.7	8.2e-87	117	4e-25	hypothetical protein (translation) (735 aa)
Rhior_RO3G_07259.1	RO3G_07259.1		http://www.broad.mit.edu/annotation/fgi/	Kinesin-4/10	4/10A			KISc	KISc	KISc	418.1	1.2e-120	219	6e-56	hypothetical protein (translation) (774 aa)
Rhior_RO3G_07459.1	RO3G_07459.1		http://www.broad.mit.edu/annotation/fgi/	ND		divergent		G-alpha-KISc	KISc	KISc	-128.6	8.8e-05	62	2e-08	hypothetical protein (translation) (390 aa)
Rhior_RO3G_08131.1	RO3G_08131.1		http://www.broad.mit.edu/annotation/fgi/	Kinesin-4/10	4/10A			KISc	KISc	KISc	224.7	2e-62	178	1e-43	hypothetical protein (translation) (907 aa)
Rhior_RO3G_08173.1	RO3G_08173.1		http://www.broad.mit.edu/annotation/fgi/	Kinesin-13	13A			KISc	KISc-PRK12550(within Kip1)	KISc	403.8	2.4e-116	161	2e-38	hypothetical protein (translation) (614 aa)
Rhior_RO3G_09440.1	RO3G_09440.1		http://www.broad.mit.edu/annotation/fgi/	Kinesin-13	13A			KISc	KISc	KISc	402.1	7.7e-116	157	3e-37	hypothetical protein (translation) (542 aa)
Rhior_RO3G_09555.1	RO3G_09555.1		http://www.broad.mit.edu/annotation/fgi/	Kinesin-4/10	4/10A			KISc	KISc	KISc	491	1.4e-142	151	1e-35	hypothetical protein (translation) (1684 aa)
Rhior_RO3G_09557.1	RO3G_09557.1		http://www.broad.mit.edu/annotation/fgi/	Kinesin-4/10	4/10A			KISc	KISc	KISc	366.2	5e-105	195	9e-49	hypothetical protein (translation) (1258 aa)
Rhior_RO3G_09578.1	RO3G_09578.1		http://www.broad.mit.edu/annotation/fgi/	Kinesin-4/10	4/10A			KISc	KISc(Myosin tail_1)	KISc	382.9	4.6e-110	189	6e-47	hypothetical protein (translation) (1074 aa)
Rhior_RO3G_10479.1	RO3G_10479.1		http://www.broad.mit.edu/annotation/fgi/	Kinesin-1	1B			KISc-DUF465(SMC)	KISc	KISc	361	1.9e-103	264	2e-69	hypothetical protein (translation) (877 aa)
Rhior_RO3G_10854.1	RO3G_10854.1		http://www.broad.mit.edu/annotation/fgi/	Kinesin-6	6A			KISc	KISc	KISc	314.7	1.6e-89	139	6e-32	hypothetical protein (translation) (824 aa)
Rhior_RO3G_10914.1	RO3G_10914.1		http://www.broad.mit.edu/annotation/fgi/	Kinesin-3	3A			KISc-FHA	KISc-FHA	KISc-FHA	528	1e-153	217	2e-55	hypothetical protein (translation) (1453 aa)
Rhior_RO3G_10982.1	RO3G_10982.1		http://www.broad.mit.edu/annotation/fgi/	Kinesin-1	1B			KISc	KISc	KISc	170.3	4.6e-46	175	9e-43	hypothetical protein (translation) (703 aa)
Rhior_RO3G_11418.1	RO3G_11418.1		http://www.broad.mit.edu/annotation/fgi/	Kinesin-5				KISc	KISc	KISc	441.1	1.5e-127	206	4e-52	hypothetical protein (translation) (592 aa)
Rhior_RO3G_11740.1	RO3G_11740.1		http://www.broad.mit.edu/annotation/fgi/	Kinesin-4/10	4/10A			KISc	KISc	KISc	278.6	1.2e-78	157	3e-37	hypothetical protein (translation) (1353 aa)
Rhior_RO3G_12301.1	RO3G_12301.1		http://www.broad.mit.edu/annotation/fgi/	Kinesin-1	1B			CAP_GLY-KISc-DUF465(SMC)	CAP_GLY-KISc	CAP_GLY-KISc	564.2	1.3e-164	364	1e-99	hypothetical protein (translation) (2264 aa)
Rhior_RO3G_12484.1	RO3G_12484.1		http://www.broad.mit.edu/annotation/fgi/	Kinesin-4/10	4/10A			KISc	KISc	KISc	285.9	7.7e-81	182	1e-44	hypothetical protein (translation) (1284 aa)
Rhior_RO3G_12740.1	RO3G_12740.1		http://www.broad.mit.edu/annotation/fgi/	Kinesin-1	1B			KISc	KISc	KISc	356.9	3.2e-102	278	1e-73	hypothetical protein (translation) (801 aa)
Rhior_RO3G_12763.1	RO3G_12763.1		http://www.broad.mit.edu/annotation/fgi/	Kinesin-4/10	4/10A			KISc	KISc	KISc	433.7	2.4e-125	215	1e-54	hypothetical protein (translation) (1317 aa)
Rhior_RO3G_12768.1	RO3G_12768.1		http://www.broad.mit.edu/annotation/fgi/	Kinesin-4/10	4/10A			KISc	KISc	KISc	288.4	1.3e-81	138	1e-31	hypothetical protein (translation) (1640 aa)
Rhior_RO3G_13195.1	RO3G_13195.1		http://www.broad.mit.edu/annotation/fgi/	Kinesin-4/10	4/10A			KISc	KISc	KISc	283.7	3.4e-80	175	9e-43	hypothetical protein (translation) (1205 aa)
Rhior_RO3G_13244.1	RO3G_13244.1		http://www.broad.mit.edu/annotation/fgi/	Kinesin-3	3A			KISc	KISc	KISc	492.5	4.7e-143	203	4e-51	hypothetical protein (translation) (1473 aa)
Rhior_RO3G_13509.1	RO3G_13509.1		http://www.broad.mit.edu/annotation/fgi/	Kinesin-4/10	4/10A			KISc	KISc	KISc	150.5	4.2e-40	147	4e-34	hypothetical protein (translation) (244 aa)
Rhior_RO3G_13513.1	RO3G_13513.1		http://www.broad.mit.edu/annotation/fgi/	Kinesin-13	13A			KISc	KISc	KISc	434.5	1.4e-125	158	2e-37	hypothetical protein (translation) (728 aa)
Rhior_RO3G_13890.1	RO3G_13890.1		http://www.broad.mit.edu/annotation/fgi/	(Kinesin-3)	(3A)		near_id: Rhior_RO3G_13244.1 (96%)	KISc	KISc	KISc	489.6	3.7e-142	200	4e-50	hypothetical protein (translation) (1436 aa)
Rhior_RO3G_15938.1	RO3G_15938.1		http://www.broad.mit.edu/annotation/fgi/	Kinesin-4/10	4/10A			KISc	KISc	KISc	323.4	4e-92	181	2e-44	hypothetical protein (translation) (1519 aa)
Rhior_RO3G_16643.1	RO3G_16643.1		http://www.broad.mit.edu/annotation/fgi/	Kinesin-7				KISc	KISc	KISc	232.5	8.7e-65	168	2e-40	hypothetical protein (translation) (608 aa)
Sacce_CIN8	YEL061C	P27895.3		Kinesin-5				KISc	KISc	KISc	472	6.9e-137	133	4e-30	Kinesin motor protein involved in mitotic spindle assembly and chromosome segregation
Sacce_KAR3	YPR141C	P17119.1		Kinesin-14	14A			KISc	KISc	KISc	510.9	1.4e-148	174	2e-42	Minus-end-directed microtubule motor that functions in mitosis and meiosis, localizes to the spindle pole body and localization is dependent on functional Cik1p, required for nuclear fusion during mating; potential Cdc28p substrate
Sacce_KIP1	YBL063W	NP_009490.1		Kinesin-5				KISc	KISc-PRK11281(part of KIP1)	KISc	506.3	3.5e-147	233	3e-60	Kinesin-related motor protein required for mitotic spindle assembly and chromosome segregation; functionally redundant with Cin8p
Sacce_KIP2	YPL155C	P28743.1		ungrouped				KISc	KISc	KISc	493.9	1.8e-143	155	1e-36	Kinesin-related motor protein involved in mitotic spindle positioning, stabilizes microtubules by targeting Bik1p to the plus end; Kip2p levels are controlled during the cell cycle
Sacce_KIP3	YGL216W	P53086.1		Kinesin-8	8A			KISc	KISc	KISc	503.2	2.8e-146	213	3e-54	Kinesin-related motor protein involved in mitotic spindle positioning
Sacce_SMY1	YKL079W	P32364.1		ungrouped				KISc	KISc	KISc	321.5	1.4e-91	151	1e-35	Protein that interacts with Myo2p, proposed to be involved in exocytosis; N-terminal domain is related to the motor domain of kinesins
Schpo_cut7	SPAC25G10.07c	NP_594527.1		Kinesin-5				KISc	KISc	KISc	550.8	1.3e-160	216	6e-55	kinesin-like protein Cut7
Schpo_klp2	SPAC664.10	NP_593458.1		Kinesin-14	14A			KISc	KISc	KISc	539.3	4e-157	200	3e-50	kinesin-like protein Klp2
Schpo_klp3	SPAC1834.07	NP_594686		Kinesin-1	1B			KISc	KISc	KISc	510	2.6e-148	307	2e-82	kinesin-like protein Klp3
Schpo_klp5	SPBC2F12.13	NP_595703.1		Kinesin-8	8A			KISc	KISc	KISc	555.2	6.3e-162	222	9e-57	kinesin-like protein Klp5
Schpo_klp6	SPBC1685.15c	O59751.1		Kinesin-8	8A			KISc	KISc	KISc	522	6.4e-152	216	5e-55	kinesin-like protein Klp6
Schpo_klp8	SPAC144.14	NP_594675.1		ungrouped				KISc	KISc-PRK00409(part of KIP1)	KISc	354.1	2.2e-101	134	2e-30	kinesin-like protein Klp8
Schpo_pkl1	SPAC3A11.14c	NP_594527.1		Kinesin-14	14A			KISc	KISc	KISc	505	8.3e-147	172	8e-42	kinesin-like protein Pkl1
Schpo_SPBC15D4.01c	SPBC15D4.01c	XP_001713140		Kinesin-6	6A			KISc	KISc	KISc	197.2	3.7e-54	82	1e-14	kinesin-like protein
Schpo_tea2	SPBC1604.20c	Q1MTQ1.1		ungrouped				KISc	KISc	KISc	399.2	5.8e-115	181	1e-44	kinesin-like protein Tea2
Strpu_GLEAN3_00875	GLEAN3_00875		www.hgsc.bcm.tmc.edu/	(Kinesin-9)	(9A)		near_id: Strpu_GLEAN3_10081 (100%)	KISc	KISc	KISc	420.9	1.7e-121	177	3e-43
Strpu_GLEAN3_02954	GLEAN3_02954		www.hgsc.bcm.tmc.edu/	Kinesin-4/10	4/10A			KISc	KISc	KISc	359.3	6.1e-103	171	2e-41
Strpu_GLEAN3_03717	GLEAN3_03717		www.hgsc.bcm.tmc.edu/	Kinesin-9	9B			KISc	KISc	KISc	182.9	7.6e-50	134	3e-30
Strpu_GLEAN3_04224	GLEAN3_04224		www.hgsc.bcm.tmc.edu/	Kinesin-18				KISc	KISc-ComEA(weak)	KISc	461.6	9.6e-134	197	2e-49
Strpu_GLEAN3_04939	GLEAN3_04939		www.hgsc.bcm.tmc.edu/	Kinesin-14	14D			KISc	KISc	KISc	337.2	2.6e-96	182	8e-45
Strpu_GLEAN3_05509	GLEAN3_05509	XP_792023.2,XP_001203658.1		Kinesin-14	14C			KISc	KISc	KISc	124.1	3.8e-32	152	7e-36	PREDICTED: similar to kinesin-C, partial [Strongylocentrotus purpuratus]
Strpu_GLEAN3_05741	GLEAN3_05741		www.hgsc.bcm.tmc.edu/	Kinesin-13	13B			KISc	KISc	KISc	436.2	4.2e-126	160	3e-38
Strpu_GLEAN3_06169	GLEAN3_06169		www.hgsc.bcm.tmc.edu/	ND		divergent		KISc-Sds3	KISc-Sds3	KISc-Sds3	-52.6	8.4e-10	88	3e-16
Strpu_GLEAN3_06602	GLEAN3_06602		www.hgsc.bcm.tmc.edu/	ND		divergent		KISc-FHA	KISc-FHA-Herpes(weak)	KISc-FHA	80.2	6.2e-19	135	1e-30
Strpu_GLEAN3_07505	GLEAN3_07505		www.hgsc.bcm.tmc.edu/	Kinesin-9	9B			KISc	KISc	KISc	394.5	1.5e-113	207	2e-52
Strpu_GLEAN3_08110	GLEAN3_08110		www.hgsc.bcm.tmc.edu/	(Kinesin-4/10)	(4/10B)		near_id: Strpu_GLEAN3_12158 (98%)	KISc	KISc	KISc	308.1	1.5e-87	143	4e-33
Strpu_GLEAN3_09443	GLEAN3_09443		www.hgsc.bcm.tmc.edu/	ND		divergent		KISc	KISc	KISc	-44	2.3e-10	102	1e-20
Strpu_GLEAN3_09486	GLEAN3_09486		www.hgsc.bcm.tmc.edu/	Kinesin-6	6B			KISc	KISc	KISc	177.7	2.7e-48	100	3e-20
Strpu_GLEAN3_09940	GLEAN3_09940		www.hgsc.bcm.tmc.edu/	ND		divergent		KISc	KISc-KISc	KISc	-35.5	6.3e-11	100	5e-20
Strpu_GLEAN3_10081	GLEAN3_10081		www.hgsc.bcm.tmc.edu/	Kinesin-9	9A			KISc	KISc	KISc	420.9	1.7e-121	177	3e-43
Strpu_GLEAN3_10570	GLEAN3_10570		www.hgsc.bcm.tmc.edu/	Kinesin-6	6B			KISc	KISc(SMC)	KISc	238	1.9e-66	81	3e-14
Strpu_GLEAN3_10770	GLEAN3_10770		www.hgsc.bcm.tmc.edu/	Kinesin-14	14B			KISc	KISc	KISc	437.5	1.7e-126	204	2e-51
Strpu_GLEAN3_11353	GLEAN3_11353		www.hgsc.bcm.tmc.edu/	Kinesin-2				KISc	KISc	KISc	331.7	1.2e-94	182	8e-45
Strpu_GLEAN3_12158	GLEAN3_12158		www.hgsc.bcm.tmc.edu/	Kinesin-4/10	4/10B			KISc	KISc	KISc	458.8	6.5e-133	206	4e-52
Strpu_GLEAN3_12452	GLEAN3_12452		www.hgsc.bcm.tmc.edu/	(Kinesin-14)	(14D)		near_id: Strpu_GLEAN3_04939 (98%)	KISc	KISc	KISc	245.3	1.2e-68	164	2e-39
Strpu_GLEAN3_12877	GLEAN3_12877		www.hgsc.bcm.tmc.edu/	Kinesin-4/10				KISc-cNMP binding-Ion trans2-cNMP binding-Ion trans-cNMPbinding	KISc-CAP_ed-Ion trans-CAP_ED-Ion trans-CAP_ED-Ion trans	KISc-CAP_ed-Ion trans-CAP_ED-Ion trans-CAP_ED-Ion trans	509.8	2.9e-148	250	2e-65
Strpu_GLEAN3_13729	GLEAN3_13729		www.hgsc.bcm.tmc.edu/	ND		divergent		SRR(weak)-SRR(weak)-KISc(weak)-SRR(weak)-SRR(weak)-KISc	KISc	KISc	4.6	1.4e-13	84	3e-15
Strpu_GLEAN3_14451	GLEAN3_14451		www.hgsc.bcm.tmc.edu/	ND		divergent		KISc	KISc	KISc	90.2	6.1e-22	93	6e-18
Strpu_GLEAN3_15354	GLEAN3_15354		www.hgsc.bcm.tmc.edu/	ND		divergent		KISc	KISc	KISc	-82.7	8.2e-08	75	1e-12
Strpu_GLEAN3_15437	GLEAN3_15437		www.hgsc.bcm.tmc.edu/	Kinesin-13	13B			KISc	KISc	KISc	370.7	2.2e-106	158	2e-37
Strpu_GLEAN3_15809	GLEAN3_15809		www.hgsc.bcm.tmc.edu/	ND		divergent		KISc	KISc	KISc	-72.4	1.7e-08	81	3e-14
Strpu_GLEAN3_16067	GLEAN3_16067		www.hgsc.bcm.tmc.edu/	Kinesin-13	13A			SAM1-KISc	KISc	SAM1-KISc	398.8	7.5e-115	167	3e-40
Strpu_GLEAN3_16655	GLEAN3_16655		www.hgsc.bcm.tmc.edu/	Kinesin-8	8B			KISc-CUB-CUB-EGF	KISc-CUB-CUB-EGF_CA	KISc-CUB-CUB-EGF	474.7	1.1e-137	220	3e-56
Strpu_GLEAN3_17289	GLEAN3_17289		www.hgsc.bcm.tmc.edu/	ND		divergent		KISc	KISc	KISc	-41.8	1.6e-10	74	4e-12
Strpu_GLEAN3_17809	GLEAN3_17809		www.hgsc.bcm.tmc.edu/	ND		divergent		KISc	KISc	KISc	-115.9	1.3e-05	85	2e-15
Strpu_GLEAN3_18388	GLEAN3_18388		www.hgsc.bcm.tmc.edu/	Kinesin-3	3C			KISc	KISc	KISc	260.5	3.2e-73	182	1e-44
Strpu_GLEAN3_18533	GLEAN3_18533		www.hgsc.bcm.tmc.edu/	X7				KISc	KISc	KISc	123.1	7.6e-32	115	2e-24
Strpu_GLEAN3_18764	GLEAN3_18764		www.hgsc.bcm.tmc.edu/	Kinesin-3	3A			KISc-FHA	KISc-FHA	KISc-FHA	457.6	1.6e-132	179	9e-44
Strpu_GLEAN3_19165	GLEAN3_19165		www.hgsc.bcm.tmc.edu/	Kinesin-6	6A			KISc	KISc	KISc	499	5.2e-145	105	9e-22
Strpu_GLEAN3_19775	GLEAN3_19775		www.hgsc.bcm.tmc.edu/	ND		divergent		KISc	KISc	KISc	56.6	5.2e-17	135	8e-31
Strpu_GLEAN3_20634	GLEAN3_20634		www.hgsc.bcm.tmc.edu/	Kinesin-3	3A			KISc-FHA	KISc-RIB43A-FHA	KISc-RIB43A-FHA	510.2	2.2e-148	201	1e-50
Strpu_GLEAN3_20767	GLEAN3_20767		www.hgsc.bcm.tmc.edu/	Kinesin-3	3D			KISc	KISc	KISc	458	1.2e-132	213	4e-54
Strpu_GLEAN3_21317	GLEAN3_21317		www.hgsc.bcm.tmc.edu/	Kinesin-15				KISc	KISc-Rab5_bind	KISc-Rab5_bind	508	1e-147	226	4e-58
Strpu_GLEAN3_21656	GLEAN3_21656		www.hgsc.bcm.tmc.edu/	Kinesin-1	1A			KISc	KISc	KISc	261.9	1.2e-73	388	1e-107
Strpu_GLEAN3_22160	GLEAN3_22160		www.hgsc.bcm.tmc.edu/	Kinesin-8	8A			KISc	KISc	KISc	440	3e-127	175	1e-42
Strpu_GLEAN3_22296	GLEAN3_22296		www.hgsc.bcm.tmc.edu/	(Kinesin-18)			near_id: Strpu_GLEAN3_04224 (97%)	KISc-RVT_1	KISc-RT_nLTR_like	KISc-RVT_1	438.7	7.5e-127	190	4e-47
Strpu_GLEAN3_22840	GLEAN3_22840		www.hgsc.bcm.tmc.edu/	Kinesin-16	16A			KISc	KISc	KISc	465.9	4.7e-135	227	2e-58
Strpu_GLEAN3_22982	GLEAN3_22982		www.hgsc.bcm.tmc.edu/	ND		divergent		KISc-KISc	KISc	KISc	62.7	2.1e-17	87	4e-16
Strpu_GLEAN3_23126	GLEAN3_23126		www.hgsc.bcm.tmc.edu/	Kinesin-7				KISc	KISc	KISc	509.1	4.8e-148	248	9e-65
Strpu_GLEAN3_23560	GLEAN3_23560		www.hgsc.bcm.tmc.edu/	Kinesin-3	3B			KISc-FHA	KISc-FHA	KISc-FHA	428.9	6.8e-124	190	3e-47
Strpu_GLEAN3_24588	GLEAN3_24588		www.hgsc.bcm.tmc.edu/	ND		divergent		KISc	KISc	KISc	95.8	1.2e-23	107	3e-22
Strpu_GLEAN3_25767	GLEAN3_25767		www.hgsc.bcm.tmc.edu/	ND		divergent		KISc-WXG100	KISc-PRK03918(SMC)	KISc	68.8	8.2e-18	98	3e-19
Strpu_GLEAN3_26237	GLEAN3_26237		www.hgsc.bcm.tmc.edu/	Kinesin-3	3B			KISc-FHA-Involucrin-Involucrin-PX	KISc-FHA-PX	KISc-FHA-PX	546.8	2.1e-159	219	7e-56
Strpu_GLEAN3_26281	GLEAN3_26281		www.hgsc.bcm.tmc.edu/	Kinesin-2	2B			KISc	KISc	KISc	360.3	3.1e-103	194	3e-48
Strpu_GLEAN3_27552	GLEAN3_27552		www.hgsc.bcm.tmc.edu/	Kinesin-4/10				KISc	KISc	KISc	282.6	7.6e-80	174	2e-42
Strpu_GLEAN3_27784	GLEAN3_27784		www.hgsc.bcm.tmc.edu/	Kinesin-3	3A			KISc-FHA	KISc-FHA	KISc-FHA	439.6	4e-127	185	9e-46
Strpu_KRP170	GLEAN3_20414	NP_999660.1		Kinesin-5				KISc	KISc	KISc	580.8	1.3e-169	229	6e-59	KRP170 [Strongylocentrotus purpuratus]
Strpu_KRP85	GLEAN3_18378	NP_999777.1		Kinesin-2	2A			KISc	KISc	KISc	609.9	2.1e-178	268	8e-71	kinesin II, 85 kDa [Strongylocentrotus purpuratus]
Strpu_KRP95	GLEAN3_26280	NP_999817.1		Kinesin-2	2B			KISc	KISc	KISc	615	6.4e-180	265	7e-70	kinesin II 95 kDa [Strongylocentrotus purpuratus]
Takru_SINFRUP00000127848	SINFRUP00000127848		www.ebi.ac.uk/ensembl/	ND		divergent		KISc	KISc	KISc	-90.7	2.8e-07	71	3e-11
Takru_SINFRUP00000129158	SINFRUP00000129158		www.ebi.ac.uk/ensembl/	Kinesin-6	6A			KISc	KISc	KISc	494.3	1.4e-143	124	3e-27
Takru_SINFRUP00000132262	SINFRUP00000132262		www.ebi.ac.uk/ensembl/	Kinesin-8	8A			KISc	KISc-PRK03918(part of KIP1 - weak)	KISc	586.7	2.1e-171	225	8e-58
Takru_SINFRUP00000134092	SINFRUP00000134092		www.ebi.ac.uk/ensembl/	Kinesin-3	3D			KISc	KISc-FHA-CAP_GLY	KISc-FHA-CAP_GLY	574.4	1e-167	226	5e-58
Takru_SINFRUP00000134248	SINFRUP00000134248		www.ebi.ac.uk/ensembl/	Kinesin-8	8B			KISc	KISc	KISc	402.2	7.5e-116	182	8e-45
Takru_SINFRUP00000134793	SINFRUP00000134793		www.ebi.ac.uk/ensembl/	Kinesin-4/10				KISc	KISc	KISc	429.2	5.3e-124	207	2e-52
Takru_SINFRUP00000134981	SINFRUP00000134981		www.ebi.ac.uk/ensembl/	Kinesin-14	14D			KISc	KISc	KISc	234.8	1.7e-65	134	2e-30
Takru_SINFRUP00000136486	SINFRUP00000136486		www.ebi.ac.uk/ensembl/	Kinesin-13	13B			KISc	KISc	KISc	456.2	4e-132	157	3e-37
Takru_SINFRUP00000138866	SINFRUP00000138866		www.ebi.ac.uk/ensembl/	Kinesin-4/10	4/10B			KISc	KISc-PRK11281(SMC)	KISc	572.6	3.7e-167	237	2e-61
Takru_SINFRUP00000139667	SINFRUP00000139667		www.ebi.ac.uk/ensembl/	X7				KISc	KISc	KISc	220.4	3.9e-61	134	2e-30
Takru_SINFRUP00000139983	SINFRUP00000139983		www.ebi.ac.uk/ensembl/	ND		divergent		KISc	KISc-COG3264(weak)	KISc	16.9	2.2e-14	77	4e-13
Takru_SINFRUP00000140633	SINFRUP00000140633		www.ebi.ac.uk/ensembl/	Kinesin-5				KISc	KISc	KISc	582.1	5e-170	221	2e-56
Takru_SINFRUP00000142168	SINFRUP00000142168		www.ebi.ac.uk/ensembl/	Kinesin-3	3C			KISc-FHA-PH	KISc-FHA-Unc104	KISc-FHA-PH	567	1.8e-165	233	4e-60
Takru_SINFRUP00000143504	SINFRUP00000143504		www.ebi.ac.uk/ensembl/	Kinesin-3	3B			KISc-FHA-PX	KISc-FHA-PRK12704-PX	KISc-FHA-PX	540.1	2.3e-157	218	1e-55
Takru_SINFRUP00000144494	SINFRUP00000144494		www.ebi.ac.uk/ensembl/	Kinesin-18				KISc	KISc-ComEA(weak)	KISc	427.6	1.7e-123	189	6e-47
Takru_SINFRUP00000145208	SINFRUP00000145208		www.ebi.ac.uk/ensembl/	Kinesin-14	14B			KISc	COG2433(weak)-KISc	KISc	494.2	1.4e-143	192	1e-47
Takru_SINFRUP00000145252	SINFRUP00000145252		www.ebi.ac.uk/ensembl/	Kinesin-3	3D			KISc-FHA-CAP_GLY	KISc-FHA-CAP_GLY	KISc-FHA-CAP_GLY	519.7	3.1e-151	222	7e-57
Takru_SINFRUP00000146057	SINFRUP00000146057		www.ebi.ac.uk/ensembl/	Kinesin-3	3C			KISc-FHA-PH	KISc-FHA-Unc104	KISc-FHA-PH	392.8	5e-113	178	1e-43
Takru_SINFRUP00000148492	SINFRUP00000148492		www.ebi.ac.uk/ensembl/	Kinesin-3	3B			KISc	KISc	KISc	434.5	1.3e-125	191	2e-47
Takru_SINFRUP00000148880	SINFRUP00000148880		www.ebi.ac.uk/ensembl/	Kinesin-6	6B			KISc	KISc	KISc	189.2	9.5e-52	85	2e-15
Takru_SINFRUP00000149703	SINFRUP00000149703		www.ebi.ac.uk/ensembl/	Kinesin-1	1A			KISc-KISc	KISc	KISc	219.6	6.7e-61	409	1e-113
Takru_SINFRUP00000149800	SINFRUP00000149800		www.ebi.ac.uk/ensembl/	Kinesin-6	6A			KISc	KISc-ATG16	KISc-ATG16	427.5	1.8e-123	127	3e-28
Takru_SINFRUP00000150174	SINFRUP00000150174		www.ebi.ac.uk/ensembl/	Kinesin-3	3A			KISc	KISc	KISc	270.3	3.8e-76	129	8e-29
Takru_SINFRUP00000150460	SINFRUP00000150460		www.ebi.ac.uk/ensembl/	Kinesin-4/10	4/10A			KISc-7x(WD40)	KISc-PRK03918-WD40	KISc-WD40-WD40-WD40-WD40-WD40-WD40-WD40	556.8	2.1e-162	224	2e-57
Takru_SINFRUP00000150719	SINFRUP00000150719		www.ebi.ac.uk/ensembl/	Kinesin-2	2B			KISc	KISc	KISc	595.9	3.7e-174	265	9e-70
Takru_SINFRUP00000152417	SINFRUP00000152417		www.ebi.ac.uk/ensembl/	Kinesin-2	2A			KISc	KISc	KISc	578.5	6.2e-169	241	2e-62
Takru_SINFRUP00000153517	SINFRUP00000153517		www.ebi.ac.uk/ensembl/	Kinesin-14	14B			KISc	KISc	KISc	500.9	1.5e-145	231	2e-59
Takru_SINFRUP00000154015	SINFRUP00000154015		www.ebi.ac.uk/ensembl/	ND		divergent		KISc	KISc	KISc	-37.5	8.5e-11	67	4e-10
Takru_SINFRUP00000154177	SINFRUP00000154177		www.ebi.ac.uk/ensembl/	ND		divergent		KISc	KISc	KISc	63.9	1.7e-17	233	4e-60
Takru_SINFRUP00000154559	SINFRUP00000154559		www.ebi.ac.uk/ensembl/	Kinesin-6	6B			KISc	KISc	KISc	362.3	7.5e-104	96	7e-19
Takru_SINFRUP00000154854	SINFRUP00000154854		www.ebi.ac.uk/ensembl/	Kinesin-14	14A			4x(zfC2H2)-KISc-BTB	COG5048-ATG16-KISc-BTB	zfC2H2-zfC2H2-zfC2H2-zfC2H2-ATG16-KISc-BTB	379.7	4.4e-109	150	2e-35
Takru_SINFRUP00000156944	SINFRUP00000156944		www.ebi.ac.uk/ensembl/	ND		divergent		KISc-KISc	KISc-KISc	KISc	-126.1	6e-05	73	7e-12
Takru_SINFRUP00000159409	SINFRUP00000159409		www.ebi.ac.uk/ensembl/	Kinesin-6	6B			KISc	KISc	KISc	386	5.4e-111	115	1e-24
Takru_SINFRUP00000160875	SINFRUP00000160875		www.ebi.ac.uk/ensembl/	Kinesin-3	3D			KISc-KISc-FHA-CAP_GLY	KISc-FHA-CAP_GLY	KISc-FHA-CAP_GLY	142.9	8.5e-38	134	2e-30
Takru_SINFRUP00000160994	SINFRUP00000160994		www.ebi.ac.uk/ensembl/	Kinesin-3	3C			KISc-FHA-PH	KISc-FHA-Unc104	KISc-FHA-PH	589.7	2.7e-172	239	7e-62
Takru_SINFRUP00000162333	SINFRUP00000162333		www.ebi.ac.uk/ensembl/	Kinesin-3	3B			KISc-START	KISc-START	KISc-START	484.7	1e-140	182	1e-44
Takru_SINFRUP00000162741	SINFRUP00000162741		www.ebi.ac.uk/ensembl/	Kinesin-13	13B			KISc	KISc	KISc	425.6	6.8e-123	157	3e-37
Takru_SINFRUP00000164869	SINFRUP00000164869		www.ebi.ac.uk/ensembl/	Kinesin-4/10				KISc	KISc-PRK12704(Weak)	KISc	466.4	3.4e-135	216	6e-55
Takru_SINFRUP00000165191	SINFRUP00000165191		www.ebi.ac.uk/ensembl/	Kinesin-4/10	4/10A			KISc-7x(WD40)	KISc-TPR_MLP1_2-Myosin_tail_1-rRNA_pro-WD40	KISc-WD40-WD40-WD40-WD40-WD40-WD40-WD40	542.2	5.1e-158	227	2e-58
Takru_SINFRUP00000165504	SINFRUP00000165504		www.ebi.ac.uk/ensembl/	Kinesin-14	14B			KISc	KISc	KISc	409.4	5.1e-118	164	3e-39
Takru_SINFRUP00000166071	SINFRUP00000166071		www.ebi.ac.uk/ensembl/	Kinesin-4/10	4/10A			KISc-5x(WD40)	KISc-WD40-WD40	KISc-WD40-WD40-WD40-WD40-WD40	554.8	8.5e-162	233	4e-60
Takru_SINFRUP00000166784	SINFRUP00000166784		www.ebi.ac.uk/ensembl/	Kinesin-2	2B			KISc	KISc	KISc	582	5.5e-170	256	6e-67
Takru_SINFRUP00000167758	SINFRUP00000167758		www.ebi.ac.uk/ensembl/	Kinesin-1	1A			KISc	KISc	KISc	445	9.2e-129	564	1e-160
Takru_SINFRUP00000169287	SINFRUP00000169287		www.ebi.ac.uk/ensembl/	Kinesin-3	3E			KISc-FHA-CAP_GLY	KISc-FHA	KISc-FHA-CAP_GLY	333	5.1e-95	146	5e-34
Takru_SINFRUP00000172071	SINFRUP00000172071		www.ebi.ac.uk/ensembl/	Kinesin-13	13B			KISc	KISc	KISc	432.8	4.5e-125	161	1e-38
Takru_SINFRUP00000173043	SINFRUP00000173043		www.ebi.ac.uk/ensembl/	ND		divergent		KISc-KISc-Pkinease	KISc-S_Tkc(partial)	KISc-S_Tkc	19.3	1.5e-14	81	3e-14
Takru_SINFRUP00000175203	SINFRUP00000175203		www.ebi.ac.uk/ensembl/	ND		divergent		DUF2419-KISc	KISc	DUF2419-KISc	86.3	9e-21	120	4e-26
Takru_SINFRUP00000177718	SINFRUP00000177718		www.ebi.ac.uk/ensembl/	Kinesin-15				KISc	KISc	KISc	443.5	2.6e-128	194	2e-48
Takru_SINFRUP00000178534	SINFRUP00000178534		www.ebi.ac.uk/ensembl/	Kinesin-1	1A			KISc	KISc	KISc	522.5	4.5e-152	571	1e-162
Takru_SINFRUP00000178555	SINFRUP00000178555		www.ebi.ac.uk/ensembl/	ND		divergent		KISc	KISc	KISc	-121.4	3e-05	59	1e-07
Takru_SINFRUP00000178631	SINFRUP00000178631		www.ebi.ac.uk/ensembl/	Kinesin-1	1A			KISc	KISc	KISc	387	2.7e-111	462	1e-129
Takru_SINFRUP00000178644	SINFRUP00000178644		www.ebi.ac.uk/ensembl/	(Kinesin-6)	(6B)		near_id: Takru_SINFRUP00000154559 (100%)	KISc	KISc-KISc	KISc	361.8	1.1e-103	96	7e-19
Tetth_10.m00429	10.m00429	XP_001019736		Kinesin-17				KISc	KISc	KISc	537.4	1.5e-156	259	4e-68	Kinesin motor domain containing protein
Tetth_103.m00098	103.m00098	XP_001027306		Kinesin-16	16B			KISc	KISc	KISc	426.7	3.1e-123	166	4e-40	Kinesin motor domain containing protein
Tetth_103.m00116	103.m00116	XP_001027324		Kinesin-14	14D			KISc	KISc	KISc	292.8	6.4e-83	142	1e-32	Kinesin motor domain containing protein
Tetth_112.m00141	112.m00141	XP_001025897		Kinesin-9	9B			KISc	KISc	KISc	375.3	9.1e-108	195	1e-48	Kinesin motor domain containing protein
Tetth_115.m00135	115.m00135	XP_001031903		X9				KISc-RCC1	KISc-DUF342-ATS1(RCC1)	KISc-DUF342-ATS1	363.2	4.1e-104	208	1e-52	Kinesin motor domain containing protein
Tetth_12.m00549	12.m00549	XP_001021749		Kinesin-17				KISc	KISc	KISc	524.4	1.2e-152	256	6e-67	Kinesin motor domain containing protein
Tetth_124.m00103	124.m00103	XP_001016971		ND		divergent		KISc	KISc	KISc	-76.3	3.1e-08	52	1e-05	Kinesin motor domain containing protein
Tetth_131.m00137	131.m00137	XP_001011518		ND		divergent		KISc	KISc	KISc	-23.9	1.1e-11	67	4e-10	Kinesin motor domain containing protein
Tetth_132.m00103	132.m00103		http://www.ciliate.org/	ungrouped				KISc	KISc	KISc	307.4	2.5e-87	162	1e-38	Kinesin motor domain containing protein
Tetth_133.m00109	133.m00109		http://www.ciliate.org/	Kinesin-13	13A			KISc	KISc	KISc	393.6	2.8e-113	148	1e-34	Actin family protein
Tetth_134.m00086	134.m00086		http://www.ciliate.org/	Kinesin-9	9B			KISc	KISc	KISc	370.2	3.2e-106	172	6e-42	Kinesin motor domain containing protein
Tetth_134.m00142	134.m00142		http://www.ciliate.org/	ND		divergent		KISc	KISc	KISc	-43.1	2e-10	81	3e-14	Kinesin motor domain containing protein
Tetth_134.m00143	134.m00143		http://www.ciliate.org/	ND		divergent		KISc	KISc	KISc	-60.6	2.9e-09	91	4e-17	Kinesin motor domain containing protein
Tetth_14.m00425	14.m00425	XP_001008807		X9				KISc-RCC1-RCC1-RCC1	KISc-ATS1(Rcc1)	KISc-ATS1	360.1	3.5e-103	188	1e-46	Kinesin motor domain containing protein
Tetth_14.m00444	14.m00444	XP_001008826		ungrouped				KISc-Clathrin propel-Pirin-Pirin C	KIScl-Pirin-Pirin C	KISc-Clathrin propel-Pirin-Pirin C	397.7	1.7e-114	188	1e-46	Uncharacterized BCR, YhhW family COG1741 containing protein
Tetth_147.m00057	147.m00057		http://www.ciliate.org/	X6				KISc	KISc	KISc	430.9	1.6e-124	209	8e-53	Kinesin motor domain containing protein
Tetth_152.m00110	152.m00110		http://www.ciliate.org/	ND		divergent		KISc-Phage_fiber_2	KISc	KISc-Phage_fiber_2	-67.1	7.6e-09	77	5e-13	Kinesin motor domain containing protein
Tetth_16.m00307	16.m00307		http://www.ciliate.org/	X4				KISc	KISc	KISc	283.3	4.6e-80	166	4e-40	Kinesin motor domain containing protein
Tetth_167.m00062	167.m00062		http://www.ciliate.org/	Kinesin-16	16B			KISc	KISc	KISc	361.2	1.6e-103	161	2e-38	Kinesin motor domain containing protein
Tetth_18.m00348	18.m00348		http://www.ciliate.org/	ND		divergent		KISc	KISc	KISc	30.4	2.8e-15	86	1e-15	Kinesin motor domain containing protein
Tetth_19.m00358	19.m00358	XP_001014287		Kinesin-2				KISc	KISc-LRR_RI	KISc-LRR_RI	603.3	2.2e-176	251	2e-65	Kinesin motor domain containing protein
Tetth_20.m00282	20.m00282	XP_001024804		Kinesin-9	9B			KISc	KISc-GumC(partial)-RING	KISc-GumC-RING	327.8	1.8e-93	186	5e-46	Kinesin motor domain containing protein
Tetth_20.m00301	20.m00301		http://www.ciliate.org/	Kinesin-1	1C			KISc-HypA(very partial)	KISc-PRK11281(part of KIP1)	KISc	439.7	3.9e-127	270	3e-71	Kinesin motor domain containing protein
Tetth_206.m00050	206.m00050		http://www.ciliate.org/	Kinesin-1	1A			KISc	KISc	KISc	517.9	1.1e-150	355	5e-97	Kinesin motor domain containing protein
Tetth_207.m00056	207.m00056		http://www.ciliate.org/	ND		divergent		KISc	KISc	KISc	77.3	2.3e-18	127	3e-28	Kinesin motor domain containing protein
Tetth_238.m00038	238.m00038		http://www.ciliate.org/	ND		divergent		KISc-Na_K-ATPase(very partial)	KISc	KISc	-103.7	2e-06	52	2e-05	Kinesin motor domain containing protein
Tetth_24.m00188	24.m00188		http://www.ciliate.org/	Kinesin-1	1A			KISc	KISc-PRK03918(SMC)	KISc	536.9	2.1e-156	340	2e-92	Kinesin motor domain containing protein
Tetth_25.m00307	25.m00307		http://www.ciliate.org/	Kinesin-8	8B			KISc	KISc	KISc	460.2	2.6e-133	186	4e-46	Kinesin motor domain containing protein
Tetth_252.m00029	252.m00029		http://www.ciliate.org/	ungrouped				KISc	KISc	KISc	426.7	3e-123	181	2e-44	Kinesin motor domain containing protein
Tetth_26.m00303	26.m00303		http://www.ciliate.org/	Kinesin-15				KISc	KISc	KISc	493	3.4e-143	238	1e-61	Kinesin motor domain containing protein
Tetth_268.m00033	268.m00033		http://www.ciliate.org/	Kinesin-20				KISc	KISc	KISc	415.7	6.4e-120	184	2e-45	Kinesin motor domain containing protein
Tetth_27.m00213	27.m00213		http://www.ciliate.org/	X5				zf_C2HC5-ASCH-KISc	zf_C-KISc	zf_C2HC5-ASCH-KISc	123.1	7.5e-32	108	2e-22	Zinc finger motif, C2HC5-type family protein
Tetth_27.m00291	27.m00291		http://www.ciliate.org/	Kinesin-20				KISc-ODPM2	KISc-DPM2	KISc-DPM2	360.7	2.3e-103	168	2e-40	kinesin-II homologue like protein
Tetth_27.m00307	27.m00307		http://www.ciliate.org/	X3				KISc	KISc	KISc	372.9	4.7e-107	149	9e-35	Kinesin motor domain containing protein
Tetth_27.m00391	27.m00391		http://www.ciliate.org/	Kinesin-2				KISc	KISc	KISc	582.3	4.5e-170	268	1e-70	Kinesin motor domain containing protein
Tetth_277.m00030	277.m00030		http://www.ciliate.org/	ungrouped				KISc-Involucrin-Involucrin(weak)-Involucrin-Involucrin(weak)	KISc	KISc-Involucrin-Involucrin	301.4	1.6e-85	175	9e-43	Kinesin motor domain containing protein
Tetth_28.m00304	28.m00304		http://www.ciliate.org/	Kinesin-8	8B			KISc	KISc	KISc	464.5	1.2e-134	203	4e-51	Kinesin motor domain containing protein
Tetth_28.m00308	28.m00308		http://www.ciliate.org/	Kinesin-15				HECTc-KISc	HECTc-KISc-ATG16	HECTc-KISc-ATG16	513	3.3e-149	209	8e-53	Kinesin motor domain containing protein
Tetth_28.m00345	28.m00345		http://www.ciliate.org/	ungrouped				KISc	KISc	KISc	357.9	1.6e-102	162	8e-39	Kinesin motor domain containing protein
Tetth_30.m00359	30.m00359		http://www.ciliate.org/	ND		divergent		KISc	KISc	KISc	-130.6	0.00012	54	3e-06	Kinesin motor domain containing protein
Tetth_31.m00375	31.m00375		http://www.ciliate.org/	Kinesin-2				KISc	KISc	KISc	552.8	3.3e-161	237	3e-61	Kinesin motor domain containing protein
Tetth_339.m00010	339.m00010		http://www.ciliate.org/	Kinesin-8	8B			KISc	KISc	KISc	503.6	2.2e-146	214	2e-54	Kinesin motor domain containing protein
Tetth_35.m00303	35.m00303		http://www.ciliate.org/	Kinesin-16	16B			KISc	KISc	KISc	402.8	4.7e-116	177	2e-43	Kinesin motor domain containing protein
Tetth_36.m00205	36.m00205		http://www.ciliate.org/	Kinesin-1	1C			KISc	KISc	KISc	425.8	5.6e-123	282	7e-75	Kinesin motor domain containing protein
Tetth_4.m00413	4.m00413		http://www.ciliate.org/	Kinesin-15				KISc-Involucrin-Involucrin-Involucrin-Involucrin	KISc	KISc-Involucrin-Involucrin-Involucrin-Involucrin	537.7	1.2e-156	228	2e-58	Viral A-type inclusion protein repeat containing protein
Tetth_4.m00612	4.m00612		http://www.ciliate.org/	ND		divergent		KISc-HIM	KISc	KISc-HIM	-134.4	0.00021	43	0.007	Kinesin motor domain containing protein
Tetth_4.m00698	4.m00698		http://www.ciliate.org/	X5				KISc	KISc	KISc	240	5e-67	155	1e-36	Kinesin motor domain containing protein
Tetth_40.m00233	40.m00233		http://www.ciliate.org/	ungrouped				KISc	KISc	KISc	368.6	9.7e-106	158	2e-37	Kinesin motor domain containing protein
Tetth_41.m00238	41.m00238		http://www.ciliate.org/	Kinesin-17				KISc	KISc	KISc	502.5	4.5e-146	243	5e-63	Kinesin motor domain containing protein
Tetth_43.m00186	43.m00186		http://www.ciliate.org/	Kinesin-1	1B			KISc	KISc	KISc	519.6	3.4e-151	305	1e-81	Kinesin motor domain containing protein
Tetth_43.m00304	43.m00304		http://www.ciliate.org/	Kinesin-1	1C			KISc	KISc	KISc	379.9	3.7e-109	259	7e-68	Kinesin motor domain containing protein
Tetth_43.m00307	43.m00307		http://www.ciliate.org/	Kinesin-1	1C			KISc	KISc	KISc	413	4.2e-119	270	2e-71	Kinesin motor domain containing protein
Tetth_44.m00198	44.m00198		http://www.ciliate.org/	X3				KISc	KISc-COG4942(overlaps kip)	KISc	279.2	7.9e-79	140	3e-32	Kinesin motor domain containing protein
Tetth_46.m00250	46.m00250		http://www.ciliate.org/	Kinesin-16	16A			KISc	KISc	KISc	460.5	2.1e-133	211	2e-53	Kinesin motor domain containing protein
Tetth_48.m00190	48.m00190		http://www.ciliate.org/	Kinesin-13	13C			KISc	KISc	KISc	366.5	3.9e-105	150	2e-35	Kinesin motor domain containing protein
Tetth_50.m00185	50.m00185		http://www.ciliate.org/	Kinesin-1	1C			KISc(partial)	KISc	KISc	498.4	7.9e-145	303	2e-81	Kinesin motor domain containing protein
Tetth_51.m00169	51.m00169		http://www.ciliate.org/	Kinesin-1	1B			KISc	KISc	KISc	231.7	1.6e-64	244	2e-63	Kinesin motor domain containing protein
Tetth_55.m00286	55.m00286		http://www.ciliate.org/	Kinesin-4/10				KISc-WD40-WD40	KISc-WD40	KISc-WD40-WD40-WD40-WD40-WD40-WD40	421.1	1.5e-121	226	5e-58	Kinesin motor domain containing protein
Tetth_58.m00227	58.m00227		http://www.ciliate.org/	ungrouped				KISc	KISc	KISc	221.8	1.5e-61	177	2e-43	Kinesin motor domain containing protein
Tetth_59.m00176	59.m00176		http://www.ciliate.org/	Kinesin-3	3A			KISc	KISc	KISc	464.2	1.6e-134	170	3e-41	Kinesin motor domain containing protein
Tetth_61.m00259	61.m00259		http://www.ciliate.org/	ungrouped				KISc	KISc	KISc	470.1	2.7e-136	205	1e-51	Kinesin motor domain containing protein
Tetth_61.m00298	61.m00298		http://www.ciliate.org/	Kinesin-16	16B			KISc-CRAL_TRIO(SEC14)	KISc-SEC14	KISc-SEC14	391	1.7e-112	179	5e-44	Kinesin motor domain containing protein
Tetth_63.m00276	63.m00276		http://www.ciliate.org/	Kinesin-9	9A			KISc	KISc	KISc	441.5	1.1e-127	199	5e-50	Kinesin motor domain containing protein
Tetth_65.m00202	65.m00202		http://www.ciliate.org/	Kinesin-14	14D			KISc	KISc	KISc	194.7	2.1e-53	147	2e-34	Kinesin motor domain containing protein
Tetth_67.m00159	67.m00159		http://www.ciliate.org/	ND		divergent		KISc	KISc	KISc	-129.5	0.0001			Kinesin motor domain containing protein
Tetth_7.m00504	7.m00504		http://www.ciliate.org/	X4				KISc	KISc	KISc	337.1	2.9e-96	133	5e-30	Kinesin motor domain containing protein
Tetth_73.m00173	73.m00173		http://www.ciliate.org/	X3				KISc-BRCA2(very partial)-BRCA2(very partial)	KISc	KISc	298.5	1.2e-84	146	6e-34	Kinesin motor domain containing protein
Tetth_75.m00179	75.m00179		http://www.ciliate.org/	Kinesin-14	14A			KISc	KISc	KISc	423	4.1e-122	194	3e-48	Kinesin motor domain containing protein
Tetth_75.m00189	75.m00189		http://www.ciliate.org/	Kinesin-15				KISc	KISc	KISc	562.6	3.8e-164	252	8e-66	Kinesin motor domain containing protein
Tetth_8.m00417	8.m00417		http://www.ciliate.org/	Kinesin-14	14A			KISc	KISc	KISc	367.4	2.2e-105	179	5e-44	Kinesin motor domain containing protein
Tetth_9.m00333	9.m00333		http://www.ciliate.org/	Kinesin-15				KISc	KISc	KISc	522.9	3.5e-152	236	5e-61	Kinesin motor domain containing protein
Tetth_9.m00470	9.m00470		http://www.ciliate.org/	Kinesin-3	3A			KISc-FHA(weak)	KISc-FHA	KISc-FHA	402	8.7e-116	167	3e-40	Kinesin motor domain containing protein
Tetth_90.m00193	90.m00193		http://www.ciliate.org/	X14				KISc	KISc	KISc	164.7	2.3e-44	139	6e-32	Kinesin motor domain containing protein
Tetth_91.m00193	91.m00193		http://www.ciliate.org/	Kinesin-6				KISc	KISc	KISc	195.9	9.2e-54	114	3e-24	Kinesin motor domain containing protein
Tetth_94.m00093	94.m00093		http://www.ciliate.org/	Kinesin-13	13C			SAP-KISc	KISc	SAP-KISc	342.1	9e-98	133	4e-30	Kinesin motor domain containing protein
Tetth_KIN1	58.m00226		http://www.ciliate.org/	Kinesin-2				KISc	KISc	KISc	617.3	1.3e-180	258	8e-68	KINesin
Tetth_KIN2	23.m00294		http://www.ciliate.org/	Kinesin-2				KISc	KISc	KISc	557.3	1.5e-162	239	5e-62	KINesin
Tetth_KIN5	6.m00484		http://www.ciliate.org/	Kinesin-2				KISc	KISc	KISc	591.9	5.8e-173	258	1e-67	KINesin
Tetth_KIN6	288.m00025		http://www.ciliate.org/	ungrouped				KISc	KISc	KISc	441.1	1.4e-127	185	1e-45	KINesin
Tetth_KIN7	18.m00412		http://www.ciliate.org/	Kinesin-8				KISc	KISc	KISc	504.5	1.1e-146	231	1e-59	KINesin
Tetth_KIN8	1.m00946	AAQ16681		Kinesin-14	14C			KISc	KISc	KISc	467.4	1.7e-135	231	1e-59	KINesin
Tetth_KIN9	32.m00236		http://www.ciliate.org/	Kinesin-19				KISc-DUF1079-(4x)Involucrin	KISc(PRK05771)	KISc-DUF1079-Involucrin-Involucrin-Involucrin-Involucrin	434.1	1.8e-125	218	1e-55	KINesin
Thaps_14616	14616		http://genome.jgi-psf.org/	Kinesin-4/10				KISc	KISc	KISc	497.8	1.2e-144	230	2e-59
Thaps_14707	14707		http://genome.jgi-psf.org/	Kinesin-7				KISc	KISc	KISc	380.6	2.3e-109	208	1e-52
Thaps_14942	14942		http://genome.jgi-psf.org/	Kinesin-14				KISc	KISc	KISc	461.3	1.2e-133	227	2e-58
Thaps_15537	15537		http://genome.jgi-psf.org/	Kinesin-4/10	4/10C			KISc	KISc	KISc	440.5	2.2e-127	201	1e-50
Thaps_15610	15610		http://genome.jgi-psf.org/	Kinesin-15				KISc	KISc	KISc	387.4	2.1e-111	202	9e-51
Thaps_23028	23028		http://genome.jgi-psf.org/	Kinesin-13	13C			KISc	KISc	KISc	383.8	2.5e-110	147	2e-34
Thaps_260980	260980		http://genome.jgi-psf.org/	ND		divergent		KISc	KISc	KISc	-45.5	2.9e-10	124	2e-27
Thaps_262102	262102		http://genome.jgi-psf.org/	Kinesin-6				KISc	KISc	KISc	227.8	2.3e-63	110	5e-23
Thaps_262186	262186		http://genome.jgi-psf.org/	X12				KISc	KISc	KISc	216.2	7.1e-60	152	7e-36
Thaps_263868	263868		http://genome.jgi-psf.org/	Kinesin-7				KISc	KISc-PRK12704(within KIP1)	KISc	349.8	4.5e-100	179	7e-44
Thaps_264282	264282		http://genome.jgi-psf.org/	Kinesin-14	14C			KISc	KISc	KISc	395.9	5.6e-114	219	6e-56
Thaps_2910	2910		http://genome.jgi-psf.org/	ND		divergent		KISc	KISc	KISc	-62.6	3.9e-09	53	9e-06
Thaps_31391	31391		http://genome.jgi-psf.org/	Kinesin-7				KISc	KISc	KISc	411.5	1.1e-118	207	2e-52
Thaps_32329	32329		http://genome.jgi-psf.org/	Kinesin-2				KISc	KISc	KISc	599.7	2.5e-175	274	2e-72
Thaps_32564	32564		http://genome.jgi-psf.org/	X11				KISc	KISc	KISc	310.7	2.5e-88	199	5e-50
Thaps_32840	32840		http://genome.jgi-psf.org/	Kinesin-4/10				KISc	KISc	KISc	407.8	1.5e-117	214	1e-54
Thaps_34055	34055		http://genome.jgi-psf.org/	ND		divergent		KISc	KISc	KISc	-75.4	2.7e-08	84	3e-15
Thaps_34237	34237		http://genome.jgi-psf.org/	Kinesin-9	9B			KISc	KISc	KISc	384.4	1.6e-110	184	3e-45
Thaps_34403	34403		http://genome.jgi-psf.org/	Kinesin-13	13A			KISc	KISc	KISc	375.4	8.7e-108	159	9e-38
Thaps_35310	35310		http://genome.jgi-psf.org/	Kinesin-14	14A			KISc	KISc	KISc	452.3	6.1e-131	176	6e-43
Thaps_36753	36753		http://genome.jgi-psf.org/	Kinesin-14	14A			KISc	KISc	KISc	392.7	5.3e-113	180	4e-44
Thaps_37398	37398		http://genome.jgi-psf.org/	Kinesin-5				KISc	KISc	KISc	403.9	2.3e-116	224	2e-57
Thaps_38555	38555		http://genome.jgi-psf.org/	Kinesin-14	14B			KISc	KISc	KISc	122	1.7e-31	100	4e-20
Thaps_38685	38685		http://genome.jgi-psf.org/	Kinesin-7				KISc	KISc	KISc	419.5	4.6e-121	191	1e-47
Thean_TA14570	TA14570	XP_952029		Kinesin-13	13A			KISc	KISc	KISc	330.4	2.9e-94	153	5e-36	kinesin-like protein, putative
Thean_TA16310	TA16310	XP_953676		Kinesin-8				KISc	KISc	KISc	335.7	7.5e-96	149	7e-35	kinesin, putative
Toxgo_113.m00758	113.m00758		www.toxodb.org	Kinesin-5				KISc	KISc	KISc	394.2	1.8e-113	100	3e-20	kinesin motor domain-containing protein
Toxgo_20.m05878	20.m05878		www.toxodb.org	ND		divergent		KISc	KISc	KISc	-134.7	0.00022			kinesin motor domain-containing protein
Toxgo_20.m05941	20.m05941		www.toxodb.org	Kinesin-15				KISc	KISc	KISc	347.9	1.6e-99	162	8e-39	kinesin, putative
Toxgo_25.m01768	25.m01768		www.toxodb.org	Kinesin-2				KISc	KISc	KISc	588.5	6e-172	234	2e-60	kinesin motor domain-containing protein
Toxgo_28.m00286	28.m00286		www.toxodb.org	Kinesin-9	9B			KISc	KISc	KISc	353.9	2.5e-101	179	7e-44	kinesin motor domain-containing protein
Toxgo_38.m01097	38.m01097		www.toxodb.org	Kinesin-3	3A			KISc-FHA(weak)	KISc-FHA	KISc-FHA	529.9	2.7e-154	197	2e-49	kinesin, putative
Toxgo_41.m01296	41.m01296		www.toxodb.org	Kinesin-3	3A			KISc-FHA	KISc-FHA-OmpH	KISc-FHA-OmpH	521.5	9.2e-152	205	1e-51	kinesin, putative
Toxgo_42.m03387	42.m03387		www.toxodb.org	Kinesin-20				KISc-HA-Pericardin_rpt	KISc	KISc-HA-Pericardin_rpt	276.8	4.2e-78	150	4e-35	kinesin motor domain-containing protein
Toxgo_44.m02572	44.m02572		www.toxodb.org	Kinesin-9	9A			KISc	KISc	KISc	416.7	3.1e-120	218	1e-55	kinesin motor domain-containing protein
Toxgo_50.m03276	50.m03276		www.toxodb.org	Kinesin-8				KISc	KISc	KISc	406.9	2.8e-117	159	5e-38	kinesin motor domain-containing protein
Toxgo_52.m01565	52.m01565		www.toxodb.org	Kinesin-8	8B			KISc	KISc	KISc	543.5	2.1e-158	228	1e-58	kinesin motor domain-containing protein
Toxgo_57.m01850	57.m01850		www.toxodb.org	ND		divergent		KISc	KISc	KISc	33.5	1.8e-15	65	2e-09	kinesin motor domain-containing protein
Toxgo_59.m03689	59.m03689		www.toxodb.org	X3				KISc	KISc	KISc	391.9	9.5e-113	196	5e-49	kinesin motor domain-containing protein
Toxgo_641.m01532	641.m01532		www.toxodb.org	Kinesin-15				KISc	KISc	KISc	369.3	5.7e-106	102	1e-20	kinesin motor domain-containing protein
Toxgo_76.m01598	76.m01598		www.toxodb.org	Kinesin-14	14C			HypA(very partial)-KISc	KISc	KISc	472.8	4.1e-137	228	9e-59	kinesin motor domain-containing protein
Toxgo_76.m01689	76.m01689		www.toxodb.org	Kinesin-13	13A			KISc	KISc	KISc	340.5	2.8e-97	136	6e-31	kinesin central motor, putative
Toxgo_76.m02671	76.m02671		www.toxodb.org	X10				KISc	KISc	KISc	423.2	3.4e-122	205	9e-52	kinesin heavy chain, putative
Triad_1085	1085		http://genome.jgi-psf.org/	Kinesin-2	2C			KISc	KISc	KISc	608	7.9e-178	253	3e-66	gw1.1.112.1
Triad_13187	13187		http://genome.jgi-psf.org/	Kinesin-9	9B			KISc	KISc	KISc	307.3	2.7e-87	196	5e-49	gw1.1.1589.1
Triad_17070	17070		http://genome.jgi-psf.org/	ND		divergent		KISc	KISc	KISc	44.6	3.2e-16	88	2e-16	gw1.1.2182.1
Triad_18179	18179		http://genome.jgi-psf.org/	Kinesin-8	8A			KISc	KISc	KISc	533.2	2.7e-155	222	7e-57	e_gw1.1.1529.1
Triad_20248	20248		http://genome.jgi-psf.org/	Kinesin-4/10	4/10A			KISc	KISc	KISc	525.9	4.2e-153	252	8e-66	e_gw1.1.1491.1
Triad_23272	23272		http://genome.jgi-psf.org/	Kinesin-3	3A			KISc-FHA	KISc-FHA	KISc-FHA	455.5	6.5e-132	179	5e-44	e_gw1.3.60.1
Triad_24319	24319		http://genome.jgi-psf.org/	Kinesin-14	14B			KISc	KISc	KISc	489.7	3.2e-142	203	4e-51	e_gw1.4.903.1
Triad_27679	27679		http://genome.jgi-psf.org/	Kinesin-13	13B			KISc	KISc	KISc	442.5	5.5e-128	167	3e-40	e_gw1.7.461.1
Triad_28174	28174		http://genome.jgi-psf.org/	Kinesin-14	14A			KISc	KISc	KISc	497.9	1.1e-144	202	6e-51	e_gw1.8.228.1
Triad_28287	28287		http://genome.jgi-psf.org/	Kinesin-5				KISc	KISc	KISc	564.1	1.4e-164	230	3e-59	e_gw1.8.206.1
Triad_28367	28367		http://genome.jgi-psf.org/	Kinesin-14	14A			KISc	KISc	KISc	510.9	1.4e-148	208	1e-52	e_gw1.8.230.1
Triad_30550	30550		http://genome.jgi-psf.org/	Kinesin-15				KISc	KISc	KISc	495	8.2e-144	212	9e-54	e_gw1.14.260.1
Triad_30614	30614		http://genome.jgi-psf.org/	Kinesin-3	3A			KISc	KISc	KISc	507.5	1.4e-147	210	3e-53	e_gw1.14.7.1
Triad_30839	30839		http://genome.jgi-psf.org/	Kinesin-9	9A			KISc	KISc	KISc	455.3	7.5e-132	196	7e-49	e_gw1.15.158.1
Triad_31193	31193		http://genome.jgi-psf.org/	Kinesin-8	8B			KISc	KISc	KISc	358.5	1.1e-102	168	1e-40	e_gw1.16.74.1
Triad_32396	32396		http://genome.jgi-psf.org/	Kinesin-18				KISc	KISc	KISc	353	4.6e-101	200	3e-50	e_gw1.23.19.1
Triad_3491	3491		http://genome.jgi-psf.org/	Kinesin-5				KISc	KISc	KISc	500.2	2.4e-145	214	2e-54	gw1.8.62.1
Triad_3836	3836		http://genome.jgi-psf.org/	Kinesin-7				KISc	KISc	KISc	455.4	7.1e-132	252	8e-66	gw1.9.126.1
Triad_50560	50560		http://genome.jgi-psf.org/	Kinesin-3	3D			KISc-FHA	KISc-FHA	KISc-FHA	545.3	6.1e-159	210	3e-53	fgeneshTA2_pm.C_scaffold_7000119
Triad_52074	52074		http://genome.jgi-psf.org/	Kinesin-2	2B			KISc	KISc	KISc	580.6	1.4e-169	261	1e-68	fgeneshTA2_pg.C_scaffold_1000821
Triad_52286	52286		http://genome.jgi-psf.org/	Kinesin-6	6A			KISc	KISc	KISc	395.7	6.6e-114	115	2e-24	fgeneshTA2_pg.C_scaffold_1001033
Triad_52287	52287		http://genome.jgi-psf.org/	Kinesin-6	6A			KISc	KISc	KISc	431.7	9.4e-125	112	1e-23	fgeneshTA2_pg.C_scaffold_1001034
Triad_53465	53465		http://genome.jgi-psf.org/	ND		divergent		KISc	KISc	KISc	60.9	2.7e-17	92	1e-17	fgeneshTA2_pg.C_scaffold_2000622
Triad_53800	53800		http://genome.jgi-psf.org/	Kinesin-3	3A			KISc-FHA	KISc-FHA	KISc-FHA	456	4.5e-132	177	2e-43	fgeneshTA2_pg.C_scaffold_2000957
Triad_54045	54045		http://genome.jgi-psf.org/	Kinesin-1	1A			KISc	KISc	KISc	550.5	1.6e-160	529	1e-149	fgeneshTA2_pg.C_scaffold_3000052
Triad_54631	54631		http://genome.jgi-psf.org/	Kinesin-14	14C			KISc	KISc	KISc	110.9	3.5e-28	161	1e-38	fgeneshTA2_pg.C_scaffold_3000638
Triad_56826	56826		http://genome.jgi-psf.org/	Kinesin-2	2A			KISc	KISc	KISc	601	1e-175	270	4e-71	fgeneshTA2_pg.C_scaffold_5000720
Triad_59470	59470		http://genome.jgi-psf.org/	Kinesin-4/10				KISc	KISc	KISc	513.6	2.1e-149	231	1e-59	fgeneshTA2_pg.C_scaffold_11000048
Triad_59706	59706		http://genome.jgi-psf.org/	Kinesin-16	16A			KISc	KISc	KISc	455.9	4.9e-132	201	2e-50	fgeneshTA2_pg.C_scaffold_12000057
Triad_61256	61256		http://genome.jgi-psf.org/	Kinesin-9	9B			KISc	KISc	KISc	392.6	5.8e-113	208	1e-52	fgeneshTA2_pg.C_scaffold_22000058
Triad_61389	61389		http://genome.jgi-psf.org/	ND		divergent		KISc	KISc	KISc	11.2	5.2e-14	80	7e-14	fgeneshTA2_pg.C_scaffold_23000086
Triad_62201	62201		http://genome.jgi-psf.org/	ND		divergent		KISc	KISc	KISc	27	4.7e-15	91	4e-17	fgeneshTA2_pg.C_scaffold_38000001
Triad_62704	62704		http://genome.jgi-psf.org/	ND		divergent		KISc	KISc	KISc	-88.2	1.9e-07	68	2e-10	fgeneshTA2_pg.C_scaffold_374000001
Triva_XP_001276971.1	84270.m00775	XP_001276971		Kinesin-2				KISc	KISc	KISc	483.3	2.8e-140	232	9e-60	Kinesin motor domain containing protein
Triva_XP_001299536.1	84240.m00014	XP_001299536		Kinesin-6				KISc	KISc	KISc	234.6	2.1e-65	128	2e-28	Kinesin motor domain containing protein
Triva_XP_001300992.1	90320.m00037		http://www.tigr.org/tdb/e2k1/tvg/	Kinesin-2				KISc	KISc	KISc	527.6	1.3e-153	257	2e-67	Kinesin motor domain containing protein
Triva_XP_001303910.1	86912.m00046	XP_001303910		Kinesin-6				KISc-KID	KISc	KISc	263.1	5.4e-74	140	3e-32	Kinesin motor domain containing protein
Triva_XP_001305935.1	85145.m00060	XP_001305935		X6				KISc	KISc	KISc	283.4	4.4e-80	171	2e-41	Kinesin motor domain containing protein
Triva_XP_001313147.1	88811.m00063	XP_001313147.1		ND		divergent		KISc	KISc	KISc	33.1	1.9e-15	97	6e-19	Kinesin motor domain containing protein
Triva_XP_001314093.1	93909.m00119		http://www.tigr.org/tdb/e2k1/tvg/	Kinesin-8	8A			KISc	KISc	KISc	475.7	5.5e-138	189	5e-47	Kinesin motor domain containing protein
Triva_XP_001314575.1	81317.m00128	XP_001314575		Kinesin-6				KISc	KISc	KISc	257.7	2.2e-72	138	2e-31	Kinesin motor domain containing protein
Triva_XP_001315568.1	94095.m00100		http://www.tigr.org/tdb/e2k1/tvg/	Kinesin-2				KISc	KISc	KISc	531.5	8.6e-155	261	1e-68	Kinesin motor domain containing protein
Triva_XP_001319907.1	89339.m00200	XP_001319907		Kinesin-2				KISc	KISc	KISc	549.1	4.3e-160	262	6e-69	Kinesin motor domain containing protein
Triva_XP_001320666.1	92580.m00134		http://www.tigr.org/tdb/e2k1/tvg/	Kinesin-9	9A			KISc	KISc	KISc	221.1	2.4e-61	150	4e-35	Kinesin motor domain containing protein
Triva_XP_001323072.1	88834.m00147	XP_001323072		Kinesin-6				KISc	KISc	KISc	285.2	1.2e-80	150	2e-35	Kinesin motor domain containing protein
Triva_XP_001325581.1	85862.m00188	XP_001325581		Kinesin-9	9B			KISc	KISc	KISc	317.7	1.9e-90	152	7e-36	Kinesin motor domain containing protein
Triva_XP_001326094.1	81840.m00143	XP_001326094		Kinesin-6				KISc	KISc	KISc	261.4	1.8e-73	131	2e-29	Kinesin motor domain containing protein
Triva_XP_001327151.1	93446.m00215		http://www.tigr.org/tdb/e2k1/tvg/	Kinesin-6				KISc	KISc	KISc	289.3	7.2e-82	142	7e-33	Kinesin motor domain containing protein
Triva_XP_001329052.1	95725.m00224		http://www.tigr.org/tdb/e2k1/tvg/	Kinesin-8	8A			KISc	KISc	KISc	463.1	3.3e-134	182	6e-45	Kinesin motor domain containing protein
Triva_XP_001329447.1	90019.m00211		http://www.tigr.org/tdb/e2k1/tvg/	Kinesin-9	9B			KISc	KISc-COG4026(very short)	KISc	314.2	2.3e-89	182	6e-45	Kinesin motor domain containing protein
Triva_XP_001330811.1	95258.m00088		http://www.tigr.org/tdb/e2k1/tvg/	X6				KISc	KISc	KISc	295.9	7.4e-84	159	9e-38	Kinesin motor domain containing protein
Triva_XP_001579747.1	89154.m00268	XP_001579747		Kinesin-2				KISc	KISc	KISc	560.4	1.7e-163	261	2e-68	Kinesin motor domain containing protein
Trybr_Tb09.160.2260	Tb09.160.2260	XP_803668.1		Kinesin-13	13A			SAM1-KISc	KISc	SAM1-KISc	409.1	6.3e-118	155	1e-36	kinesin, putative
Trybr_Tb09.211.1400	Tb09.211.1400	XP_827285.1		Kinesin-13	13C			KISc	KISc	KISc	157.7	3e-42	107	4e-22	MCAK-like kinesin, putative
Trybr_Tb09.244.2560	Tb09.244.2560	XP_827684.1		X2				KISc	KISc	KISc	248.5	1.3e-69	114	2e-24	kinesin, putative
Trybr_Tb10.389.1210	Tb10.389.1210	XP_823454		Kinesin-16				KISc	KISc	KISc	147.9	2.7e-39	110	3e-23	kinesin, putative
Trybr_Tb10.389.1270	Tb10.389.1270	XP_823449		X13				KISc	KISc	KISc	137.3	4.1e-36	100	3e-20	kinesin, putative
Trybr_Tb10.61.0990	Tb10.61.0990	XP_828011		X1				KISc	KISc	KISc	416.8	2.9e-120	165	1e-39	kinesin, putative
Trybr_Tb10.61.1020	Tb10.61.1020	XP_828010		X1				KISc	KISc	KISc	395.6	7.2e-114	163	4e-39	kinesin, putative
Trybr_Tb10.61.2100	Tb10.61.2100	XP_827936.1		ND		divergent		KISc-MORNx6	KISc-COG4642	KISc-MORN-MORN-MORN-MORN-MORN-MORN	-123.3	4e-05	68	2e-10	hypothetical protein, conserved
Trybr_Tb10.70.6990	Tb10.70.6990	XP_822369		X1				KISc	KISc	KISc	319	8.3e-91	162	1e-38	kinesin, putative
Trybr_Tb10.70.7260	Tb10.70.7260	XP_822347.1		Kinesin-15				KISc	KISc-FliH(weal/partial	KISc-FliH	372	9.2e-107	192	7e-48	kinesin, putative
Trybr_Tb11.01.0850	Tb11.01.0850	XP_828976.1		Kinesin-14	14A			KISc	KISc	KISc	379	6.9e-109	168	1e-40	C-terminal motor kinesin, putative
Trybr_Tb11.01.2530	Tb11.01.2530	XP_829140.1		ND		divergent		KISc	KISc	KISc	-107	3.3e-06	38	0.31	kinesin-like protein, putative
Trybr_Tb11.01.3990	Tb11.01.3990	XP_829280.1		Kinesin-4/10				KISc	KISc	KISc	346.2	5.1e-99	148	2e-34	kinesin, putative
Trybr_Tb11.01.5490	Tb11.01.5490	XP_829448.1		Kinesin-2	2D			KISc-HSF DNA bind(partial)	KISc	KISc-HSF_DNA_bind	465.4	6.9e-135	243	5e-63	kinesin, putative
Trybr_Tb11.02.0090	Tb11.02.0090	XP_828332		Kinesin-3				KISc-FHA	KISc-FHA	KISc-FHA	484.5	1.2e-140	220	3e-56	kinesin, putative
Trybr_Tb11.02.0400	Tb11.02.0400	XP_828370.1		X9				KISc	KISc	KISc	326.9	3.4e-93	174	3e-42	kinesin, putative
Trybr_Tb11.02.0790	Tb11.02.0790	XP_828410.1		Kinesin-13	13A			KISc	KISc	KISc	421.6	1.1e-121	159	9e-38	kinesin, putative
Trybr_Tb11.02.2260	Tb11.02.2260	XP_828542.1		Kinesin-13	13A			KISc-zfTRAF	KISc	KISc-zfTRAF	332.6	6.4e-95	157	3e-37	kinesin, putative
Trybr_Tb11.02.2970	Tb11.02.2970	XP_828605		Kinesin-13	13A			KISc	KISc	KISc	371.3	1.5e-106	163	5e-39	kinesin, putative
Trybr_Tb11.02.4260	Tb11.02.4260	XP_828714.1		ungrouped				KISc	KISc	KISc	381.4	1.3e-109	177	2e-43	kinesin, putative
Trybr_Tb927.1.1350	Tb927.1.1350	XP_001218837.1		Kinesin-1	1A			KISc	KISc	KISc	464.9	1e-134	286	4e-76	kinesin heavy chain, putative
Trybr_Tb927.3.2020	Tb927.3.2020	XP_843796.1		X10				KISc	KISc	KISc	304.4	2.1e-86	179	9e-44	kinesin, putative
Trybr_Tb927.3.2040	Tb927.3.2040	XP_843798.1		Kinesin-17				KISc	KISc-PRK05771	KISc-PRK05771	475.6	5.9e-138	226	5e-58	kinesin, putative
Trybr_Tb927.3.3390	Tb927.3.3390	XP_843932.1		X1				KISc-C2(weak)	KISc	KISc-C2	367.5	2e-105	195	1e-48	kinesin, putative
Trybr_Tb927.3.3400	Tb927.3.3400	XP_843933.1		X1				KISc-C2(weak)	KISc	KISc-C2	368.2	1.2e-105	195	1e-48	kinesin, putative
Trybr_Tb927.3.4960	Tb927.3.4960	XP_844087.1		X1				KISc	KISc	KISc	339.4	5.9e-97	147	2e-34	kinesin, putative
Trybr_Tb927.4.2730	Tb927.4.2730	XP_844423.1		Kinesin-16	16B			KISc	KISc	KISc	387.1	2.5e-111	193	4e-48	kinesin, putative
Trybr_Tb927.4.3910	Tb927.4.3910	XP_844541.1		Kinesin-13	13A			KISc	KISc	KISc	444.1	1.7e-128	163	4e-39	mitotic centromer-associated kinesin, putative
Trybr_Tb927.5.2090	Tb927.5.2090	XP_844883.1		Kinesin-2	2D			KISc	KISc	KISc	506.2	3.5e-147	244	1e-63	OSM3-like kinesin, putative
Trybr_Tb927.5.2410	Tb927.5.2410	XP_844915.1		ungrouped				KISc-ARM-Calpain_III	KISc-ARM-Calpain_III	KISc-ARM-Calpain_III	359.4	5.6e-103	190	3e-47	kinesin, putative
Trybr_Tb927.6.1770	Tb927.6.1770	XP_845298.1		Kinesin-19				KISc	KISc	KISc	363.8	2.6e-104	189	5e-47	kinesin, putative
Trybr_Tb927.6.2880	Tb927.6.2880	XP_845409.1		ND		divergent		KISc	KISc-PH	KISc-PH	75.2	3.1e-18	89	9e-17	kinesin, putative
Trybr_Tb927.6.4390	Tb927.6.4390	XP_845556.1		Kinesin-19				KISc	KISc	KISc	318.7	9.8e-91	197	2e-49	kinesin, putative
Trybr_Tb927.7.3000	Tb927.7.3000	XP_845923.1		X1				KISc	KISc	KISc	406.8	3e-117	168	1e-40	kinesin, putative
Trybr_Tb927.7.3830	Tb927.7.3830	XP_846006.1		X1				KISc	KISc	KISc	474.2	1.6e-137	181	1e-44	kinesin K39, putative
Trybr_Tb927.7.4110	Tb927.7.4110	XP_846034.1		ND		divergent		KISc	KISc	KISc	77.9	2e-18	54	5e-06	kinesin, putative
Trybr_Tb927.7.4830	Tb927.7.4830	XP_846106.1		Kinesin-16	16A			KISc	KISc	KISc	322.3	8.1e-92	139	6e-32	kinesin, putative
Trybr_Tb927.7.5650	Tb927.7.5650	XP_846188.1		Kinesin-4/10				KISc-PoxA(very weak)	KISc	KISc	305.1	1.2e-86	153	4e-36	kinesin, putative
Trybr_Tb927.7.6290	Tb927.7.6290	XP_846252.1		Kinesin-9	9A			KISc	KISc	KISc	299.7	5.3e-85	122	7e-27	kinesin, putative
Trybr_Tb927.7.7120	Tb927.7.7120	XP_846332.1		Kinesin-15				KISc	KISc	KISc	365.7	7.2e-105	115	2e-24	kinesin, putative
Trybr_Tb927.7.7260	Tb927.7.7260	XP_846346.1		Kinesin-9	9B			KISc	KISc	KISc	371.5	1.3e-106	188	1e-46	kinesin, putative
Trybr_Tb927.8.2630	Tb927.8.2630	XP_847096.1		X1				KISc	KISc	KISc	373.2	3.9e-107	155	1e-36	kinesin, putative
Trybr_Tb927.8.4840	Tb927.8.4840	XP_847314.1		X2				KISc	KISc	KISc	275.5	1e-77	147	4e-34	kinesin, putative
Trybr_Tb927.8.4950	Tb927.8.4950	XP_847325.1		X1				KISc-PC_rep-PC_rep-PC_rep-PC_rep-PC_rep-PC_rep-PC_rep-PC_rep-PC_rep-PC_rep-PC_rep-PC_rep-PC_rep-PC_rep-PC_rep-PC_rep-PC_rep-PC_rep	KISc	KISc	306.3	5.4e-87	123	6e-27	kinesin, putative
Trybr_Tb927.8.6830	Tb927.8.6830	XP_847513.1		X2				KISc	KISc	KISc	137.6	3.2e-36	69	1e-10	kinesin, putative
Trybr_Tb927.8.8350	Tb927.8.8350	XP_847658.1		Kinesin-13	13A			KISc	KISc	KISc	446.3	4e-129	162	1e-38	mitotic centromere-associated kinesin (MCAK), putative
Trybr_TBKIFC1	Tb10.61.1750	XP_827967.1		Kinesin-14	14B			VHS-KISc	VHS-KISc	VHS-KISc	559.5	3.3e-163	238	9e-62	C-terminal motor kinesin, putative
Ustma_UM00896.1	UM00896.1	XP_757043.1		Kinesin-7				PSGP-KISc-PSGP	KISc-PRK09039(very short fragment)	PSGP-KISc-PSGP	522.5	4.3e-152	185	1e-45	hypothetical protein similar to T30196 kinesin motor protein 1 - smut fungus (Ustilago maydis) (1460 aa)
Ustma_UM01560.1	UM01560.1	XP_757707.1		Kinesin-8	8A			KISc	KISc	KISc	522.3	5.3e-152	231	1e-59	hypothetical protein (1104 aa)
Ustma_UM03157.1	UM03157.1	XP_759304.1		Kinesin-4/10	4/10A			KISc	KISc	KISc	442.4	5.8e-128	118	2e-25	hypothetical protein (2249 aa)
Ustma_UM04218.1	UM04218.1	XP_760365.1		Kinesin-1	1B			KISc-DUF465	KISc	KISc-DUF465	578.6	5.8e-169	345	9e-94	hypothetical protein similar to T51933 kinesin motor protein [imported] - smut fungus (Ustilago maydis) (969 aa)
Ustma_UM04507.1	UM04507.1	XP_760654.1		Kinesin-14	14A			KISc	KISc	KISc	445.7	5.9e-129	212	9e-54	hypothetical protein (1085 aa)
Ustma_UM04524.1	UM04524.1	XP_760671.1		Kinesin-7				KISc	KISc	KISc	408.8	7.6e-118	192	1e-47	hypothetical protein (1044 aa)
Ustma_UM04725.1	UM04725.1	XP_760872.1		Kinesin-5				KISc	KISc	KISc	501.4	1e-145	208	1e-52	hypothetical protein (1298 aa)
Ustma_UM04727.1	UM04727.1	XP_760874.1		Kinesin-6	6A			KISc	KISc	KISc	358.4	1.1e-102	100	7e-20	hypothetical protein (1149 aa)
Ustma_UM06251.1	UM06251.1	XP_762398.1		Kinesin-3	3A			KISc-FHA-Unc104/PH	KISc-FHA-Unc104/PH	KISc-FHA-PH	529.3	3.9e-154	237	2e-61	hypothetical protein similar to AF480446_1 kinesin (1677 aa)
Ustma_UM06427.1	UM06427.1	XP_762574.1		Kinesin-13	13C			KISc	KISc	KISc	121.6	2.2e-31	89	1e-16	hypothetical protein (491 aa)
