# Supplementary material for: Patterns of kinesin evolution reveal a complex ancestral eukaryote with a multifunctional cytoskeleton
Source: BMC Evol Biol. 2010 Apr 27;10:110. doi: 10.1186/1471-2148-10-110 (PMC2867816; doi:10.1186/1471-2148-10-110)
Supplement: Additional file 8 — Fasta file containing full alignment of kinesin motor domains from 1458 sequences passing the inclusion threshold. [file 1471-2148-10-110-S8.ZIP]

Archive with 1 entries (1 files):
- DatasetS1.fas
