# Supplementary material for: Patterns of kinesin evolution reveal a complex ancestral eukaryote with a multifunctional cytoskeleton
Source: BMC Evol Biol. 2010 Apr 27;10:110. doi: 10.1186/1471-2148-10-110 (PMC2867816; doi:10.1186/1471-2148-10-110)
Supplement: Additional file 8 — Fasta file containing full alignment of kinesin motor domains from 1458 sequences passing the inclusion threshold. [file 1471-2148-10-110-S8.ZIP › DatasetS1.fas]

>Parte_GSPATP00003345001
------------------------------------------------------------
------------------------------------------------------------
------------------------------------------------------------
------------------------------------------------------------
------------------------------------------------------------
MN------------K------K---F----------------------------------
---------------ECV------------------------------------------
---------R-V------------------------------------------VI----
------R-C----------------------------------R----------------
-------------------------P----------------------------------
--------------------------LN--------DT----------------------
-----------------EK-KDG-H------V----------------------------
------------------------------------------------------------
------------------------------------------------------------
---------------------------CI-VNM-----------------DTKN---G--
------------------------QV----TVR---------------------------
------------------------------------------------------------
------NP--------------K-----V-----ADE----------------VP-----
----------------KQ---FTF--D--------------------------------Q
IF----------------------------------------------------------
--------------------------------DTQ----------S---L----------
----------------Q---------------------E---------------------
------------NVY-------NQ-T-AH-----------------PI-------V----
---------------------------------------E--------------------
------S--------------------VL-E--------GY-N-----------------
---------------G-TIF-AYGQ-----------------------------------
------T------------------GT----G-KTHT--------ME---G---------
-------------------------------------------K----------------
-----------D------------------------------------------------
------------------------------------------------------------
------------------------------------------------------------
-------------------------DP---------------------------------
------------------------------------------------------------
--------------P---T-----------------------------------------
-----------L---R---------------------GI-IP-RTFDHIF-----Q-R--
--I----------------------EN--------M-----A------------------
------------------------------------------------------------
---------------KNK------------------------------------------
------------------------------------------------------------
----Q--------F--------LV-----------------------KVSFLE-------
----------LYN----E-E----------------------------------------
----------I-RDL---L---SKNI--K-------------------------------
----N-------------------------------------------------------
----------K-------------------------------------------------
----------------------------L-------------------------------
------------------------------------------------------------
-E----------I--R-------E-N----------------------------------
-------------P--------------------------E-------------------
------------------------------------------------------------
---------------------T-G-----------I--YIK-------------------
DLS--------K-----------------------------F--MI------EN-PQE--
------------------------------MR----E-KL-------------------L
H-----GR---ENR---AVG-AT-------------------------------------
------AM--NQD-SS--------------------------------------------
R-SHSLFQIT-------V------------------------------------------
------------------------------------------------------------
------------------------------------------------------------
------------------------------------------------------------
------------------------------------------ETN-EI------------
-VQGQSH-VT-----------------VGKLNLVDL-------------A-----G----
-------------------------SE------RQ--S--------------K-------
------------------------------------------T-----------------
-------H--A---------------------------T---------------------
--G--------------D------R--L-K--EA-IN-IN--------------------
---------------------------Q--------------------------------
--SLTTLGNV-----I-SAL---------------------------V---D--------
------------------------------NK----------------------------
------------S---------------------Q-------------------------
---------------------------------------------------------H--
----------------------I--P-Y-----RDS-KLTR-------------L--L--
--------Q--------------DS-----L---G-------G----N------------
T--------K-------------------------T---VMI------------------
----------------ANI-------GPAD-YNF------D-------------------
-------------------------------------ETLS------------TLR----
------------------------------------YAN---------------------
-----------------------------------R-A----------KQ-----IK---
N----E-----------------------------PK---------------------IN
----------------------E-D------------PK---------------------
--------------D-----AQ------IRQF---Q-----------------------E
EILKL-KQQL------------E--------------------L----------------
--SIEGG-----G-----------------------------------------------
-----------------------------------------------SVMSPGQEVLV-Q
KV----------------------------V---------KV------KNV---------
-----DKI----------------------------KEAENMIER-E----KEELK----
-KKIEEE-----------------------------------------------------
------------------------------------------------------------
---------
>Lotgi_213295
------------------------------------------------------------
------------------------------------------------------------
------------------------------------------------------------
------------------------------------------------------------
------------------------------------------------MPESG--G---K
SL------------R------D---V----------------------------------
---------------DNV------------------------------------------
---------R-V------------------------------------------AV----
------R-C----------------------------------R----------------
-------------------------P----------------------------------
--------------------------LN--------EK----------------------
-----------------EK-ENS-C------V----------------------------
------------------------------------------------------------
------------------------------------------------------------
---------------------------NV-VKV-----------------DSVQ---G--
------------------------TF----TVE---------------------------
------------------------------------------------------------
------NR--------------N----AA-----QGE----------------PP-----
----------------KT---FTF--D--------------------------------I
VF----------------------------------------------------------
--------------------------------GPD----------C---K----------
----------------Q---------------------V---------------------
------------DVY-------NV-I-AR-----------------PV-------V----
---------------------------------------D--------------------
------C--------------------VL-E--------GF-N-----------------
---------------G-TIF-AYGQ-----------------------------------
------T------------------GT----G-KTFT--------ME---G---------
-------------------------------------------V----------------
-----------R------------------------------------------------
------------------------------------------------------------
------------------------------------------------------------
-------------------------TI---------------------------------
------------------------------------------------------------
--------------P---E-----------------------------------------
-----------L---R---------------------GI-IP-NSFAHIF-----G-A--
--I----------------------AK--------C-----E------------------
------------------------------------------------------------
---------------GDI------------------------------------------
------------------------------------------------------------
----K--------F--------LV-----------------------RVSYLE-------
----------IYN----E-E----------------------------------------
----------V-RDL---L---GKDQ--T-------------------------------
----Q-------------------------------------------------------
----------R-------------------------------------------------
----------------------------L-------------------------------
------------------------------------------------------------
-E----------V--K-------E-R----------------------------------
-------------P--------------------------D-------------------
------------------------------------------------------------
---------------------V-G-----------V--YVK-------------------
DLS--------K-----------------------------F--VV------YN-ADD--
------------------------------MD----R-IM-------------------T
I-----GN---KNR---HVG-AT-------------------------------------
------NM--NQT-SS--------------------------------------------
R-SHAIFTVT-------I------------------------------------------
------------------------------------------------------------
------------------------------------------------------------
------------------------------------------------------------
------------------------------------------ECS-EKG-----------
-IDGEQH-FR-----------------VGKLHLVDL-------------A-----G----
-------------------------SE------RQ--A--------------K-------
------------------------------------------T-----------------
-------G--A---------------------------S---------------------
--G--------------M------R--L-K--EA-TK-IN--------------------
---------------------------L--------------------------------
--SLSTLGNV-----I-SAL---------------------------V---D--------
------------------------------GK----------------------------
------------S---------------------S-------------------------
---------------------------------------------------------H--
----------------------I--P-Y-----RNS-KLTR-------------L--L--
--------Q--------------DS-----L---G-------G----N------------
S--------K-------------------------T---VMI------------------
----------------ANI-------GPAD-YNY------D-------------------
-------------------------------------ESIS------------TLR----
------------------------------------YAN---------------------
-----------------------------------R-A----------KS-----IK---
N----K-----------------------------AK---------------------IN
----------------------E-D------------PK---------------------
--------------D-----AL------LRLY---Q-----------------------K
EIEDL-KKQL------------E--------------------D----------------
--GVSGS-----E-----------------DED---------D------D----DE---S
---E-----EE----------------------VI-GADG-VVR---KKKRRRNTSG---
------------------------------H---------KK------ISK---------
-----EKM----------------------------AEIQA-------------------
------------------------------------------------------------
------------------------------------------------------------
---------
>Nemve_230104
------------------------------------------------------------
------------------------------------------------------------
------------------------------------------------------------
------------------------------------------------------------
------------------------------------------------------------
---------------------M---A----------------------------------
---------------EAV------------------------------------------
---------R-V------------------------------------------IV----
------R-C----------------------------------R----------------
-------------------------P----------------------------------
--------------------------LN--------KR----------------------
-----------------EK-DLK-C------E----------------------------
------------------------------------------------------------
------------------------------------------------------------
---------------------------TV-LEM-----------------DSDT---G--
------------------------QC----RLH---------------------------
------------------------------------------------------------
------KP--------------G-----D-----KTQ----------------PP-----
----------------KA---FTF--D--------------------------------G
AY----------------------------------------------------------
--------------------------------FID----------S---T----------
----------------T---------------------E---------------------
------------NIY-------ND-I-CF-----------------PL-------V----
---------------------------------------E--------------------
------G--------------------VL-E--------GY-N-----------------
---------------G-TVF-AYGQ-----------------------------------
------T------------------GC----G-KSFS--------MM---G---------
-------------------------------------------I----------------
-----------T------------------------------------------------
------------------------------------------------------------
------------------------------------------------------------
-------------------------DP---------------------------------
------------------------------------------------------------
--------------P---T-----------------------------------------
-----------Q---R---------------------GI-IP-RAFEHIF-----E-S--
--I----------------------NV--------A-----D------------------
------------------------------------------------------------
----------------DS------------------------------------------
------------------------------------------------------------
----K--------F--------LV-----------------------HASYLE-------
----------IYN----E-E----------------------------------------
----------I-RDL---L---GKDH--K-------------------------------
----A-------------------------------------------------------
----------K-------------------------------------------------
----------------------------L-------------------------------
------------------------------------------------------------
-D----------L--K-------E-H----------------------------------
-------------P--------------------------D-------------------
------------------------------------------------------------
---------------------K-G-----------V--YVK-------------------
DLT--------M-----------------------------I--PV------NC-VSE--
------------------------------IE----H-VM-------------------D
L-----GS---KNR---SVG-AT-------------------------------------
------LM--NAD-SS--------------------------------------------
R-SHSIFSIN-------L------------------------------------------
------------------------------------------------------------
------------------------------------------------------------
------------------------------------------------------------
------------------------------------------EIL-DDD-----------
-SEGNEH-IR-----------------AGKLNLVDL-------------A-----G----
-------------------------SE------RQ--S--------------K-------
------------------------------------------T-----------------
-------G--A---------------------------T---------------------
--G--------------G------R--L-K--EA-TK-IN--------------------
---------------------------L--------------------------------
--SLSALGNV-----I-SAL---------------------------V---D--------
------------------------------GK----------------------------
------------A---------------------K-------------------------
---------------------------------------------------------H--
----------------------I--P-Y-----RDS-KLTR-------------L--L--
--------Q--------------DS-----L---G-------G----N------------
T--------K-------------------------T---LMV------------------
----------------ACL-------SPAD-NNY------D-------------------
-------------------------------------ETLS------------TLR----
------------------------------------YAN---------------------
-----------------------------------R-A----------KN-----IK---
N----K-----------------------------PK---------------------IN
----------------------E-D------------PK---------------------
--------------D-----AL------LRQY---S-----------------------E
EIERL-KKML------------M--------------------G----------------
--QMEIP-----T---------------DLLGK---------S------V----------
------------------------------------------------------------
------------------------------------------------------------
------------------------------------------------------------
------------------------------------------------------------
------------------------------------------------------------
---------
>Parte_GSPATP00005008001
------------------------------------------------------------
------------------------------------------------------------
------------------------------------------------------------
------------------------------------------------------------
------------------------------------------------------------
MS------------K------K---F----------------------------------
---------------ECV------------------------------------------
---------R-V------------------------------------------VI----
------R-C----------------------------------R----------------
-------------------------P----------------------------------
--------------------------LN--------DT----------------------
-----------------EK-KDG-R------V----------------------------
------------------------------------------------------------
------------------------------------------------------------
---------------------------CT-VNM-----------------DTKN---G--
------------------------QV----TVR---------------------------
------------------------------------------------------------
------NP--------------K-----V-----PDE----------------VP-----
----------------KQ---FTF--D--------------------------------Q
IF----------------------------------------------------------
--------------------------------DTQ----------S---L----------
----------------Q---------------------E---------------------
------------NVY-------NQ-T-AS-----------------PI-------V----
---------------------------------------E--------------------
------S--------------------VL-E--------GY-N-----------------
---------------G-TIF-AYGQ-----------------------------------
------T------------------GT----G-KTHT--------ME---G---------
-------------------------------------------K----------------
-----------D------------------------------------------------
------------------------------------------------------------
------------------------------------------------------------
-------------------------DP---------------------------------
------------------------------------------------------------
--------------P---T-----------------------------------------
-----------L---R---------------------GI-IP-RTFDHIF-----E-R--
--I----------------------EN--------M-----A------------------
------------------------------------------------------------
---------------KNK------------------------------------------
------------------------------------------------------------
----Q--------F--------LV-----------------------KVSFLE-------
----------LYN----E-E----------------------------------------
----------I-RDL---L---SKNI--K-------------------------------
----N-------------------------------------------------------
----------K-------------------------------------------------
----------------------------L-------------------------------
------------------------------------------------------------
-E----------I--R-------E-N----------------------------------
-------------P--------------------------D-------------------
------------------------------------------------------------
---------------------T-G-----------V--YIK-------------------
DLS--------K-----------------------------F--MI------ES-PQE--
------------------------------MR----E-KL-------------------L
H-----GR---ENR---AVG-AT-------------------------------------
------AM--NQD-SS--------------------------------------------
R-SHSLFQII-------V------------------------------------------
------------------------------------------------------------
------------------------------------------------------------
------------------------------------------------------------
------------------------------------------ETN-EM------------
-VQGQSH-VT-----------------VGKLNLVDL-------------A-----G----
-------------------------SE------RQ--S--------------K-------
------------------------------------------T-----------------
-------H--A---------------------------T---------------------
--G--------------D------R--L-K--EA-IN-IN--------------------
---------------------------Q--------------------------------
--SLTTLGNV-----I-SAL---------------------------V---D--------
------------------------------NK----------------------------
------------S---------------------Q-------------------------
---------------------------------------------------------H--
----------------------I--P-Y-----RDS-KLTR-------------L--L--
--------Q--------------DS-----L---G-------G----N------------
T--------K-------------------------T---VMI------------------
----------------ANI-------GPAD-YNY------D-------------------
-------------------------------------ETIS------------TLR----
------------------------------------YAH---------------------
-----------------------------------R-A----------KQ-----IK---
N----D-----------------------------PK---------------------IN
----------------------E-D------------PK---------------------
--------------D-----AQ------IRQF---Q-----------------------E
EIMKL-KQQL------------E--------------------L----------------
--SIEGG-----E-----------------------------------------------
-----------------------------------------------AVMNPGQEMLV-Q
KV----------------------------V---------KV------KNV---------
-----DKI----------------------------KEAENIIER-E----KEELK----
-KKIEEE-----------------------------------------------------
------------------------------------------------------------
---------
>Galga_ENSGALP00000010647
------------------------------------------------------------
------------------------------------------------------------
------------------------------------------------------------
------------------------------------------------------------
-------------------------------------------------------M---S
KL------------K------S---S----------------------------------
---------------ESV------------------------------------------
---------R-V------------------------------------------VV----
------R-C----------------------------------R----------------
-------------------------P----------------------------------
--------------------------MN--------SK----------------------
-----------------EK-SAS-Y------E----------------------------
------------------------------------------------------------
------------------------------------------------------------
---------------------------KV-VNV-----------------DVKL---G--
------------------------QV----SVK---------------------------
------------------------------------------------------------
------NP--------------R----GT-----SHE----------------LP-----
----------------KT---FTF--D--------------------------------A
VY----------------------------------------------------------
--------------------------------DWN----------S---K----------
----------------Q---------------------V---------------------
------------ELY-------DE-T-FR-----------------PL-------V----
---------------------------------------D--------------------
------S--------------------VL-Q--------GF-N-----------------
---------------G-TIF-AYGQ-----------------------------------
------T------------------GT----G-KTYT--------ME---G---------
-------------------------------------------V----------------
-----------R------------------------------------------------
------------------------------------------------------------
------------------------------------------------------------
-------------------------GD---------------------------------
------------------------------------------------------------
--------------P---E-----------------------------------------
-----------K---R---------------------GV-IP-NSFDHIF-----T-H--
--I----------------------SR--------S-----Q------------------
------------------------------------------------------------
----------------NQ------------------------------------------
------------------------------------------------------------
----Q--------Y--------LV-----------------------RASYLE-------
----------IYQ----E-E----------------------------------------
----------I-RDL---L---SKDQ--S-------------------------------
----K-------------------------------------------------------
----------R-------------------------------------------------
----------------------------L-------------------------------
------------------------------------------------------------
-E----------L--K-------E-R----------------------------------
-------------P--------------------------D-------------------
------------------------------------------------------------
---------------------T-G-----------V--YVK-------------------
DLS--------S-----------------------------F--VT------KS-VKE--
------------------------------IE----H-VM-------------------N
V-----GN---QNR---SVG-AT-------------------------------------
------NM--NEH-SS--------------------------------------------
R-SHAIFVIT-------I------------------------------------------
------------------------------------------------------------
------------------------------------------------------------
------------------------------------------------------------
------------------------------------------ECS-ELG-----------
-LDGENH-IR-----------------VGKLNLVDL-------------A-----G----
-------------------------SE------RQ--A--------------K-------
------------------------------------------T-----------------
-------G--A---------------------------Q---------------------
--G--------------E------R--L-K--EA-TK-IN--------------------
---------------------------L--------------------------------
--SLSALGNV-----I-SAL---------------------------V---D--------
------------------------------GK----------------------------
------------S---------------------T-------------------------
---------------------------------------------------------H--
----------------------I--P-Y-----RDS-KLTR-------------L--L--
--------Q--------------DS-----L---G-------G----N------------
A--------K-------------------------T---VMV------------------
----------------ANI-------GPAS-YNV------E-------------------
-------------------------------------ETLT------------TLR----
------------------------------------YAN---------------------
-----------------------------------R-A----------KN-----IK---
N----K-----------------------------PR---------------------VN
----------------------E-D------------PK---------------------
--------------D-----AL------LREF---Q-----------------------E
EIARL-KAQL------------E--------------------K----------------
--RSIGK-----R-----------------------------------------------
-----------------------------------------------KRRERRREGG---
----------------EEEEDTEEGED---E---------GD------DKD---------
-----DYW----------------------------REQQEKLEI-E----KKAI-----
------------------------------------------------------------
------------------------------------------------------------
---------
>Homsa_OTTHUMP00000179077
------------------------------------------------------------
------------------------------------------------------------
------------------------------------------------------------
------------------------------------------------------------
------------------------------------------------------------
--------------M------A---S----------------------------------
---------------EAV------------------------------------------
---------K-V------------------------------------------VV----
------R-C----------------------------------R----------------
-------------------------P----------------------------------
--------------------------MN--------QR----------------------
-----------------ER-ELR-C------Q----------------------------
------------------------------------------------------------
------------------------------------------------------------
---------------------------PV-VTV-----------------DCAR---A--
------------------------QC----CIQ---------------------------
------------------------------------------------------------
------NP--------------G-----A-----ADE----------------PP-----
----------------KQ---FTF--D--------------------------------G
AY----------------------------------------------------------
--------------------------------HVD----------H---V----------
----------------T---------------------E---------------------
------------QIY-------NE-I-AY-----------------PL-------V----
---------------------------------------E--------------------
------G--------------------VT-E--------GY-N-----------------
---------------G-TIF-AYGQ-----------------------------------
------T------------------GS----G-KSFT--------MQ---G---------
-------------------------------------------L----------------
-----------P------------------------------------------------
------------------------------------------------------------
------------------------------------------------------------
-------------------------DP---------------------------------
------------------------------------------------------------
--------------P---S-----------------------------------------
-----------Q---R---------------------GI-IP-RAFEHVF-----E-S--
--V----------------------QC--------A-----E------------------
------------------------------------------------------------
----------------NT------------------------------------------
------------------------------------------------------------
----K--------F--------LV-----------------------RASYLE-------
----------IYN----E-D----------------------------------------
----------V-RDL---L---GADT--K-------------------------------
----Q-------------------------------------------------------
----------K-------------------------------------------------
----------------------------L-------------------------------
------------------------------------------------------------
-E----------L--K-------E-H----------------------------------
-------------P--------------------------E-------------------
------------------------------------------------------------
---------------------K-G-----------V--YVK-------------------
GLS--------M-----------------------------H--TV------HS-VAQ--
------------------------------CE----H-IM-------------------E
T-----GW---KNR---SVG-YT-------------------------------------
------LM--NKD-SS--------------------------------------------
R-SHSIFTIS-------I------------------------------------------
------------------------------------------------------------
------------------------------------------------------------
------------------------------------------------------------
------------------------------------------EMS-AVD-----------
-ERGKDH-LR-----------------AGKLNLVDL-------------A-----G----
-------------------------SE------RQ--S--------------K-------
------------------------------------------T-----------------
-------G--A---------------------------T---------------------
--G--------------E------R--L-K--EA-TK-IN--------------------
---------------------------L--------------------------------
--SLSALGNV-----I-SAL---------------------------V---D--------
------------------------------GR----------------------------
------------C---------------------K-------------------------
---------------------------------------------------------H--
----------------------V--P-Y-----RDS-KLTR-------------L--L--
--------Q--------------DS-----L---G-------G----N------------
T--------K-------------------------T---LMV------------------
----------------ACL-------SPAD-NNY------D-------------------
-------------------------------------ETLS------------TLR----
------------------------------------YAN---------------------
-----------------------------------R-A----------KN-----IR---
N----K-----------------------------PR---------------------IN
----------------------E-D------------PK---------------------
--------------D-----AL------LREY---Q-----------------------E
EIKKL-KAIL------------T--------------------Q----------------
--QMSPS-----S-----------------------------------------------
-----------------------------------------------LSALLSRQVPP-D
PV----------------------------Q---------VE------EKL---------
-----LPQ----------------------------PVIQHDVEA-E----KQLIR----
-EEYEER-----------------------------------------------------
------------------------------------------------------------
---------
>Homsa_OTTHUMP00000179076
------------------------------------------------------------
------------------------------------------------------------
------------------------------------------------------------
------------------------------------------------------------
------------------------------------------------------------
--------------M------A---S----------------------------------
---------------EAV------------------------------------------
---------K-V------------------------------------------VV----
------R-C----------------------------------R----------------
-------------------------P----------------------------------
--------------------------MN--------QR----------------------
-----------------ER-ELR-C------Q----------------------------
------------------------------------------------------------
------------------------------------------------------------
---------------------------PV-VTV-----------------DCAR---A--
------------------------QC----CIQ---------------------------
------------------------------------------------------------
------NP--------------G-----A-----ADE----------------PP-----
----------------KQ---FTF--D--------------------------------G
AY----------------------------------------------------------
--------------------------------HVD----------H---V----------
----------------T---------------------E---------------------
------------QIY-------NE-I-AY-----------------PL-------V----
---------------------------------------E--------------------
------G--------------------VT-E--------GY-N-----------------
---------------G-TIF-AYGQ-----------------------------------
------T------------------GS----G-KSFT--------MQ---G---------
-------------------------------------------L----------------
-----------P------------------------------------------------
------------------------------------------------------------
------------------------------------------------------------
-------------------------DP---------------------------------
------------------------------------------------------------
--------------P---S-----------------------------------------
-----------Q---R---------------------GI-IP-RAFEHVF-----E-S--
--V----------------------QC--------A-----E------------------
------------------------------------------------------------
----------------NT------------------------------------------
------------------------------------------------------------
----K--------F--------LV-----------------------RASYLE-------
----------IYN----E-D----------------------------------------
----------V-RDL---L---GADT--K-------------------------------
----Q-------------------------------------------------------
----------K-------------------------------------------------
----------------------------L-------------------------------
------------------------------------------------------------
-E----------L--K-------E-H----------------------------------
-------------P--------------------------E-------------------
------------------------------------------------------------
---------------------K-G-----------V--YVK-------------------
GLS--------M-----------------------------H--TV------HS-VAQ--
------------------------------CE----H-IM-------------------E
T-----GW---KNR---SVG-YT-------------------------------------
------LM--NKD-SS--------------------------------------------
R-SHSIFTIS-------I------------------------------------------
------------------------------------------------------------
------------------------------------------------------------
------------------------------------------------------------
------------------------------------------EMS-AVD-----------
-ERGKDH-LR-----------------AGKLNLVDL-------------A-----G----
-------------------------SE------RQ--S--------------K-------
------------------------------------------T-----------------
-------G--A---------------------------T---------------------
--G--------------E------R--L-K--EA-TK-IN--------------------
---------------------------L--------------------------------
--SLSALGNV-----I-SAL---------------------------V---D--------
------------------------------GR----------------------------
------------C---------------------K-------------------------
---------------------------------------------------------H--
----------------------V--P-Y-----RDS-KLTR-------------L--L--
--------Q--------------DS-----L---G-------G----N------------
T--------K-------------------------T---LMV------------------
----------------ACL-------SPAD-NNY------D-------------------
-------------------------------------ETLS------------TLR----
------------------------------------YAN---------------------
-----------------------------------R-A----------KN-----IR---
N----K-----------------------------PR---------------------IN
----------------------E-D------------PK---------------------
--------------D-----AL------LREY---Q-----------------------E
EIKKL-KAIL------------T--------------------Q----------------
--QMSPS-----S-----------------------------------------------
-----------------------------------------------LSALLSRQVPP-D
PV----------------------------Q---------VE------EKL---------
-----LPQ----------------------------PVIQHDVEA-E----KQLIR----
-EEYEER-----------------------------------------------------
------------------------------------------------------------
---------
>Homsa_NP_065867.1
------------------------------------------------------------
------------------------------------------------------------
------------------------------------------------------------
------------------------------------------------------------
------------------------------------------------------------
--------------M------A---S----------------------------------
---------------EAV------------------------------------------
---------K-V------------------------------------------VV----
------R-C----------------------------------R----------------
-------------------------P----------------------------------
--------------------------MN--------QR----------------------
-----------------ER-ELR-C------Q----------------------------
------------------------------------------------------------
------------------------------------------------------------
---------------------------PV-VTV-----------------DCAR---A--
------------------------QC----CIQ---------------------------
------------------------------------------------------------
------NP--------------G-----A-----ADE----------------PP-----
----------------KQ---FTF--D--------------------------------G
AY----------------------------------------------------------
--------------------------------HVD----------H---V----------
----------------T---------------------E---------------------
------------QIY-------NE-I-AY-----------------PL-------V----
---------------------------------------E--------------------
------G--------------------VT-E--------GY-N-----------------
---------------G-TIF-AYGQ-----------------------------------
------T------------------GS----G-KSFT--------MQ---G---------
-------------------------------------------L----------------
-----------P------------------------------------------------
------------------------------------------------------------
------------------------------------------------------------
-------------------------DP---------------------------------
------------------------------------------------------------
--------------P---S-----------------------------------------
-----------Q---R---------------------GI-IP-RAFEHVF-----E-S--
--V----------------------QC--------A-----E------------------
------------------------------------------------------------
----------------NT------------------------------------------
------------------------------------------------------------
----K--------F--------LV-----------------------RASYLE-------
----------IYN----E-D----------------------------------------
----------V-RDL---L---GADT--K-------------------------------
----Q-------------------------------------------------------
----------K-------------------------------------------------
----------------------------L-------------------------------
------------------------------------------------------------
-E----------L--K-------E-H----------------------------------
-------------P--------------------------E-------------------
------------------------------------------------------------
---------------------K-G-----------V--YVK-------------------
GLS--------M-----------------------------H--TV------HS-VAQ--
------------------------------CE----H-IM-------------------E
T-----GW---KNR---SVG-YT-------------------------------------
------LM--NKD-SS--------------------------------------------
R-SHSIFTIS-------I------------------------------------------
------------------------------------------------------------
------------------------------------------------------------
------------------------------------------------------------
------------------------------------------EMS-AVD-----------
-ERGKDH-LR-----------------AGKLNLVDL-------------A-----G----
-------------------------SE------RQ--S--------------K-------
------------------------------------------T-----------------
-------G--A---------------------------T---------------------
--G--------------E------R--L-K--EA-TK-IN--------------------
---------------------------L--------------------------------
--SLSALGNV-----I-SAL---------------------------V---D--------
------------------------------GR----------------------------
------------C---------------------K-------------------------
---------------------------------------------------------H--
----------------------V--P-Y-----RDS-KLTR-------------L--L--
--------Q--------------DS-----L---G-------G----N------------
T--------K-------------------------T---LMV------------------
----------------ACL-------SPAD-NNY------D-------------------
-------------------------------------ETLS------------TLR----
------------------------------------YAN---------------------
-----------------------------------R-A----------KN-----IR---
N----K-----------------------------PR---------------------IN
----------------------E-D------------PK---------------------
--------------D-----AL------LREY---Q-----------------------E
EIKKL-KAIL------------T--------------------Q----------------
--QMSPS-----S-----------------------------------------------
-----------------------------------------------LSALLSRQVPP-D
PV----------------------------Q---------VE------EKL---------
-----LPQ----------------------------PVIQHDMEA-E----KQLIR----
-EEYEER-----------------------------------------------------
------------------------------------------------------------
---------
>Homsa_NP_004312.2
------------------------------------------------------------
------------------------------------------------------------
------------------------------------------------------------
------------------------------------------------------------
------------------------------------------------------------
--------------M------A---G----------------------------------
---------------ASVK-----------------------------------------
-----------V------------------------------------------AV----
------R-V----------------------------------R----------------
-------------------------P----------------------------------
--------------------------FN--------SR----------------------
-----------------EM-S-RDS------K----------------------------
------------------------------------------------------------
------------------------------------------------------------
---------------------------CI-IQM-----------------S-G---ST--
------------------------TT------------IVNPKQPK--------------
------------------------------------------------------------
----------------------------------------------------ETP-----
----------------KS---FSF--D--------------------------------Y
SYWSH---TSPE------------------------------------------------
----------------------------------D-INY------A---S----------
----------------Q---------------------K---------------------
------------QVY-------RD-I-GE-----------------EM-------L----
---------------------------------------Q--------------------
------H--------------------AF-E--------GY-N-----------------
---------------V-CIF-AYGQ-----------------------------------
------T------------------GA----G-KSYT--------MM---G---------
------------------------------------------------------------
------------------------------------------------------------
------------------------------------------------------------
------------------------------------------------------------
--------------------------------------------------------K-Q-
--E---------------------------------------------------------
--------------K---D-----------------------------------------
-----------Q---Q---------------------GI-IP-QLCEDLF-----S-R--
--I----------------------ND----------T-T--------------------
------------------------------------------------------------
------------------ND--------N----------------------M--------
------------------------------------------------------------
----S--------Y--------SV-----------------------EVSYME-------
----------IYC----E-R----------------------------------------
----------V-RDL---L-----------------------------------------
----N-------------------------------------------------------
------------------------------------------------------------
----------------------------P-------------------------------
--------------------------K-N--------------------------KG---
-N----------L--R-------V-R------------------EHP-------------
-------------L--------------------------L-------------------
------------------------------------------------------------
---------------------G-------------P--YVE-------------------
DLS--------K-----------------------------L--AV------TS-YND--
------------------------------IQ----D-LM-------------------D
S-----GN---KAR---TVA-AT-------------------------------------
------NM--NET-SS--------------------------------------------
R-SHAVFNII-------FTQ----------------------------------------
-----------------K-------------------------------------RH---
-----------D-------------------A-ETN-------------------IT---
--T------EK-------------------------------------------------
------------------------------------------------------------
---------------------------VSKISLVDL-------------A-----G----
-------------------------SE------RA--D--------------S-------
------------------------------------------T-----------------
-------G--A---------------------------K---------------------
--G--------------------TR--L-K--EG-AN-IN--------------------
---------------------------K--------------------------------
--SLTTLGKV-----I-SAL---------------------------A---E--------
------------------------------MDSGPNKNK---------------------
----------------------------------K--------K-------KKT------
-------------------------------------------------D-------F--
----------------------I--P-Y-----RDS-VLTW-------------L--L--
--------R--------------EN-----L---G-------G----N------------
S--------R-------------------------T---AMV------------------
----------------AAL-------SPAD-INY------D-------------------
-------------------------------------ETLS------------TLR----
------------------------------------YAD---------------------
-----------------------------------R-A----------KQ-----IR---
C----N-----------------------------AV---------------------IN
----------------------E-D------------PN---------------------
--------------N-----KL------IR-----E-----------------------L
KDEVT-RLRD------------L--------------------L----------------
--YAQGL------------------------GD---------I------T----DM---T
---N-----AL--V--------G---------MSP-SSSLSALS---S------------
--RAASVSSLHER--ILFAPGSEEAIE---------------------------------
------------------------------------------------------------
------------------------------------------------------------
------------------------------------------------------------
---------
>Homsa_OTTHUMP00000030588
------------------------------------------------------------
------------------------------------------------------------
------------------------------------------------------------
------------------------------------------------------------
-------------------------------------------------------M---S
KL------------K------S---S----------------------------------
---------------ESV------------------------------------------
---------R-V------------------------------------------VV----
------R-C----------------------------------R----------------
-------------------------P----------------------------------
--------------------------MN--------GK----------------------
-----------------EK-AAS-Y------D----------------------------
------------------------------------------------------------
------------------------------------------------------------
---------------------------KV-VDV-----------------DVKL---G--
------------------------QV----SVK---------------------------
------------------------------------------------------------
------NP--------------K----GT-----AHE----------------MP-----
----------------KT---FTF--D--------------------------------A
VY----------------------------------------------------------
--------------------------------DWN----------A---K----------
----------------Q---------------------F---------------------
------------ELY-------DE-T-FR-----------------PL-------V----
---------------------------------------D--------------------
------S--------------------VL-Q--------GF-N-----------------
---------------G-TIF-AYGQ-----------------------------------
------T------------------GT----G-KTYT--------ME---G---------
-------------------------------------------I----------------
-----------R------------------------------------------------
------------------------------------------------------------
------------------------------------------------------------
-------------------------GD---------------------------------
------------------------------------------------------------
--------------P---E-----------------------------------------
-----------K---R---------------------GV-IP-NSFDHIF-----T-H--
--I----------------------SR--------S-----Q------------------
------------------------------------------------------------
----------------NQ------------------------------------------
------------------------------------------------------------
----Q--------Y--------LV-----------------------RASYLE-------
----------IYQ----E-E----------------------------------------
----------I-RDL---L---SKDQ--T-------------------------------
----K-------------------------------------------------------
----------R-------------------------------------------------
----------------------------L-------------------------------
------------------------------------------------------------
-E----------L--K-------E-R----------------------------------
-------------P--------------------------D-------------------
------------------------------------------------------------
---------------------T-G-----------V--YVK-------------------
DLS--------S-----------------------------F--VT------KS-VKE--
------------------------------IE----H-VM-------------------N
V-----GN---QNR---SVG-AT-------------------------------------
------NM--NEH-SS--------------------------------------------
R-SHAIFVIT-------I------------------------------------------
------------------------------------------------------------
------------------------------------------------------------
------------------------------------------------------------
------------------------------------------ECS-EVG-----------
-LDGENH-IR-----------------VGKLNLVDL-------------A-----G----
-------------------------SE------RQ--A--------------K-------
------------------------------------------T-----------------
-------G--A---------------------------Q---------------------
--G--------------E------R--L-K--EA-TK-IN--------------------
---------------------------L--------------------------------
--SLSALGNV-----I-SAL---------------------------V---D--------
------------------------------GK----------------------------
------------S---------------------T-------------------------
---------------------------------------------------------H--
----------------------I--P-Y-----RDS-KLTR-------------L--L--
--------Q--------------DS-----L---G-------G----N------------
A--------K-------------------------T---VMV------------------
----------------ANV-------GPAS-YNV------E-------------------
-------------------------------------ETLT------------TLR----
------------------------------------YAN---------------------
-----------------------------------R-A----------KN-----IK---
N----K-----------------------------PR---------------------VN
----------------------E-D------------PK---------------------
--------------D-----AL------LREF---Q-----------------------E
EIARL-KAQL------------E--------------------K----------------
--RSIGR-----R-----------------------------------------------
-----------------------------------------------KRREKRREGGG--
--------SGGGG--EEEEEEGEEGEE---E---------GD------DKD---------
-----DYW----------------------------REQQEKL-----------------
------------------------------------------------------------
------------------------------------------------------------
---------
>Caeel_CE26143
------------------------------------------------------------
------------------------------------------------------------
------------------------------------------------------------
------------------------------------------------------------
------------------------------------------------------------
-M------------E------G---A----------------------------------
---------------EKV------------------------------------------
---------K-V------------------------------------------VV----
------R-C----------------------------------R----------------
-------------------------P----------------------------------
--------------------------IS--------TT----------------------
-----------------EK-LQG-H------K----------------------------
------------------------------------------------------------
------------------------------------------------------------
---------------------------IA-VTC-----------------NDEE---K--
------------------------AV----NIK---------------------------
------------------------------------------------------------
------SL--------------S-----------QED----------------PP-----
----------------RT---FYF--D--------------------------------A
VF----------------------------------------------------------
--------------------------------SPN----------T---D----------
----------------Q---------------------M---------------------
------------TVY-------NV-A-AR-----------------PI-------V----
---------------------------------------E--------------------
------N--------------------VL-K--------GY-N-----------------
---------------G-TIF-AYGQ-----------------------------------
------T------------------GT----G-KTFT--------MA---G---------
-------------------------------------------D----------------
-----------L------------------------------------------------
------------------------------------------------------------
------------------------------------------------------------
-------------------------EP---------------------------------
------------------------------------------------------------
--------------V---E-----------------------------------------
-----------M---R---------------------GI-IP-NSFAHIF-----D-H--
--I----------------------AK--------C-----Q------------------
------------------------------------------------------------
---------------HDT------------------------------------------
------------------------------------------------------------
----T--------F--------LV-----------------------RVSYLE-------
----------IYN----E-E----------------------------------------
----------I-RDL---L---SKDH--N-------------------------------
----G-------------------------------------------------------
----------N-------------------------------------------------
----------------------------L-------------------------------
------------------------------------------------------------
-E----------I--K-------E-R----------------------------------
-------------P--------------------------D-------------------
------------------------------------------------------------
---------------------V-G-----------V--YVR-------------------
NLS--------N-----------------------------P--TV------EN-ASK--
------------------------------MQ----A-LM-------------------E
F-----GS---KNR---KVG-AT-------------------------------------
------AM--NLE-SS--------------------------------------------
R-SHAMFTVT-------I------------------------------------------
------------------------------------------------------------
------------------------------------------------------------
------------------------------------------------------------
------------------------------------------ESC-RNG-----------
------L-VT-----------------QGKLQLVDL-------------A-----G----
-------------------------SE------RQ--S--------------K-------
------------------------------------------T-----------------
-------G--A---------------------------Q---------------------
--G--------------E------R--L-K--EA-AK-IN--------------------
---------------------------L--------------------------------
--SLSTLGNV-----I-SSL---------------------------V---D--------
------------------------------GK----------------------------
------------S---------------------T-------------------------
---------------------------------------------------------H--
----------------------I--P-Y-----RNS-KLTR-------------L--L--
--------Q--------------DS-----L---G-------G----N------------
S--------K-------------------------T---VMI------------------
----------------ANV-------GPAT-YNY------D-------------------
-------------------------------------ETLS------------TLR----
------------------------------------YAN---------------------
-----------------------------------R-A----------KN-----IQ---
N----V-----------------------------AK---------------------IN
----------------------E-D------------PK---------------------
--------------D-----AQ------LRKF---Q-----------------------L
EIEAL-RKIL------------D--------------------E----------------
--ENPGD-----D-----------------------------------------------
-------------------------------------------------ENQEEAWEA--
------------------------------K---------MQ------ERE---------
-----VEM----------------------------EKKRKILEE-R----VNSAV----
-NDEETHR----LVKE--------------------------------------------
------------------------------------------------------------
---------
>Galga_ENSGALP00000011091
------------------------------------------------------------
------------------------------------------------------------
------------------------------------------------------------
------------------------------------------------------------
---------------------------------------------MPINKPEK--P---D
RP------------E------S---C----------------------------------
---------------DNV------------------------------------------
---------K-V------------------------------------------VV----
------R-C----------------------------------R----------------
-------------------------P----------------------------------
--------------------------LN--------ER----------------------
-----------------EK-ATG-Y------K----------------------------
------------------------------------------------------------
------------------------------------------------------------
---------------------------MA-VNV-----------------DEMR---G--
------------------------TI----TVH---------------------------
------------------------------------------------------------
------KT--------------D-----S-----SNE----------------PP-----
----------------KT---FTF--D--------------------------------T
VF----------------------------------------------------------
--------------------------------GPE----------S---K----------
----------------Q---------------------L---------------------
------------DVY-------NL-T-AR-----------------PI-------I----
---------------------------------------D--------------------
------S--------------------VL-E--------GY-N-----------------
---------------G-TIF-AYGQ-----------------------------------
------T------------------GT----G-KTFT--------ME---G---------
-------------------------------------------V----------------
-----------R------------------------------------------------
------------------------------------------------------------
------------------------------------------------------------
-------------------------AV---------------------------------
------------------------------------------------------------
--------------P---E-----------------------------------------
-----------L---R---------------------GI-IP-NSFAHIF-----G-H--
--I----------------------AK--------A-----E------------------
------------------------------------------------------------
---------------GDT------------------------------------------
------------------------------------------------------------
----R--------F--------LV-----------------------RVSYLE-------
----------IYN----E-E----------------------------------------
----------V-RDL---L---GKDQ--S-------------------------------
----Q-------------------------------------------------------
----------R-------------------------------------------------
----------------------------L-------------------------------
------------------------------------------------------------
-E----------V--K-------E-R----------------------------------
-------------P--------------------------D-------------------
------------------------------------------------------------
---------------------V-G-----------V--YIK-------------------
DLS--------A-----------------------------Y--VV------NN-ADD--
------------------------------MD----R-IM-------------------T
L-----GH---KNR---SVG-AT-------------------------------------
------NM--NEH-SS--------------------------------------------
R-SHAIFTIT-------I------------------------------------------
------------------------------------------------------------
------------------------------------------------------------
------------------------------------------------------------
------------------------------------------ECS-EKG-----------
-VDGNMH-VR-----------------MGKLHLVDL-------------A-----G----
-------------------------SE------RQ--A--------------K-------
------------------------------------------T-----------------
-------G--A---------------------------T---------------------
--G--------------Q------R--L-K--EA-TK-IN--------------------
---------------------------L--------------------------------
--SLSTLGNV-----I-SAL---------------------------V---D--------
------------------------------GK----------------------------
------------S---------------------T-------------------------
---------------------------------------------------------H--
----------------------V--P-Y-----RNS-KLTR-------------L--L--
--------Q--------------DS-----L---G-------G----N------------
S--------K-------------------------T---MMC------------------
----------------ANI-------GPAD-YNY------D-------------------
-------------------------------------ETIS------------TLR----
------------------------------------YAN---------------------
-----------------------------------R-A----------KN-----IK---
N----K-----------------------------AR---------------------IN
----------------------E-D------------PK---------------------
--------------D-----AL------LRQF---Q-----------------------K
EIEEL-KKKL------------E--------------------E----------------
--GEEIS-----G----------------SETS---------S------S----EE---E
---D-----EE--D--------D---------GEI-GEDG--EK---RKKRRGKAAE---
------------------------------N---------PK------VSP---------
-----DKM----------------------------VE----------------------
------------------------------------------------------------
------------------------------------------------------------
---------
>Homsa_OTTHUMP00000066051
------------------------------------------------------------
------------------------------------------------------------
------------------------------------------------------------
------------------------------------------------------------
------------------------------------------------MPINK--S---E
KP------------E------S---C----------------------------------
---------------DNV------------------------------------------
---------K-V------------------------------------------VV----
------R-C----------------------------------R----------------
-------------------------P----------------------------------
--------------------------LN--------ER----------------------
-----------------EK-SMC-Y------K----------------------------
------------------------------------------------------------
------------------------------------------------------------
---------------------------QA-VSV-----------------DEMR---G--
------------------------TI----TVH---------------------------
------------------------------------------------------------
------KT--------------D-----S-----SNE----------------PP-----
----------------KT---FTF--D--------------------------------T
VF----------------------------------------------------------
--------------------------------GPE----------S---K----------
----------------Q---------------------L---------------------
------------DVY-------NL-T-AR-----------------PI-------I----
---------------------------------------D--------------------
------S--------------------VL-E--------GY-N-----------------
---------------G-TIF-AYGQ-----------------------------------
------T------------------GT----G-KTFT--------ME---G---------
-------------------------------------------V----------------
-----------R------------------------------------------------
------------------------------------------------------------
------------------------------------------------------------
-------------------------AI---------------------------------
------------------------------------------------------------
--------------P---E-----------------------------------------
-----------L---R---------------------GI-IP-NSFAHIF-----G-H--
--I----------------------AK--------A-----E------------------
------------------------------------------------------------
---------------GDT------------------------------------------
------------------------------------------------------------
----R--------F--------LV-----------------------RVSYLE-------
----------IYN----E-E----------------------------------------
----------V-RDL---L---GKDQ--T-------------------------------
----Q-------------------------------------------------------
----------R-------------------------------------------------
----------------------------L-------------------------------
------------------------------------------------------------
-E----------V--K-------E-R----------------------------------
-------------P--------------------------D-------------------
------------------------------------------------------------
---------------------V-G-----------V--YIK-------------------
DLS--------A-----------------------------Y--VV------NN-ADD--
------------------------------MD----R-IM-------------------T
L-----GH---KNR---SVG-AT-------------------------------------
------NM--NEH-SS--------------------------------------------
R-SHAIFTIT-------I------------------------------------------
------------------------------------------------------------
------------------------------------------------------------
------------------------------------------------------------
------------------------------------------ECS-EKG-----------
-IDGNMH-VR-----------------MGKLHLVDL-------------A-----G----
-------------------------SE------RQ--A--------------K-------
------------------------------------------T-----------------
-------G--A---------------------------T---------------------
--G--------------Q------R--L-K--EA-TK-IN--------------------
---------------------------L--------------------------------
--SLSTLGNV-----I-SAL---------------------------V---D--------
------------------------------GK----------------------------
------------S---------------------T-------------------------
---------------------------------------------------------H--
----------------------V--P-Y-----RNS-KLTR-------------L--L--
--------Q--------------DS-----L---G-------G----N------------
S--------K-------------------------T---MMC------------------
----------------ANI-------GPAD-YNY------D-------------------
-------------------------------------ETIS------------TLR----
------------------------------------YAN---------------------
-----------------------------------R-A----------KN-----IK---
N----K-----------------------------AR---------------------IN
----------------------E-D------------PK---------------------
--------------D-----AL------LRQF---Q-----------------------K
EIEEL-KKKL------------E--------------------E----------------
--GEEIS-----G----------------SDIS---------G------S----EE---D
---D-----DE-----------E---------GEV-GEDG--EK---RKKRRG-------
------------------------------K---------KK------VSP---------
-----DKM----------------------------IEMQAKI-----------------
------------------------------------------------------------
------------------------------------------------------------
---------
>Homsa_OTTHUMP00000066070
------------------------------------------------------------
------------------------------------------------------------
------------------------------------------------------------
------------------------------------------------------------
------------------------------------------------MPINK--S---E
KP------------E------S---C----------------------------------
---------------DNV------------------------------------------
---------K-V------------------------------------------VV----
------R-C----------------------------------R----------------
-------------------------P----------------------------------
--------------------------LN--------ER----------------------
-----------------EK-SMC-Y------K----------------------------
------------------------------------------------------------
------------------------------------------------------------
---------------------------QA-VSV-----------------DEMR---G--
------------------------TI----TVH---------------------------
------------------------------------------------------------
------KT--------------D-----S-----SNE----------------PP-----
----------------KT---FTF--D--------------------------------T
VF----------------------------------------------------------
--------------------------------GPE----------S---K----------
----------------Q---------------------L---------------------
------------DVY-------NL-T-AR-----------------PI-------I----
---------------------------------------D--------------------
------S--------------------VL-E--------GY-N-----------------
---------------G-TIF-AYGQ-----------------------------------
------T------------------GT----G-KTFT--------ME---G---------
-------------------------------------------V----------------
-----------R------------------------------------------------
------------------------------------------------------------
------------------------------------------------------------
-------------------------AI---------------------------------
------------------------------------------------------------
--------------P---E-----------------------------------------
-----------L---R---------------------GI-IP-NSFAHIF-----G-H--
--I----------------------AK--------A-----E------------------
------------------------------------------------------------
---------------GDT------------------------------------------
------------------------------------------------------------
----R--------F--------LV-----------------------RVSYLE-------
----------IYN----E-E----------------------------------------
----------V-RDL---L---GKDQ--T-------------------------------
----Q-------------------------------------------------------
----------R-------------------------------------------------
----------------------------L-------------------------------
------------------------------------------------------------
-E----------V--K-------E-R----------------------------------
-------------P--------------------------D-------------------
------------------------------------------------------------
---------------------V-G-----------V--YIK-------------------
DLS--------A-----------------------------Y--VV------NN-ADD--
------------------------------MD----R-IM-------------------T
L-----GH---KNR---SVG-AT-------------------------------------
------NM--NEH-SS--------------------------------------------
R-SHAIFTIT-------I------------------------------------------
------------------------------------------------------------
------------------------------------------------------------
------------------------------------------------------------
------------------------------------------ECS-EKG-----------
-IDGNMH-VR-----------------MGKLHLVDL-------------A-----G----
-------------------------SE------RQ--A--------------K-------
------------------------------------------T-----------------
-------G--A---------------------------T---------------------
--G--------------Q------R--L-K--EA-TK-IN--------------------
---------------------------L--------------------------------
--SLSTLGNV-----I-SAL---------------------------V---D--------
------------------------------GK----------------------------
------------S---------------------T-------------------------
---------------------------------------------------------H--
----------------------V--P-Y-----RNS-KLTR-------------L--L--
--------Q--------------DS-----L---G-------G----N------------
S--------K-------------------------T---MMC------------------
----------------ANI-------GPAD-YNY------D-------------------
-------------------------------------ETIS------------TLR----
------------------------------------YAN---------------------
-----------------------------------R-A----------KN-----IK---
N----K-----------------------------AR---------------------IN
----------------------E-D------------PK---------------------
--------------D-----AL------LRQF---Q-----------------------K
EIEEL-KKKL------------E--------------------E----------------
--GEEIS-----G----------------SDIS---------G------S----EE---D
---D-----DE-----------E---------GEV-GEDG--EK---RKKRRDQAG----
------------------------------K---------KK------VSP---------
-----DKM----------------------------IEMQ--------------------
------------------------------------------------------------
------------------------------------------------------------
---------
>Caeel_CE27986
------------------------------------------------------------
------------------------------------------------------------
------------------------------------------------------------
------------------------------------------------------------
-------------------------------------------------MVEI--M---K
KS------------S------K---Q----------------------------------
---------------ETV------------------------------------------
---------K-V------------------------------------------IV----
------R-C----------------------------------R----------------
-------------------------P----------------------------------
--------------------------LS--------SQ----------------------
-----------------EI-ANN-Y------S----------------------------
------------------------------------------------------------
------------------------------------------------------------
---------------------------KI-VHM-----------------RPQR---G--
------------------------QI----ELK---------------------------
------------------------------------------------------------
------NP--------------K-----E-----QDE----------------PS-----
----------------KD---FTF--D--------------------------------A
IY----------------------------------------------------------
--------------------------------DEN----------S---T----------
----------------Q---------------------S---------------------
------------DLY-------EE-T-FR-----------------DL-------V----
---------------------------------------D--------------------
------S--------------------VL-N--------GY-N-----------------
---------------A-TIF-AYGQ-----------------------------------
------T------------------GT----G-KTHT--------ME---G---------
-------------------------------------------K----------------
-----------S------------------------------------------------
------------------------------------------------------------
------------------------------------------------------------
-------------------------SD---------------------------------
------------------------------------------------------------
--------------P---E-----------------------------------------
-----------Q---R---------------------GV-IY-KCIDHIF-----E-H--
--M----------------------AA--------S-----H------------------
------------------------------------------------------------
----------------NQ------------------------------------------
------------------------------------------------------------
----E--------Y--------LV-----------------------RASYLE-------
----------IYQ----E-E----------------------------------------
----------L-RDL---L---EAES--N-------------------------------
----K-------------------------------------------------------
----------K-------------------------------------------------
----------------------------L-------------------------------
------------------------------------------------------------
-E----------I--K-------E-R----------------------------------
-------------P--------------------------D-------------------
------------------------------------------------------------
---------------------G-G-----------V--YVK-------------------
DLT--------S-----------------------------K--LT------RT-VGE--
------------------------------IH----E-VM-------------------I
R-----GN---GHR---SVG-RT-------------------------------------
------NM--NEH-SS--------------------------------------------
R-SHAIFIIT-------V------------------------------------------
------------------------------------------------------------
------------------------------------------------------------
------------------------------------------------------------
------------------------------------------ECS-RIG-----------
-EDGESH-IT-----------------VGRLNLVDL-------------A-----G----
-------------------------SE------RQ--S--------------K-------
------------------------------------------T-----------------
-------G--A---------------------------T---------------------
--G--------------E------R--F-K--EA-TK-IN--------------------
---------------------------L--------------------------------
--SLSALGNV-----I-SAL---------------------------V---D--------
------------------------------AK----------------------------
------------S---------------------A-------------------------
---------------------------------------------------------H--
----------------------I--P-Y-----RDS-KLTR-------------L--L--
--------Q--------------DS-----L---G-------G----N------------
S--------K-------------------------T---VMV------------------
----------------ACI-------GPAS-YNF------E-------------------
-------------------------------------ETLG------------TLR----
------------------------------------YAN---------------------
-----------------------------------R-A----------KN-----IK---
N----Q-----------------------------PK---------------------IN
----------------------E-D------------PK---------------------
--------------D-----AL------LREF---Q-----------------------E
EIEML-REQL------------K--------------------Q----------------
--RKTRS-----R-----------------------------------------------
------------------------------------------------DGATQSFYDA-E
RA----------------------------K---------LE------DDI---------
-----EAI----------------------------QKDDSLIKH-E----KDRLI----
-REIQEKH----------------------------------------------------
------------------------------------------------------------
---------
>Capsp_151173
------------------------------------------------------------
------------------------------------------------------------
------------------------------------------------------------
------------------------------------------------------------
------------------------------------------------------------
--------------M------A---S----------------------------------
---------------EAV------------------------------------------
---------K-V------------------------------------------IV----
------R-S----------------------------------R----------------
-------------------------P----------------------------------
--------------------------MN--------ER----------------------
-----------------ER-DLK-C------K----------------------------
------------------------------------------------------------
------------------------------------------------------------
---------------------------EV-VTI-----------------DTKI---G--
------------------------QC----SMR---------------------------
------------------------------------------------------------
------NP--------------A-----D-----SKA----------------PP-----
----------------KT---FTF--D--------------------------------G
AY----------------------------------------------------------
--------------------------------GSD----------S---T----------
----------------T---------------------E---------------------
------------TIY-------AD-I-GY-----------------PL-------V----
---------------------------------------E--------------------
------G--------------------VT-E--------GY-N-----------------
---------------G-TIF-AYGQ-----------------------------------
------T------------------GC----G-KSFS--------MQ---G---------
-------------------------------------------I----------------
-----------T------------------------------------------------
------------------------------------------------------------
------------------------------------------------------------
-------------------------NP---------------------------------
------------------------------------------------------------
--------------A---T-----------------------------------------
-----------Q---R---------------------GI-IP-RAFDHIF-----E-T--
--I----------------------TV--------S-----E------------------
------------------------------------------------------------
----------------KS------------------------------------------
------------------------------------------------------------
----K--------Y--------LV-----------------------HASYLE-------
----------IYN----E-E----------------------------------------
----------I-RDL---L---GKDV--K-------------------------------
----Q-------------------------------------------------------
----------K-------------------------------------------------
----------------------------L-------------------------------
------------------------------------------------------------
-D----------L--K-------E-H----------------------------------
-------------P--------------------------E-------------------
------------------------------------------------------------
---------------------K-G-----------V--YVQ-------------------
NLS--------M-----------------------------H--PC------KH-VSD--
------------------------------CT----K-VM-------------------E
R-----GW---KNR---ATG-ST-------------------------------------
------LM--NAD-SS--------------------------------------------
R-SHSIFSIH-------L------------------------------------------
------------------------------------------------------------
------------------------------------------------------------
------------------------------------------------------------
------------------------------------------ERC-EQD-----------
-EEGEDH-IR-----------------AAKLNLVDL-------------A-----G----
-------------------------SE------RQ--A--------------K-------
------------------------------------------T-----------------
-------G--A---------------------------T---------------------
--G--------------D------R--L-K--EA-TK-IN--------------------
---------------------------L--------------------------------
--SLSALGNV-----I-SAL---------------------------V---D--------
------------------------------GK----------------------------
------------S---------------------K-------------------------
---------------------------------------------------------H--
----------------------I--P-Y-----RDS-KLTR-------------L--L--
--------Q--------------DS-----L---G-------G----N------------
T--------K-------------------------T---LMV------------------
----------------ACL-------SPAD-NNY------D-------------------
-------------------------------------ETLS------------TLR----
------------------------------------YAN---------------------
-----------------------------------R-A----------KN-----IK---
N----K-----------------------------PK---------------------IN
----------------------E-D------------PK---------------------
--------------D-----AL------LREY---Q-----------------------A
EIEKL-KAML------------R--------------------G----------------
--EIPSD-----P-----------------------------Q------G----TT---P
---S-----GF--I--------E---------NA-------------KMRIREEY-----
------------------------------E---------GE------MMR---------
-----MKQ----------------------------DFEDMKMSK-E----KLEEE----
------------------------------------------------------------
------------------------------------------------------------
---------
>Tetth_58.m00226
------------------------------------------------------------
------------------------------------------------------------
------------------------------------------------------------
------------------------------------------------------------
-------------------------------------------------MSKQ--E---K
NS------------K------N---D----------------------------------
---------------ECV------------------------------------------
---------K-V------------------------------------------VV----
------R-C----------------------------------R----------------
-------------------------P----------------------------------
--------------------------LN--------SK----------------------
-----------------EK-EDG-R------T----------------------------
------------------------------------------------------------
------------------------------------------------------------
---------------------------QV-VFV-----------------NQSR---G--
------------------------EI----SVT---------------------------
------------------------------------------------------------
------NP--------------K----GD-----SAE----------------AP-----
----------------KV---FTF--D--------------------------------S
TF----------------------------------------------------------
--------------------------------EPE----------V---E----------
----------------Q---------------------E---------------------
------------TVY-------KN-T-AY-----------------PI-------V----
---------------------------------------E--------------------
------S--------------------VL-E--------GY-N-----------------
---------------G-TIF-AYGQ-----------------------------------
------T------------------GT----G-KTHT--------ME---G---------
-------------------------------------------K----------------
-----------D------------------------------------------------
------------------------------------------------------------
------------------------------------------------------------
-------------------------EP---------------------------------
------------------------------------------------------------
--------------K---H-----------------------------------------
-----------L---R---------------------GI-IP-RTFDHIF-----R-S--
--I----------------------KG--------T-----P------------------
------------------------------------------------------------
----------------NV------------------------------------------
------------------------------------------------------------
----Q--------F--------LV-----------------------RVSFLE-------
----------LYN----E-E----------------------------------------
----------I-RDL---L---QKNI----------------------------------
----K-------------------------------------------------------
----------K-------------------------------------------------
----------------------------L-------------------------------
------------------------------------------------------------
-E----------L--R-------E-K----------------------------------
-------------P--------------------------G-------------------
------------------------------------------------------------
---------------------S-G-----------V--YVK-------------------
DLS--------T-----------------------------F--MI------QD-QEE--
------------------------------LR----E-KL-------------------L
H-----GR---ENR---AVG-AT-------------------------------------
------QM--NQD-SS--------------------------------------------
R-SHSIFAIT-------I------------------------------------------
------------------------------------------------------------
------------------------------------------------------------
------------------------------------------------------------
------------------------------------------ERC-DI------------
-VNGESH-IR-----------------VGKLNLVDL-------------A-----G----
-------------------------SE------RQ--S--------------K-------
------------------------------------------T-----------------
-------Q--A---------------------------T---------------------
--G--------------S------R--L-K--EA-IN-IN--------------------
---------------------------Q--------------------------------
--SLTTLGNV-----I-SSL---------------------------I---D--------
------------------------------PK----------------------------
------------A---------------------T-------------------------
---------------------------------------------------------H--
----------------------V--P-Y-----RDS-KLTR-------------L--L--
--------Q--------------DS-----L---G-------G----N------------
T--------K-------------------------T---VMV------------------
----------------ANV-------GPAD-FNY------D-------------------
-------------------------------------ETIS------------TLR----
------------------------------------YAH---------------------
-----------------------------------R-A----------KS-----IQ---
N----H-----------------------------AK---------------------IN
----------------------E-D------------PK---------------------
--------------D-----AM------IRQF---Q-----------------------E
EIAKL-KQQL------------A--------------------S----------------
--SVDKD-----G---------------N-------------------------------
-----------------------------------------------IVMMEAEVIQV-E
KV----------------------------I---------TI------NDD---------
-----EKV----------------------------KLLQQKLEQ-E----KSEVE----
-KKYQN------------------------------------------------------
------------------------------------------------------------
---------
>Lotgi_138487
------------------------------------------------------------
------------------------------------------------------------
------------------------------------------------------------
------------------------------------------------------------
------------------------------------------------------------
--------------M------T---S----------------------------------
---------------ECV------------------------------------------
---------K-V------------------------------------------IV----
------R-C----------------------------------R----------------
-------------------------P----------------------------------
--------------------------MN--------QR----------------------
-----------------EK-DLN-C------K----------------------------
------------------------------------------------------------
------------------------------------------------------------
---------------------------DV-IKM-----------------DNER---G--
------------------------LC----TIT---------------------------
------------------------------------------------------------
------NP--------------N-----D-----SKA----------------PP-----
----------------KH---FTF--D--------------------------------G
SY----------------------------------------------------------
--------------------------------FTD----------S---T----------
----------------T---------------------E---------------------
------------QIY-------ND-I-AY-----------------PL-------V----
---------------------------------------E--------------------
------G--------------------VT-E--------GY-N-----------------
---------------G-TIF-AYGQ-----------------------------------
------T------------------GC----G-KSFS--------MQ---G---------
-------------------------------------------I----------------
-----------T------------------------------------------------
------------------------------------------------------------
------------------------------------------------------------
-------------------------NP---------------------------------
------------------------------------------------------------
--------------A---T-----------------------------------------
-----------Q---R---------------------GI-IP-RAFDHIF-----E-T--
--V----------------------SV--------T-----D------------------
------------------------------------------------------------
----------------GT------------------------------------------
------------------------------------------------------------
----K--------F--------LI-----------------------HASYLE-------
----------IYN----E-E----------------------------------------
----------I-RDL---L---GQDV--K-------------------------------
----A-------------------------------------------------------
----------K-------------------------------------------------
----------------------------M-------------------------------
------------------------------------------------------------
-E----------L--H-------E-H----------------------------------
-------------P--------------------------E-------------------
------------------------------------------------------------
---------------------K-G-----------V--YVN-------------------
GLS--------M-----------------------------H--AV------HN-VIE--
------------------------------CQ----K-VM-------------------D
K-----GW---KNR---ATG-AT-------------------------------------
------LM--NAD-SS--------------------------------------------
R-SHSIFSIY-------L------------------------------------------
------------------------------------------------------------
------------------------------------------------------------
------------------------------------------------------------
------------------------------------------EMA-NTD-----------
-EAGEEH-IR-----------------AGKLNLVDL-------------A-----G----
-------------------------SE------RQ--G--------------K-------
------------------------------------------T-----------------
-------G--A---------------------------T---------------------
--G--------------D------R--L-K--EA-TK-IN--------------------
---------------------------L--------------------------------
--SLSALGNV-----I-SAL---------------------------V---D--------
------------------------------GK----------------------------
------------S---------------------K-------------------------
---------------------------------------------------------H--
----------------------I--P-Y-----RDS-KLTR-------------L--L--
--------Q--------------DS-----L---G-------G----N------------
T--------K-------------------------T---MMV------------------
----------------ACL-------SPAD-NNY------D-------------------
-------------------------------------ETLS------------TLR----
------------------------------------YAN---------------------
-----------------------------------R-A----------KN-----IK---
N----K-----------------------------PK---------------------IN
----------------------E-D------------PK---------------------
--------------D-----AL------LRQY---Q-----------------------E
EIEKL-KAML------------M--------------------G----------------
--KIPLS-----A-----------------------------------------------
---D-----NE--L--------E---------AE-------------KERLRDEY-----
------------------------------E---------RE------MNN---------
-----MKE----------------------------MYEAEKSNK-G----KLEED----
-MQKLR------------------------------------------------------
------------------------------------------------------------
---------
>Strpu_GLEAN3_26280
------------------------------------------------------------
------------------------------------------------------------
------------------------------------------------------------
------------------------------------------------------------
-----------------------------------------------------------M
SK------------K------S---A----------------------------------
---------------ETV------------------------------------------
---------K-V------------------------------------------VV----
------R-C----------------------------------R----------------
-------------------------P----------------------------------
--------------------------MN--------SK----------------------
-----------------EI-SQG-H------K----------------------------
------------------------------------------------------------
------------------------------------------------------------
---------------------------RI-VEM-----------------DNKR---G--
------------------------LV----EVT---------------------------
------------------------------------------------------------
------NP--------------K----GP-----PGE----------------PN-----
----------------KS---FTF--D--------------------------------T
VY----------------------------------------------------------
--------------------------------DWN----------S---K----------
----------------Q---------------------I---------------------
------------DLY-------DE-T-FR-----------------SL-------V----
---------------------------------------E--------------------
------S--------------------VL-Q--------GF-N-----------------
---------------G-TIF-AYGQ-----------------------------------
------T------------------GT----G-KTFT--------ME---G---------
-------------------------------------------V----------------
-----------R------------------------------------------------
------------------------------------------------------------
------------------------------------------------------------
-------------------------SN---------------------------------
------------------------------------------------------------
--------------P---E-----------------------------------------
-----------L---R---------------------GV-IP-NSFEHIF-----T-H--
--I----------------------AR--------T-----Q------------------
------------------------------------------------------------
----------------NQ------------------------------------------
------------------------------------------------------------
----Q--------F--------LV-----------------------RASYLE-------
----------IYQ----E-E----------------------------------------
----------I-RDL---L---AKDQ--K-------------------------------
----K-------------------------------------------------------
----------R-------------------------------------------------
----------------------------L-------------------------------
------------------------------------------------------------
-D----------L--K-------E-R----------------------------------
-------------P--------------------------D-------------------
------------------------------------------------------------
---------------------T-G-----------V--YVK-------------------
DLS--------S-----------------------------F--VT------KS-VKE--
------------------------------IE----H-VM-------------------T
V-----GN---NNR---SVG-ST-------------------------------------
------NM--NEH-SS--------------------------------------------
R-SHAIFIIT-------I------------------------------------------
------------------------------------------------------------
------------------------------------------------------------
------------------------------------------------------------
------------------------------------------ECS-ELG-----------
-VDGENH-IR-----------------VGKLNLVDL-------------A-----G----
-------------------------SE------RQ--A--------------K-------
------------------------------------------T-----------------
-------G--A---------------------------T---------------------
--G--------------D------R--L-K--EA-TK-IN--------------------
---------------------------L--------------------------------
--SLSALGNV-----I-SAL---------------------------V---D--------
------------------------------GK----------------------------
------------S---------------------S-------------------------
---------------------------------------------------------H--
----------------------I--P-Y-----RDS-KLTR-------------L--L--
--------Q--------------DS-----L---G-------G----N------------
A--------K-------------------------T---VMV------------------
----------------ANM-------GPAS-YNF------D-------------------
-------------------------------------ETIT------------TLR----
------------------------------------YAN---------------------
-----------------------------------R-A----------KN-----IK---
N----K-----------------------------PK---------------------IN
----------------------E-D------------PK---------------------
--------------D-----AL------LREF---Q-----------------------E
EISRL-KQAL------------D--------------------K----------------
--KGPSD-----G-----------------------------------------------
-----------------------------------------------RKKGKKRKPGE--
--------QGGDD--DIEDETEEEG-----D---------EM------DEE---------
-----EMY----------------------------KESQQKLEE---------------
------------------------------------------------------------
------------------------------------------------------------
---------
>Cioin_260029
------------------------------------------------------------
------------------------------------------------------------
------------------------------------------------------------
------------------------------------------------------------
------------------------------------------------------------
-------------------------A----------------------------------
---------------EAV------------------------------------------
---------K-V------------------------------------------IV----
------R-C----------------------------------R----------------
-------------------------P----------------------------------
--------------------------LN--------QR----------------------
-----------------EI-KLN-C------N----------------------------
------------------------------------------------------------
------------------------------------------------------------
---------------------------VC-LEM-----------------VEER---G--
------------------------FC----CIR---------------------------
------------------------------------------------------------
------KP--------------G----SQ-----ADQ----------------AP-----
----------------KQ---FTF--D--------------------------------G
AY----------------------------------------------------------
--------------------------------YTS----------S---T----------
----------------T---------------------E---------------------
------------QIY-------ND-I-AY-----------------PL-------V----
---------------------------------------E--------------------
------G--------------------VV-E--------GY-N-----------------
---------------G-TVF-AYGQ-----------------------------------
------T------------------GC----G-KSFS--------MQ---G---------
-------------------------------------------V----------------
-----------D------------------------------------------------
------------------------------------------------------------
------------------------------------------------------------
-------------------------DP---------------------------------
------------------------------------------------------------
--------------V---T-----------------------------------------
-----------Q---R---------------------GI-IP-RAFQHIF-----E-S--
--I----------------------SV--------A-----E------------------
------------------------------------------------------------
----------------NT------------------------------------------
------------------------------------------------------------
----K--------Y--------LV-----------------------HASYLE-------
----------IYN----E-E----------------------------------------
----------V-RDL---L---SKQI--K-------------------------------
----D-------------------------------------------------------
----------K-------------------------------------------------
----------------------------L-------------------------------
------------------------------------------------------------
-E----------L--K-------E-H----------------------------------
-------------P--------------------------D-------------------
------------------------------------------------------------
---------------------R-G-----------V--YVK-------------------
DLL--------K-----------------------------Q--PV------SN-VAE--
------------------------------CE----Q-IM-------------------A
F-----GW---KNR---SVG-AT-------------------------------------
------LM--NAD-SS--------------------------------------------
R-SHSIFTIY-------L------------------------------------------
------------------------------------------------------------
------------------------------------------------------------
------------------------------------------------------------
------------------------------------------EAC-DTG-----------
-IDGGDH-IR-----------------AGKLNLVDL-------------A-----G----
-------------------------SE------RQ--S--------------K-------
------------------------------------------T-----------------
-------G--S---------------------------T---------------------
--G--------------E------R--L-K--EA-TK-IN--------------------
---------------------------L--------------------------------
--SLSALGNV-----I-SAL---------------------------V---D--------
------------------------------GK----------------------------
------------S---------------------K-------------------------
---------------------------------------------------------H--
----------------------I--P-Y-----RDS-KLTR-------------L--L--
--------Q--------------DS-----L---G-------G----N------------
T--------K-------------------------T---LMV------------------
----------------ACL-------SPAD-NNY------D-------------------
-------------------------------------ETLS------------TLR----
------------------------------------YAN---------------------
-----------------------------------R-A----------KN-----IK---
N----K-----------------------------PH---------------------IN
----------------------E-D------------PK---------------------
--------------D-----AL------LREY---Q-----------------------E
EIKKL-RGLL------------V--------------------G----------------
--QLGPD-----G----------------------------------------------I
---K-----AL--L--------E---------GQ-------------SPVPKPKQ-----
------------------------------E---------SE------TSE---------
-----KKS----------------------------STGDQDSDK-M----KKEYE----
-EKLR-------------------------------------------------------
------------------------------------------------------------
---------
>Lotgi_226662
------------------------------------------------------------
------------------------------------------------------------
------------------------------------------------------------
------------------------------------------------------------
-------------------------------------------------------M---S
KS------------K------S---A----------------------------------
---------------ECV------------------------------------------
---------K-V------------------------------------------VV----
------R-C----------------------------------R----------------
-------------------------P----------------------------------
--------------------------MN--------DA----------------------
-----------------ET-KAK-H------E----------------------------
------------------------------------------------------------
------------------------------------------------------------
---------------------------RV-VEM-----------------DVNK---G--
------------------------VI----SVN---------------------------
------------------------------------------------------------
------NA--------------N-----H-----PGD----------------PP-----
----------------KS---FTF--D--------------------------------S
VY----------------------------------------------------------
--------------------------------DWN----------S---K----------
----------------Q---------------------R---------------------
------------DLY-------DE-T-FH-----------------DL-------V----
---------------------------------------E--------------------
------S--------------------VL-Q--------GF-N-----------------
---------------G-TIF-AYGQ-----------------------------------
------T------------------GT----G-KTFT--------MQ---G---------
-------------------------------------------I----------------
-----------K------------------------------------------------
------------------------------------------------------------
------------------------------------------------------------
-------------------------ED---------------------------------
------------------------------------------------------------
--------------P---V-----------------------------------------
-----------M---R---------------------GV-IP-NSFEQIF-----S-H--
--I----------------------SR--------S-----Q------------------
------------------------------------------------------------
----------------NQ------------------------------------------
------------------------------------------------------------
----Q--------Y--------LV-----------------------RASYLE-------
----------IYQ----E-D----------------------------------------
----------I-RDL---L---SKDQ--S-------------------------------
----K-------------------------------------------------------
----------R-------------------------------------------------
----------------------------L-------------------------------
------------------------------------------------------------
-E----------L--K-------E-R----------------------------------
-------------P--------------------------D-------------------
------------------------------------------------------------
---------------------T-G-----------V--YVK-------------------
DLS--------S-----------------------------F--VT------KS-VKE--
------------------------------IE----H-VM-------------------H
V-----GN---QNR---SVG-AT-------------------------------------
------NM--NEH-SS--------------------------------------------
R-SHAIFIVT-------V------------------------------------------
------------------------------------------------------------
------------------------------------------------------------
------------------------------------------------------------
------------------------------------------ECS-ELG-----------
-ADNENH-IR-----------------VGKLNMVDL-------------A-----G----
-------------------------SE------RQ--A--------------K-------
------------------------------------------T-----------------
-------G--A---------------------------T---------------------
--G--------------E------R--L-K--EA-TK-IN--------------------
---------------------------L--------------------------------
--SLSALGNV-----I-SAL---------------------------V---D--------
------------------------------GK----------------------------
------------S---------------------T-------------------------
---------------------------------------------------------H--
----------------------I--P-Y-----RDS-KLTR-------------L--L--
--------Q--------------DS-----L---G-------G----N------------
A--------K-------------------------T---VMV------------------
----------------ANI-------GPAS-YNC------D-------------------
-------------------------------------ETLT------------TLR----
------------------------------------YAN---------------------
-----------------------------------R-A----------KN-----IK---
N----K-----------------------------PK---------------------IN
----------------------E-D------------PK---------------------
--------------D-----AL------LREF---Q-----------------------D
EIARL-KGQL------------T--------------------S----------------
--KGGPK-----K-----------------------------------------------
-----------------------------------------------KKRRQRKNRNVE-
--------DDDDD--DDDYDENEEG-----N---------EE------DEE---------
-----AYM----------------------------AEQQAKLE----------------
------------------------------------------------------------
------------------------------------------------------------
---------
>Strpu_GLEAN3_18378
------------------------------------------------------------
------------------------------------------------------------
------------------------------------------------------------
------------------------------------------------------------
----------------------------------------------------M--P---G
GS------------S------G---N----------------------------------
---------------DNV------------------------------------------
---------R-V------------------------------------------VV----
------R-C----------------------------------R----------------
-------------------------P----------------------------------
--------------------------LN--------SK----------------------
-----------------ET-GQG-F------K----------------------------
------------------------------------------------------------
------------------------------------------------------------
---------------------------SV-VKM-----------------DEMR---G--
------------------------TV----QVT---------------------------
------------------------------------------------------------
------NP--------------N----AP-----SGE----------------PP-----
----------------KS---FTF--D--------------------------------T
VF----------------------------------------------------------
--------------------------------APG----------A---K----------
----------------Q---------------------T---------------------
------------DVY-------NQ-T-AR-----------------PI-------V----
---------------------------------------D--------------------
------A--------------------II-E--------GY-N-----------------
---------------G-TIF-AYGQ-----------------------------------
------T------------------GT----G-KTFT--------ME---G---------
-------------------------------------------V----------------
-----------R------------------------------------------------
------------------------------------------------------------
------------------------------------------------------------
-------------------------SQ---------------------------------
------------------------------------------------------------
--------------P---E-----------------------------------------
-----------L---R---------------------GI-IP-NSFAHIF-----G-H--
--I----------------------AK--------E-----Q------------------
------------------------------------------------------------
---------------ENV------------------------------------------
------------------------------------------------------------
----R--------F--------LV-----------------------RVSYLE-------
----------IYN----E-E----------------------------------------
----------V-KDL---L---GKDQ--Q-------------------------------
----H-------------------------------------------------------
----------R-------------------------------------------------
----------------------------L-------------------------------
------------------------------------------------------------
-E----------V--K-------E-R----------------------------------
-------------P--------------------------D-------------------
------------------------------------------------------------
---------------------V-G-----------V--YVK-------------------
DLS--------A-----------------------------F--VV------NN-ADD--
------------------------------MD----R-IM-------------------T
L-----GN---KNR---SVG-AT-------------------------------------
------NM--NES-SS--------------------------------------------
R-SHAIFTIT-------L------------------------------------------
------------------------------------------------------------
------------------------------------------------------------
------------------------------------------------------------
------------------------------------------ERS-DMG-----------
-LDKEQH-VR-----------------VGKLHMVDL-------------A-----G----
-------------------------SE------RQ--T--------------K-------
------------------------------------------T-----------------
-------G--A---------------------------T---------------------
--G--------------Q------R--L-K--EA-TK-IN--------------------
---------------------------L--------------------------------
--SLSTLGNV-----I-SSL---------------------------V---D--------
------------------------------GK----------------------------
------------S---------------------T-------------------------
---------------------------------------------------------H--
----------------------I--P-Y-----RNS-KLTR-------------L--L--
--------Q--------------DS-----L---G-------G----N------------
A--------K-------------------------T---VMC------------------
----------------ANI-------GPAE-YNY------D-------------------
-------------------------------------ETIS------------TLR----
------------------------------------YAN---------------------
-----------------------------------R-A----------KN-----IK---
N----K-----------------------------AK---------------------IN
----------------------E-D------------PK---------------------
--------------D-----AL------LREF---Q-----------------------K
EIEEL-KKQI------------S--------------------E----------------
--SGEGL-----D---------------DDEES---------G------S----EE---S
---G-----DE----------------------EA-GEGG-------VKKKRKGKNP---
------------------------------K---------RK------LSP---------
-----EIM----------------------------AAMQKK------------------
------------------------------------------------------------
------------------------------------------------------------
---------
>Monbr_23354
------------------------------------------------------------
------------------------------------------------------------
------------------------------------------------------------
------------------------------------------------------------
------------------------------------------------------------
--------------M------P---G----------------------------------
---------------EAV------------------------------------------
---------Q-V------------------------------------------IV----
------R-C----------------------------------R----------------
-------------------------P----------------------------------
--------------------------LN--------KR----------------------
-----------------EK-ALE-C------G----------------------------
------------------------------------------------------------
------------------------------------------------------------
---------------------------TV-VET-----------------FTDV---G--
------------------------QV----QLH---------------------------
------------------------------------------------------------
------KP--------------G-----------SDD----------------PP-----
----------------KK---FTF--D--------------------------------G
AY----------------------------------------------------------
--------------------------------DQN----------S---N----------
----------------S---------------------Q---------------------
------------MIY-------ED-V-GF-----------------PL-------I----
---------------------------------------E--------------------
------S--------------------VL-E--------GY-N-----------------
---------------G-TIF-AYGQ-----------------------------------
------T------------------GC----G-KSFT--------ME---G---------
-------------------------------------------I----------------
-----------P------------------------------------------------
------------------------------------------------------------
------------------------------------------------------------
-------------------------DP---------------------------------
------------------------------------------------------------
--------------P---E-----------------------------------------
-----------H---R---------------------GL-TP-RSFEHIF-----Q-E--
--V----------------------AV--------R-----E------------------
------------------------------------------------------------
----------------NC------------------------------------------
------------------------------------------------------------
----K--------F--------LV-----------------------RASYLE-------
----------IYN----E-N----------------------------------------
----------I-RDL---L---GQDH--N-------------------------------
----A-------------------------------------------------------
----------K-------------------------------------------------
----------------------------L-------------------------------
------------------------------------------------------------
-D----------L--K-------E-H----------------------------------
-------------P--------------------------D-------------------
------------------------------------------------------------
---------------------K-G-----------V--YVK-------------------
DLS--------E-----------------------------H--VV------SS-TEE--
------------------------------IL----R-LM-------------------A
A-----GS---KNR---SVG-AT-------------------------------------
------LM--NAD-SS--------------------------------------------
R-SHSIFTVW-------V------------------------------------------
------------------------------------------------------------
------------------------------------------------------------
------------------------------------------------------------
------------------------------------------EAA-ET------------
-IEGDEK-LR-----------------ASKLNLVDL-------------A-----G----
-------------------------SE------RQ--G--------------K-------
------------------------------------------T-----------------
-------G--A---------------------------T---------------------
--G--------------D------R--L-K--EA-TK-IN--------------------
---------------------------L--------------------------------
--SLSALGNV-----I-SAL---------------------------V---D--------
------------------------------GK----------------------------
------------S---------------------K-------------------------
---------------------------------------------------------H--
----------------------I--P-Y-----RDS-KLTR-------------L--L--
--------Q--------------DS-----L---G-------G----N------------
T--------K-------------------------T---LMV------------------
----------------CAL-------SPAD-NNY------D-------------------
-------------------------------------ETLS------------TLR----
------------------------------------YAN---------------------
-----------------------------------R-A----------KN-----IQ---
N----K-----------------------------AI---------------------IN
----------------------E-D------------PK---------------------
--------------D-----AL------LRQY---Q-----------------------E
EIEQL-KALL------------A--------------------G----------------
--QLSPD-----Q----------------------------------------------A
---A-----ML--L--------S---------GL-------------NHRRRHRCFRQ-C
RH----------------------------------------------------------
------------------------------------------------------------
------------------------------------------------------------
------------------------------------------------------------
---------
>Neucr_NCU03715
------------------------------------------------------------
------------------------------------------------------------
-----------------------------------MFNLLQLRFR---------NTIVDI
EDTLYDI---------SLE-------------P--RLMPNSLDVHQ--------------
--------------------------RQTRSNVST------PTLRPRDDTASS--F---V
SK------------D------P---G----------------------------------
---------------ANVR-----------------------------------------
-----------V------------------------------------------VV----
------R-V----------------------------------R----------------
-------------------------A----------------------------------
--------------------------FL--------PR----------------------
-----------------EL-E-RNA------K----------------------------
------------------------------------------------------------
------------------------------------------------------------
---------------------------CI-VEM-----------------DPAT--ER--
------------------------TS------------LLVPQETDFANARGARSRRV--
------------------------------------------------------------
----------------------------------------------------LEE-----
----------------KS---FTF--D--------------------------------K
SFWSH----NTE------------------------------------------------
----------------------------------D-EHY------A---T----------
----------------Q---------------------E---------------------
------------HVY-------DS-L-GE-----------------EF-------L----
---------------------------------------D--------------------
------H--------------------NF-E--------GY-H-----------------
---------------T-CIF-AYGQ-----------------------------------
------T------------------GS----G-KSYT--------MM---G---------
------------------------------------------------------------
------------------------------------------------------------
------------------------------------------------------------
------------------------------------------------------------
--------------------------------------------------------T-P-
--D---------------------------------------------------------
------------------------------------------------------------
-----------Q---P---------------------GL-IP-RTCEDLF-----Q-R--
--I----------------------AS----------A-Q--------------------
------------------------------------------------------------
------------------DETP------N----------------------I--------
------------------------------------------------------------
----S--------Y--------NV-----------------------KVSYFE-------
----------VYN----E-H----------------------------------------
----------V-RDL---L-----------------------------------------
----A-------------------------------------------------------
------------------------------------------------------------
----------------------------PVVP----------------------------
--------------------------NKP--------------------------PY---
-Y----------L--K-------V-R------------------ESP-------------
-------------T--------------------------E-------------------
------------------------------------------------------------
---------------------G-------------P--YVK-------------------
DLT--------E-----------------------------V--PV------RG-LEE--
------------------------------II----R-WM-------------------R
I-----GD---RSR---TVA-ST-------------------------------------
------KM--NDT-SS--------------------------------------------
R-SHAVFTIM-------LKQ----------------------------------------
-----------------I-------------------------------------HH---
-----------D-------------------L-ETD-------------------DT---
--T------ER-------------------------------------------------
------------------------------------------------------------
---------------------------SSRIRLVDL-------------A-----G----
-------------------------SE------RA--K--------------S-------
------------------------------------------T-----------------
-------E--A---------------------------T---------------------
--G--------------------QR--L-R--EG-SN-IN--------------------
---------------------------K--------------------------------
--SLTTLGRV-----I-AAL---------------------------A---D--------
------------------------------PKSSASRPSS-----------PVKSGRGRT
P--------------------------------GP-----------------AN------
-------------------------------------------------S-------V--
----------------------V--P-Y-----RDS-VLTW-------------L--L--
--------K--------------DS-----L---G-------G----N------------
S--------K-------------------------T---AMI------------------
----------------ACI-------SPTD---Y------D-------------------
-------------------------------------ETLS------------TLR----
------------------------------------YAD---------------------
-----------------------------------Q-A----------KR-----IR---
T----R-----------------------------AV---------------------VN
----------------------Q-V------------DG---------------------
--------------V-----SAAERDAQIA-----A-----------------------M
AAEIR-QLQL------------V--------------------V----------------
--SDSQT-----------------------------------------------------
------------------------------------------------------------
-----------------REKSALDAEQQLEE---------YQ------ARV---------
-----RGL----------------------------QQLMEEKS--------LVAE----
-GKIRSLQ----------------------------------------------------
------------------------------------------------------------
---------
>Triad_1085
------------------------------------------------------------
------------------------------------------------------------
------------------------------------------------------------
------------------------------------------------------------
------------------------------------------------------------
---------------------M---A----------------------------------
---------------EAV------------------------------------------
---------K-V------------------------------------------IV----
------R-C----------------------------------R----------------
-------------------------P----------------------------------
--------------------------IN--------QR----------------------
-----------------EV-DLR-C------E----------------------------
------------------------------------------------------------
------------------------------------------------------------
---------------------------NV-VEM-----------------DEST---F--
------------------------QA----RLK---------------------------
------------------------------------------------------------
------KP--------------K-----------ADE----------------PP-----
----------------KS---FTY--D--------------------------------G
VY----------------------------------------------------------
--------------------------------NIN----------S---V----------
----------------T---------------------D---------------------
------------TIY-------ND-I-AY-----------------PL-------V----
---------------------------------------D--------------------
------G--------------------VL-E--------GY-N-----------------
---------------G-TIF-AYGQ-----------------------------------
------T------------------GC----G-KSYT--------MQ---G---------
-------------------------------------------V----------------
-----------T------------------------------------------------
------------------------------------------------------------
------------------------------------------------------------
-------------------------DP---------------------------------
------------------------------------------------------------
--------------P---S-----------------------------------------
-----------Q---R---------------------GI-TP-RAFDHIF-----E-A--
--I----------------------QT--------T-----E------------------
------------------------------------------------------------
----------------GT------------------------------------------
------------------------------------------------------------
----K--------Y--------LI-----------------------RASYLE-------
----------IYN----E-T----------------------------------------
----------I-RDL---L---AKDV--K-------------------------------
----N-------------------------------------------------------
----------N-------------------------------------------------
----------------------------L-------------------------------
------------------------------------------------------------
-E----------V--K-------E-H----------------------------------
-------------P--------------------------E-------------------
------------------------------------------------------------
---------------------K-G-----------V--YVK-------------------
DLL--------S-----------------------------I--PV------YS-TID--
------------------------------ME----R-LM-------------------N
I-----GG---KNR---SVG-AT-------------------------------------
------LM--NAD-SS--------------------------------------------
R-SHSIFTIS-------L------------------------------------------
------------------------------------------------------------
------------------------------------------------------------
------------------------------------------------------------
------------------------------------------EMC-VKG-----------
-----KI-TQ-----------------TGKLNLVDL-------------A-----G----
-------------------------SE------RQ--S--------------K-------
------------------------------------------T-----------------
-------G--A---------------------------S---------------------
--G--------------S------R--L-K--EA-TK-IN--------------------
---------------------------L--------------------------------
--SLSALGNV-----I-SAL---------------------------V---D--------
------------------------------GK----------------------------
------------S---------------------K-------------------------
---------------------------------------------------------H--
----------------------I--P-Y-----RDS-KLTR-------------L--L--
--------Q--------------DS-----L---G-------G----N------------
T--------K-------------------------T---LMV------------------
----------------ACI-------SPAD-NNY------D-------------------
-------------------------------------ETLS------------TLR----
------------------------------------YAN---------------------
-----------------------------------R-A----------KN-----IK---
N----K-----------------------------PR---------------------IN
----------------------E-D------------PK---------------------
--------------D-----AL------IRQY---Q-----------------------E
EIKKL-KSML------------T--------------------V----------------
--SPTEN-----E-----------------------------Q------N----EQ---A
---R-----LK--L--------M---------EE-------------KEKLKNQY-----
------------------------------E---------NQ------MSN---------
-----LEQ----------------------------KFQSEQANR-A----KLESE----
------------------------------------------------------------
------------------------------------------------------------
---------
>Drome_CG7293-PA
------------------------------------------------------------
------------------------------------------------------------
------------------------------------------------------------
------------------------------------------------------------
-------------------------------------------MSAKSRRPGT--G---S
SQ------------T------P---N----------------------------------
---------------ECV------------------------------------------
---------Q-V------------------------------------------VV----
------R-C----------------------------------R----------------
-------------------------P----------------------------------
--------------------------MS--------NR----------------------
-----------------ER-SER-S------P----------------------------
------------------------------------------------------------
------------------------------------------------------------
---------------------------EV-VNV-----------------YPNR---G--
------------------------VV----ELQ---------------------------
------------------------------------------------------------
------NV--------------V----DG-----NKE----------------QR-----
----------------KV---FTY--D--------------------------------A
AY----------------------------------------------------------
--------------------------------DAS----------A---T----------
----------------Q---------------------T---------------------
------------TLY-------HE-V-VF-----------------PL-------V----
---------------------------------------S--------------------
------S--------------------VL-E--------GF-N-----------------
---------------G-CIF-AYGQ-----------------------------------
------T------------------GT----G-KTFT--------ME---G---------
-------------------------------------------V----------------
-----------R------------------------------------------------
------------------------------------------------------------
------------------------------------------------------------
-------------------------GN---------------------------------
------------------------------------------------------------
--------------D---E-----------------------------------------
-----------L---M---------------------GI-IP-RTFEQIW-----L-H--
--I----------------------NR--------T-----E------------------
------------------------------------------------------------
----------------NF------------------------------------------
------------------------------------------------------------
----Q--------F--------LV-----------------------DVSYLE-------
----------IYM----E-E----------------------------------------
----------L-RDL---L---KPN---S-------------------------------
----K-------------------------------------------------------
----------H-------------------------------------------------
----------------------------L-------------------------------
------------------------------------------------------------
-E----------V--R-------E-R----------------------------------
----------------------------------------G-------------------
------------------------------------------------------------
---------------------S-G-----------V--YVP-------------------
NLH--------A-----------------------------I--NC------KS-VED--
------------------------------MI----K-VM-------------------Q
V-----GN---KNR---TVG-FT-------------------------------------
------NM--NEH-SS--------------------------------------------
R-SHAIFMIK-------I------------------------------------------
------------------------------------------------------------
------------------------------------------------------------
------------------------------------------------------------
------------------------------------------EMC-DTE-----------
----TNT-IK-----------------VGKLNLIDL-------------A-----G----
-------------------------SE------RQ--S--------------K-------
------------------------------------------T-----------------
-------G--A---------------------------S---------------------
--A--------------E------R--L-K--EA-SK-IN--------------------
---------------------------L--------------------------------
--ALSSLGNV-----I-SAL---------------------------A---E--------
------------------------------SS----------------------------
----------------------------------P-------------------------
---------------------------------------------------------H--
----------------------V--P-Y-----RDS-KLTR-------------L--L--
--------Q--------------DS-----L---G-------G----N------------
S--------K-------------------------T---IMI------------------
----------------ANI-------GPSN-YNY------N-------------------
-------------------------------------ETLT------------TLR----
------------------------------------YAS---------------------
-----------------------------------R-A----------KS-----IQ---
N----Q-----------------------------PI---------------------KN
----------------------E-D------------PQ---------------------
--------------D-----AK------LKEY---Q-----------------------E
EIERL-KRLI------------G--------------------P----------------
--QQQQR-----S-----------------------------------------------
-----------------------------------------------EKQVTAKKQRV-K
KPKKETVT----------------------K---------EM------SDS---------
-----LQV----------------------------STIEQPVED-D----SDPEG----
------------------------------------------------------------
------------------------------------------------------------
---------
>Apime_GB18398-PA
------------------------------------------------------------
------------------------------------------------------------
------------------------------------------------------------
-----------------------------------------KVALA--------------
--------------------------VDMDKSDNQ------LKTWKKKSMKSS--G---S
AD------------V------V---T----------------------------------
---------------QCV------------------------------------------
---------Q-V------------------------------------------VV----
------R-C----------------------------------R----------------
-------------------------P----------------------------------
--------------------------MD--------EK----------------------
-----------------EL-ARG-Y------M----------------------------
------------------------------------------------------------
------------------------------------------------------------
---------------------------RV-VDV-----------------FPSR---G--
------------------------VV----EIR---------------------------
------------------------------------------------------------
------HP--------------R---DDP-----SSD----------------NV-----
----------------KV---FTF--D--------------------------------A
VY----------------------------------------------------------
--------------------------------DWN----------S---S----------
----------------Q---------------------Q---------------------
------------DLY-------EE-T-VR-----------------PL-------V----
---------------------------------------S--------------------
------S--------------------VL-D--------GF-N-----------------
---------------G-TIF-AYGQ-----------------------------------
------T------------------GT----G-KTYT--------ME---G---------
-------------------------------------------L----------------
-----------K------------------------------------------------
------------------------------------------------------------
------------------------------------------------------------
-------------------------TD---------------------------------
------------------------------------------------------------
--------------H---E-----------------------------------------
-----------R---R---------------------GV-IP-RSFEHIF-----N-H--
--I----------------------GR--------S-----E------------------
------------------------------------------------------------
----------------NM------------------------------------------
------------------------------------------------------------
----Q--------Y--------LV-----------------------RASYLE-------
----------IYQ----E-E----------------------------------------
----------I-RDL---L---QPDQ--S-------------------------------
----L-------------------------------------------------------
----------R-------------------------------------------------
----------------------------F-------------------------------
------------------------------------------------------------
-E----------L--K-------E-K----------------------------------
-------------P--------------------------D-------------------
------------------------------------------------------------
---------------------I-G-----------V--FVK-------------------
DLS--------T-----------------------------S--VC------KS-AAE--
------------------------------IQ----Q-LM-------------------N
T-----GN---QNR---TIG-AT-------------------------------------
------NM--NEH-SS--------------------------------------------
R-SHAIFLIT-------I------------------------------------------
------------------------------------------------------------
------------------------------------------------------------
------------------------------------------------------------
------------------------------------------EMG-SIG-----------
-DTGG---IR-----------------VGRLNLVDL-------------A-----G----
-------------------------SE------RQ--S--------------K-------
------------------------------------------T-----------------
-------G--S---------------------------S---------------------
--G--------------E------R--L-K--EA-SK-IN--------------------
---------------------------L--------------------------------
--SLSALGNV-----I-SAL---------------------------V---D--------
------------------------------GK----------------------------
------------T---------------------T-------------------------
---------------------------------------------------------H--
----------------------V--P-Y-----RDS-KLTR-------------L--L--
--------Q--------------DS-----L---G-------G----N------------
S--------K-------------------------T---IMV------------------
----------------ANI-------GPAS-YNY------E-------------------
-------------------------------------ETLT------------TLR----
------------------------------------YAN---------------------
-----------------------------------R-A----------KN-----IK---
N----K-----------------------------PR---------------------IN
----------------------E-D------------PK---------------------
--------------D-----AL------LRQY---Q-----------------------E
EIGRL-KEKL------------A--------------------Q----------------
--KGMVQ-----K-----------------------------------------------
-----------------------------------------------RKKKSKRKKEDET
I-----------------------------E---------SE------SET---------
-----EDS----------------------------RGEDNKIET-D----KKLIA----
-EQLKAE-----------------------------------------------------
------------------------------------------------------------
---------
>Monbr_16629
------------------------------------------------------------
------------------------------------------------------------
------------------------------------------------------------
------------------------------------------------------------
--------------------------------MLG------FFFFLSRSLFLP--Q---G
KS------------G------G---G----------------------------------
---------------DNV------------------------------------------
---------M-V------------------------------------------CV----
------R-V----------------------------------R----------------
-------------------------P----------------------------------
--------------------------MN--------KK----------------------
-----------------EQ-AKG-F------A----------------------------
------------------------------------------------------------
------------------------------------------------------------
---------------------------NI-TTI-----------------DQAR---G--
------------------------TV----TIA---------------------------
------------------------------------------------------------
------PP--------------K-----------QDA----------------PP-----
----------------KT---YTF--D--------------------------------C
SF----------------------------------------------------------
--------------------------------PSD----------V---R----------
----------------Q---------------------L---------------------
------------DVY-------NK-V-AR-----------------PI-------V----
---------------------------------------D--------------------
------S--------------------VL-E--------GY-N-----------------
---------------G-TVF-AYGQ-----------------------------------
------T------------------GT----G-KTFS--------ME---G---------
-------------------------------------------D----------------
-----------R------------------------------------------------
------------------------------------------------------------
------------------------------------------------------------
-------------------------SV---------------------------------
------------------------------------------------------------
--------------P---E-----------------------------------------
-----------L---K---------------------GI-IP-NSFAHIF-----G-E--
--I----------------------SK--------A-----E------------------
------------------------------------------------------------
---------------GQT------------------------------------------
------------------------------------------------------------
----Q--------F--------LV-----------------------RCSYLE-------
----------IYC----E-D----------------------------------------
----------V-TDL---L---GKDP--T-------------------------------
----A-------------------------------------------------------
----------K-------------------------------------------------
----------------------------L-------------------------------
------------------------------------------------------------
-Q----------V--K-------E-H----------------------------------
-------------P--------------------------D-------------------
------------------------------------------------------------
---------------------T-G-----------V--YVK-------------------
GLS--------D-----------------------------Y--SV------KS-VEE--
------------------------------ME----A-IM-------------------T
R-----GN---KNR---SVG-AT-------------------------------------
------NM--NEH-SS--------------------------------------------
R-SHAIFTIT-------V------------------------------------------
------------------------------------------------------------
------------------------------------------------------------
------------------------------------------------------------
------------------------------------------ERS-EPG-----------
-QDGEEH-VR-----------------MGKLHLVDL-------------A-----G----
-------------------------SE------RQ--S--------------K-------
------------------------------------------T-----------------
-------G--A---------------------------E---------------------
--G--------------D------R--L-K--EA-TK-IN--------------------
---------------------------W--------------------------------
--SLSALGNV-----I-STL---------------------------V---D--------
------------------------------GK----------------------------
------------S---------------------K-------------------------
---------------------------------------------------------H--
----------------------I--P-Y-----RDS-KLTR-------------L--L--
--------Q--------------DS-----L---G-------G----N------------
A--------K-------------------------T---LMI------------------
----------------ATF-------GPAD-YNY------E-------------------
-------------------------------------ETIS------------TLR----
------------------------------------YAD---------------------
-----------------------------------R-A----------KR-----IK---
N----K-----------------------------PK---------------------IN
----------------------E-D------------PK---------------------
--------------D-----AL------LRQY---L-----------------------E
ELQEL-RAQL------------E--------------------G----------------
--EGGYV-----G-----------------------------------------------
-----------------------------------------------SDDDEDEEEDD--
--------EEGSG-----------------A---------VG------WDG---------
-----QKL----------------------------RKPRRKSRG-K----KRPIS----
-PSKV-------------------------------------------------------
------------------------------------------------------------
---------
>Apime_GB16300-PA
------------------------------------------------------------
------------------------------------------------------------
------------------------------------------------------------
------------------------------------------------------------
----------------------------------------------MPGTEDS--T---T
EL------------G------E---I----------------------------------
---------------ENV------------------------------------------
---------R-V------------------------------------------VV----
------R-V----------------------------------R----------------
-------------------------P----------------------------------
--------------------------LN--------GK----------------------
-----------------EL-DGH-C------K----------------------------
------------------------------------------------------------
------------------------------------------------------------
---------------------------NI-VCV-----------------DTIN---S--
------------------------EI----TVE---------------------------
------------------------------------------------------------
------NP--------------N----AA-----QGE----------------PP-----
----------------KV---FSF--D--------------------------------A
VF----------------------------------------------------------
--------------------------------DTD----------S---T----------
----------------Q---------------------V---------------------
------------DIY-------NE-T-AR-----------------PI-------V----
---------------------------------------D--------------------
------K--------------------VL-Q--------GY-N-----------------
---------------G-TIF-AYGQ-----------------------------------
------T------------------GT----G-KTYT--------MS---G---------
-------------------------------------------A----------------
-----------K------------------------------------------------
------------------------------------------------------------
------------------------------------------------------------
-------------------------TS---------------------------------
------------------------------------------------------------
--------------P---Q-----------------------------------------
-----------L---R---------------------GI-IP-NTFAHIF-----G-H--
--I----------------------AK--------A-----H------------------
------------------------------------------------------------
---------------DNQ------------------------------------------
------------------------------------------------------------
----K--------F--------LV-----------------------RATYLE-------
----------IYN----E-E----------------------------------------
----------V-RDL---L---GKDQ--N-------------------------------
----T-------------------------------------------------------
----------R-------------------------------------------------
----------------------------L-------------------------------
------------------------------------------------------------
-E----------V--K-------E-R----------------------------------
-------------P--------------------------D-------------------
------------------------------------------------------------
---------------------I-G-----------V--FVK-------------------
DLS--------G-----------------------------Y--VV------NN-ADD--
------------------------------LD----R-IM-------------------S
L-----GN---KNR---VVG-AT-------------------------------------
------AM--NVS-SS--------------------------------------------
R-SHAIFTIT-------V------------------------------------------
------------------------------------------------------------
------------------------------------------------------------
------------------------------------------------------------
------------------------------------------ESS-QLG-----------
-EDGEQH-VK-----------------MGKLHLVDL-------------A-----G----
-------------------------SE------RQ--S--------------K-------
------------------------------------------T-----------------
-------K--A---------------------------S---------------------
--G--------------V------R--L-R--EA-TK-IN--------------------
---------------------------L--------------------------------
--SLSTLGNV-----I-SAL---------------------------V---D--------
------------------------------GQ----------------------------
------------S---------------------S-------------------------
---------------------------------------------------------H--
----------------------V--P-Y-----RNS-KLTR-------------L--L--
--------Q--------------DS-----L---G-------G----N------------
S--------K-------------------------T---LMC------------------
----------------ANV-------SPAD-INY------D-------------------
-------------------------------------ETIS------------TLR----
------------------------------------YAN---------------------
-----------------------------------R-A----------KN-----IK---
N----R-----------------------------AR---------------------IN
----------------------E-D------------PK---------------------
--------------D-----AL------LRQF---Q-----------------------V
EIEQL-RKQL------------E--------------------E----------------
--NGAEI-----S------------------------------------E----SE---D
---E-----SE--D--------S---------EET-GETR--HE---KKARRRR------
------------------------------S---------QI------LTM---------
-----EEL----------------------------EDRDVDSNE-K-------------
------------------------------------------------------------
------------------------------------------------------------
---------
>Tetth_19.m00358
------------------------------------------------------------
------------------------------------------------------------
------------------------------------------------------------
------------------------------------------------------------
------------------------------------------------------------
--------------M------P---Q----------------------------------
---------------ECV------------------------------------------
---------K-V------------------------------------------MV----
------R-V----------------------------------R----------------
-------------------------P----------------------------------
--------------------------MN--------DK----------------------
-----------------ER-QNN-S------K----------------------------
------------------------------------------------------------
------------------------------------------------------------
---------------------------EC-VEV-----------------DTKL---N--
------------------------QI----VLR---------------------------
------------------------------------------------------------
------KP--------------N-----------EAG----------------SE-----
----------------KV---FTY--D--------------------------------A
VF----------------------------------------------------------
--------------------------------YQK----------V---Q----------
----------------Q---------------------Q---------------------
------------LVY-------EA-S-AF-----------------PL-------V----
---------------------------------------E--------------------
------S--------------------VF-E--------GY-N-----------------
---------------G-TIF-AYGQ-----------------------------------
------T------------------GC----G-KTHT--------MM---G---------
-------------------------------------------D----------------
-----------P------------------------------------------------
------------------------------------------------------------
------------------------------------------------------------
-------------------------SK---------------------------------
------------------------------------------------------------
--------------E---E-----------------------------------------
-----------E---K---------------------GI-IP-RTFSHII-----N-L--
--I----------------------ET--------T-----S------------------
------------------------------------------------------------
----------------SK------------------------------------------
------------------------------------------------------------
----E--------F--------LV-----------------------RVSFLE-------
----------IYN----E-E----------------------------------------
----------I-HDL---L---SKDP--K-------------------------------
----A-------------------------------------------------------
----------K-------------------------------------------------
----------------------------F-------------------------------
------------------------------------------------------------
-E----------L--K-------Q-S----------------------------------
-------------P--------------------------E-------------------
------------------------------------------------------------
---------------------K-G-----------V--FVK-------------------
DLN--------Q-----------------------------I--VV------KS-VKE--
------------------------------ME----N-LM-------------------Y
K-----GN---ENR---SVG-AT-------------------------------------
------AM--NKD-SS--------------------------------------------
R-SHSIFTIY-------I------------------------------------------
------------------------------------------------------------
------------------------------------------------------------
------------------------------------------------------------
------------------------------------------ETS-EID-----------
-STGNQH-FR-----------------AGKLNLVDL-------------A-----G----
-------------------------SE------RQ--S--------------K-------
------------------------------------------T-----------------
-------Q--A---------------------------T---------------------
--G--------------D------R--L-K--EA-NK-IN--------------------
---------------------------L--------------------------------
--SLSALGNV-----I-SAL---------------------------V---D--------
------------------------------GR----------------------------
------------T---------------------H-------------------------
---------------------------------------------------------H--
----------------------I--P-Y-----RDS-KLTR-------------L--L--
--------E--------------DS-----L---G-------G----N------------
T--------K-------------------------T---IMI------------------
----------------AAI-------SPAD-YSY------D-------------------
-------------------------------------ETLG------------TLR----
------------------------------------YAS---------------------
-----------------------------------R-A----------KN-----IK---
N----Q-----------------------------PK---------------------VN
----------------------E-D------------PK---------------------
--------------D-----AL------LKEY---A-----------------------E
EINRL-RRML------------E--------------------N----------------
--QPSGG-----G-----------------------------------------------
-----------------------------------------------VANQSESPSKM-V
KGIEISESQVIRN--K--------------Q---------QF------EEL---------
-----KKL----------------------------QEQQEEMNQ---------------
------------------------------------------------------------
------------------------------------------------------------
---------
>Cioin_296665
------------------------------------------------------------
------------------------------------------------------------
------------------------------------------------------------
------------------------------------------------------------
-------------------------------------------------------M---S
KS------------K------S---S----------------------------------
---------------ECV------------------------------------------
---------K-V------------------------------------------VV----
------R-C----------------------------------R----------------
-------------------------P----------------------------------
--------------------------LN--------QK----------------------
-----------------EV-EGN-H------E----------------------------
------------------------------------------------------------
------------------------------------------------------------
---------------------------SV-VSM-----------------DVKS---G--
------------------------QV----QIK---------------------------
------------------------------------------------------------
------NP--------------K-----S-----PND----------------PP-----
----------------KS---FTF--D--------------------------------A
IY----------------------------------------------------------
--------------------------------DWN----------C---T----------
----------------Q---------------------S---------------------
------------DIF-------EE-T-FH-----------------PL-------L----
---------------------------------------D--------------------
------S--------------------VL-N--------GF-N-----------------
---------------G-TIF-AYGQ-----------------------------------
------T------------------GT----G-KTFT--------ME---G---------
-------------------------------------------V----------------
-----------R------------------------------------------------
------------------------------------------------------------
------------------------------------------------------------
-------------------------SN---------------------------------
------------------------------------------------------------
--------------P---E-----------------------------------------
-----------L---R---------------------GA-IP-RSFEHIY-----K-H--
--I----------------------AR--------T-----K------------------
------------------------------------------------------------
----------------DQ------------------------------------------
------------------------------------------------------------
----Q--------Y--------LV-----------------------RASYLE-------
----------IYQ----E-D----------------------------------------
----------I-RDL---L---SKDQ--S-------------------------------
----K-------------------------------------------------------
----------R-------------------------------------------------
----------------------------L-------------------------------
------------------------------------------------------------
-E----------L--K-------E-R----------------------------------
-------------P--------------------------D-------------------
------------------------------------------------------------
---------------------T-G-----------V--YVK-------------------
DLL--------S-----------------------------F--VT------KS-VKE--
------------------------------IE----H-VM-------------------N
V-----GN---QNR---SVG-AT-------------------------------------
------NM--NEH-SS--------------------------------------------
R-SHAIFVIT-------I------------------------------------------
------------------------------------------------------------
------------------------------------------------------------
------------------------------------------------------------
------------------------------------------ECS-EDG-----------
-LDGKNH-IR-----------------VGKLNLVDL-------------A-----G----
-------------------------SE------RQ--A--------------K-------
------------------------------------------S-----------------
-------G--A---------------------------T---------------------
--G--------------E------R--L-K--EA-TK-IN--------------------
---------------------------L--------------------------------
--SLSALGNV-----I-SSL---------------------------V---D--------
------------------------------GK----------------------------
------------G-----------------------------------------------
---------------------------------------------------------H--
----------------------I--P-Y-----RDS-KLTR-------------L--L--
--------Q--------------DS-----L---G-------G----N------------
A--------K-------------------------T---VMV------------------
----------------ANI-------GPAS-YNS------D-------------------
-------------------------------------ETLT------------TLR----
------------------------------------YAN---------------------
-----------------------------------R-A----------KN-----IQ---
N----K-----------------------------PK---------------------IN
----------------------E-D------------PK---------------------
--------------D-----AL------LREF---Q-----------------------E
EIAKL-KANL------------E--------------------S----------------
--RSKGG-----R-----------------------------------------------
-----------------------------------------------KKKTRRRRNADGE
MVEE----SGSDD--DE-------------D---------DD------DDS---------
-----SLS----------------------------EEQQAKLEK-E----K--------
------------------------------------------------------------
------------------------------------------------------------
---------
>Chlre_185750
------------------------------------------------------------
------------------------------------------------------------
------------------------------------------------------------
------------------------------------------------------------
----------------------------------------------------M--P---P
AG------------G------G---S----------------------------------
---------------ESV------------------------------------------
---------K-V------------------------------------------VV----
------R-C----------------------------------R----------------
-------------------------P----------------------------------
--------------------------LN--------GK----------------------
-----------------EK-ADG-R------S----------------------------
------------------------------------------------------------
------------------------------------------------------------
---------------------------RI-VDM-----------------DVDA---G--
------------------------QV----KVR---------------------------
------------------------------------------------------------
------NP--------------K----AD-----ASE----------------PP-----
----------------KA---FTF--D--------------------------------Q
VY----------------------------------------------------------
--------------------------------DWN----------C---Q----------
----------------Q---------------------R---------------------
------------DVF-------DI-T-AR-----------------PL-------I----
---------------------------------------D--------------------
------S--------------------CI-E--------GY-N-----------------
---------------G-TIF-AYGQ-----------------------------------
------T------------------GT----G-KSHT--------ME---G---------
-------------------------------------------K----------------
-----------D------------------------------------------------
------------------------------------------------------------
------------------------------------------------------------
-------------------------EP---------------------------------
------------------------------------------------------------
--------------P---E-----------------------------------------
-----------L---R---------------------GL-IP-NTFRYVF-----E-I--
--I----------------------AR--------D-----S------------------
------------------------------------------------------------
---------------GTK------------------------------------------
------------------------------------------------------------
----E--------F--------LV-----------------------RSSYLE-------
----------IYN----E-E----------------------------------------
----------V-RDL---L---GKDH--S-------------------------------
----K-------------------------------------------------------
----------K-------------------------------------------------
----------------------------M-------------------------------
------------------------------------------------------------
-E----------L--K-------E-S----------------------------------
-------------P--------------------------D-------------------
------------------------------------------------------------
---------------------R-G-----------V--YVK-------------------
DLS--------Q-----------------------------F--VC------KN-YEE--
------------------------------MN----K-VL-------------------L
A-----GK---DNR---QVG-AT-------------------------------------
------LM--NQD-SS--------------------------------------------
R-SHSIFTIT-------I------------------------------------------
------------------------------------------------------------
------------------------------------------------------------
------------------------------------------------------------
------------------------------------------ECI-EKLESAAAQKPGA-
KKDDSNH-VR-----------------VGKLNLVDL-------------A-----G----
-------------------------SE------RQ--D--------------K-------
------------------------------------------T-----------------
-------G--A---------------------------T---------------------
--G--------------D------R--L-K--EG-IK-IN--------------------
---------------------------L--------------------------------
--SLTALGNV-----I-SAL---------------------------V---D--------
------------------------------GK----------------------------
------------S---------------------G-------------------------
---------------------------------------------------------H--
----------------------I--P-Y-----RDS-KLTR-------------L--L--
--------Q--------------DS-----L---G-------G----N------------
T--------K-------------------------T---VMV------------------
----------------ANI-------GPAD-WNY------D-------------------
-------------------------------------ETMS------------TLR----
------------------------------------YAN---------------------
-----------------------------------R-A----------KN-----IQ---
N----K-----------------------------PK---------------------IN
----------------------E-D------------PK---------------------
--------------D-----AM------LRQF---Q-----------------------E
EIKKL-KEQL------------A--------------------A----------------
--RAAGG-----G---------------GPITM---------P------S----GG---G
---S-----P-------------------------------------TQKIVERTEEVDP
D-----------------------------I---------DA------IKA---------
-----QMR----------------------------AELEAKMKS---------------
------------------------------------------------------------
------------------------------------------------------------
---------
>Chlre_150766
------------------------------------------------------------
------------------------------------------------------------
------------------------------------------------------------
------------------------------------------------------------
------------------------------------------------------------
MA------------S------G---G----------------------------------
---------------ECV------------------------------------------
---------K-V------------------------------------------AV----
------R-C----------------------------------R----------------
-------------------------P----------------------------------
--------------------------LN--------GK----------------------
-----------------EK-GDN-R------A----------------------------
------------------------------------------------------------
------------------------------------------------------------
---------------------------TI-VEV-----------------DNKT---G--
------------------------QV----TLN---------------------------
------------------------------------------------------------
------NP--------------K-----------GDE----------------PP-----
----------------KT---FTF--D--------------------------------N
AF----------------------------------------------------------
--------------------------------DWN----------V---T----------
----------------Q---------------------R---------------------
------------DVY-------DV-V-AR-----------------PI-------V----
---------------------------------------N--------------------
------S--------------------VM-D--------GY-N-----------------
---------------G-TIF-AYGQ-----------------------------------
------T------------------GT----G-KTHT--------ME---G---------
-------------------------------------------F----------------
-----------P------------------------------------------------
------------------------------------------------------------
------------------------------------------------------------
-------------------------T----------------------------------
------------------------------------------------------------
--------------P---E-----------------------------------------
-----------L---Q---------------------GI-IP-NCFDHVF-----E-T--
--V----------------------NS--------S-----T------------------
------------------------------------------------------------
----------------GK------------------------------------------
------------------------------------------------------------
----Q--------W--------MV-----------------------RASYLE-------
----------IYN----E-E----------------------------------------
----------V-RDL---L---SKDP--K-------------------------------
----N-------------------------------------------------------
----------K-------------------------------------------------
----------------------------L-------------------------------
------------------------------------------------------------
-E----------L--K-------E-H----------------------------------
-------------K--------------------------D-------------------
------------------------------------------------------------
---------------------S-G-----------V--YVK-------------------
GLN--------A-----------------------------F--VV------KG-VPE--
------------------------------LK----N-VL-------------------E
V-----GK---KNR---SVG-AT-------------------------------------
------LM--NQD-SS--------------------------------------------
R-SHSIFTIT-------I------------------------------------------
------------------------------------------------------------
------------------------------------------------------------
------------------------------------------------------------
------------------------------------------ETI-EQT-----------
QAQPEGH-IR-----------------VGKLNLVDL-------------A-----G----
-------------------------SE------RQ--S--------------K-------
------------------------------------------T-----------------
-------G--A---------------------------T---------------------
--G--------------D------R--L-K--EA-TK-IN--------------------
---------------------------L--------------------------------
--SLSALGNV-----I-SAL---------------------------V---D--------
------------------------------GK----------------------------
------------S---------------------G-------------------------
---------------------------------------------------------H--
----------------------V--P-Y-----RDS-KLTR-------------L--L--
--------Q--------------DS-----L---G-------G----N------------
T--------K-------------------------T---IMC------------------
----------------ANM-------GPAD-WNY------D-------------------
-------------------------------------ETLS------------TLR----
------------------------------------YAN---------------------
-----------------------------------R-A----------KN-----IK---
N----K-----------------------------PK---------------------IN
----------------------E-D------------PK---------------------
--------------D-----AM------LREF---Q-----------------------D
EIARL-KAAL------------E--------------------A----------------
--EGGAL-----P---------------EGFAT---------G------P----G-----
-----------------------------------------------GEIIVEKVVQV--
------------------------------P---------KA------LDA---------
-----SFL----------------------------EQMRKDMEE-Q----MKKEL----
-A----------------------------------------------------------
------------------------------------------------------------
---------
>Triad_56826
------------------------------------------------------------
------------------------------------------------------------
------------------------------------------------------------
------------------------------------------------------------
-------------------------------------------------------M---P
SN------------K------E---V----------------------------------
---------------DNV------------------------------------------
---------Q-V------------------------------------------AV----
------R-C----------------------------------R----------------
-------------------------P----------------------------------
--------------------------LN--------EK----------------------
-----------------EK-NDR-Q------A----------------------------
------------------------------------------------------------
------------------------------------------------------------
---------------------------HV-IKV-----------------NEAN---G--
------------------------TV----TLN---------------------------
------------------------------------------------------------
------TE--------------H----SR-----TGDH---------------GS-----
----------------KT---FTF--D--------------------------------T
VF----------------------------------------------------------
--------------------------------GSD----------S---K----------
----------------Q---------------------V---------------------
------------DVY-------NQ-T-AR-----------------KI-------V----
---------------------------------------E--------------------
------S--------------------VL-E--------GY-N-----------------
---------------G-TIF-AYGQ-----------------------------------
------T------------------GT----G-KTFT--------ME---G---------
-------------------------------------------V----------------
-----------R------------------------------------------------
------------------------------------------------------------
------------------------------------------------------------
-------------------------ST---------------------------------
------------------------------------------------------------
--------------P---E-----------------------------------------
-----------L---R---------------------GI-IP-NSFAHIF-----G-H--
--I----------------------AK--------S-----Q------------------
------------------------------------------------------------
---------------GDA------------------------------------------
------------------------------------------------------------
----R--------F--------LV-----------------------RVSYME-------
----------IYN----E-E----------------------------------------
----------V-RDL---L---GKDQ--N-------------------------------
----A-------------------------------------------------------
----------R-------------------------------------------------
----------------------------L-------------------------------
------------------------------------------------------------
-E----------V--K-------E-R----------------------------------
-------------P--------------------------D-------------------
------------------------------------------------------------
---------------------V-G-----------V--YVK-------------------
DLS--------A-----------------------------F--VV------NN-ADD--
------------------------------MD----K-IM-------------------N
I-----GN---KSR---SVG-AT-------------------------------------
------DM--NAQ-SS--------------------------------------------
R-SHAIFSIT-------V------------------------------------------
------------------------------------------------------------
------------------------------------------------------------
------------------------------------------------------------
------------------------------------------ECS-EKG-----------
-PDGEQH-VR-----------------VGKLHLVDL-------------A-----G----
-------------------------SE------RQ--T--------------K-------
------------------------------------------T-----------------
-------G--A---------------------------T---------------------
--G--------------V------R--L-K--EA-TK-IN--------------------
---------------------------L--------------------------------
--SLSTLGNV-----I-SAL---------------------------V---D--------
------------------------------GR----------------------------
------------S---------------------T-------------------------
---------------------------------------------------------H--
----------------------I--P-Y-----RNS-KLTR-------------L--L--
--------Q--------------DS-----L---G-------G----N------------
A--------K-------------------------T---VMI------------------
----------------ATV-------GPSI-YNV------E-------------------
-------------------------------------ESIS------------TLR----
------------------------------------YAN---------------------
-----------------------------------R-A----------KN-----IK---
N----H-----------------------------AK---------------------IN
----------------------E-D------------PK---------------------
--------------D-----AM------LRQF---Q-----------------------Q
EIEKL-KKQL------------E--------------------N----------------
--EGYEE-----G-----------------SSE---------G------S----EY---S
---G-----EE----------------------EI-GEDG--KP---KPRRRRKKKG---
------------------------------K---------RP------ISP---------
-----GKR----------------------------EIMMKQ------------------
------------------------------------------------------------
------------------------------------------------------------
---------
>Parte_GSPATP00032200001
------------------------------------------------------------
------------------------------------------------------------
------------------------------------------------------------
------------------------------------------------------------
------------------------------------------------------------
-M------------K------R---K----------------------------------
---------------ECV------------------------------------------
---------K-V------------------------------------------VV----
------R-A----------------------------------R----------------
-------------------------P----------------------------------
--------------------------LS--------SK----------------------
-----------------EI-EEG-R------K----------------------------
------------------------------------------------------------
------------------------------------------------------------
---------------------------RI-VDV-----------------DTSR---K--
------------------------EI----NIQ---------------------------
------------------------------------------------------------
------NI--------------K----GD-----NNE----------------AQ-----
----------------RT---FVF--D--------------------------------E
VF----------------------------------------------------------
--------------------------------DLN----------S---Q----------
----------------Q---------------------E---------------------
------------QVY-------NN-T-AL-----------------PI-------V----
---------------------------------------E--------------------
------S--------------------VM-D--------GY-N-----------------
---------------G-TVF-AYGQ-----------------------------------
------T------------------GT----G-KTHT--------ME---G---------
-------------------------------------------K----------------
-----------N------------------------------------------------
------------------------------------------------------------
------------------------------------------------------------
-------------------------DP---------------------------------
------------------------------------------------------------
--------------P---H-----------------------------------------
-----------E---R---------------------GI-TP-RTFDHII-----K-V--
--I----------------------EG--------T-----P------------------
------------------------------------------------------------
----------------NI------------------------------------------
------------------------------------------------------------
----Q--------F--------LV-----------------------RCSYLE-------
----------LYN----E-E----------------------------------------
----------V-RDL---L---SPNH--L-------------------------------
----T-------------------------------------------------------
----------K-------------------------------------------------
----------------------------L-------------------------------
------------------------------------------------------------
-E----------L--R-------E-K----------------------------------
-------------P--------------------------E-------------------
------------------------------------------------------------
---------------------Q-G-----------I--FVK-------------------
DLS--------K-----------------------------I--VV------KS-VAE--
------------------------------LN----E-WL-------------------K
A-----GR---ANR---KVG-ET-------------------------------------
------KM--NQE-SS--------------------------------------------
R-SHSIFTLT-------I------------------------------------------
------------------------------------------------------------
------------------------------------------------------------
------------------------------------------------------------
------------------------------------------ESS-EIG-----------
-ADQQQH-IK-----------------SGKLNLVDL-------------A-----G----
-------------------------SE------RQ--S--------------K-------
------------------------------------------T-----------------
-------Q--A---------------------------V---------------------
--G--------------V------R--F-E--EA-IN-IN--------------------
---------------------------L--------------------------------
--SLTTLGNV-----I-TTL---------------------------V---D--------
------------------------------GK----------------------------
------------S---------------------Q-------------------------
---------------------------------------------------------H--
----------------------I--P-Y-----RDS-KLTR-------------L--L--
--------Q--------------DS-----L---G-------G----N------------
T--------K-------------------------T---VMV------------------
----------------ANI-------GPAD-YNF------D-------------------
-------------------------------------ETMS------------TLR----
------------------------------------YAN---------------------
-----------------------------------R-A----------KK-----IQ---
N----N-----------------------------PK---------------------IN
----------------------E-D------------PK---------------------
--------------D-----AM------IREF---Q-----------------------E
QINKL-KDEL------------A--------------------R----------------
--KAGG------------------------------------------------------
-----------------------------------------------VIGPNGQIQKIKE
QV----------------------------I---------EV------EDD---------
-----EEL----------------------------TELQKKAQK-E----KADLE----
-QQIMQQR----------------------------------------------------
------------------------------------------------------------
---------
>Cioin_260824
------------------------------------------------------------
------------------------------------------------------------
------------------------------------------------------------
------------------------------------------------------------
------------------------------------------------------------
------------------------------------------------------------
---------------DNV------------------------------------------
---------K-V------------------------------------------VV----
------R-C----------------------------------R----------------
-------------------------P----------------------------------
--------------------------FN--------TK----------------------
-----------------EK-SAE-Y------R----------------------------
------------------------------------------------------------
------------------------------------------------------------
---------------------------QA-VKV-----------------EEVR---G--
------------------------QI----SVE---------------------------
------------------------------------------------------------
------KS--------------N-----------SSE----------------PP-----
----------------KT---FTF--D--------------------------------T
VF----------------------------------------------------------
--------------------------------GPE----------S---K----------
----------------Q---------------------V---------------------
------------DVY-------NL-T-AR-----------------PI-------V----
---------------------------------------D--------------------
------S--------------------VL-E--------GY-N-----------------
---------------G-TIF-AYGQ-----------------------------------
------T------------------GT----G-KTFT--------ME---G---------
-------------------------------------------V----------------
-----------R------------------------------------------------
------------------------------------------------------------
------------------------------------------------------------
-------------------------SV---------------------------------
------------------------------------------------------------
--------------P---E-----------------------------------------
-----------L---R---------------------GI-IP-NSFAHIF-----G-H--
--I----------------------AK--------A-----E------------------
------------------------------------------------------------
---------------GDT------------------------------------------
------------------------------------------------------------
----R--------F--------LG-----------------------RVSYLE-------
----------IYN----E-E----------------------------------------
----------V-RDL---L---GKDQ--T-------------------------------
----A-------------------------------------------------------
----------R-------------------------------------------------
----------------------------L-------------------------------
------------------------------------------------------------
-D----------V--K-------E-R----------------------------------
-------------P--------------------------D-------------------
------------------------------------------------------------
---------------------I-G-----------V--FVK-------------------
DLS--------M-----------------------------F--VV------NN-ADD--
------------------------------MD----R-IM-------------------T
L-----GN---KNR---SVG-AT-------------------------------------
------DM--NEQ-SS--------------------------------------------
R-SHAIFTVT-------I------------------------------------------
------------------------------------------------------------
------------------------------------------------------------
------------------------------------------------------------
------------------------------------------ECS-EKG-----------
-LDGQQH-VR-----------------VGKLHLVDL-------------A-----G----
-------------------------SE------RQ--V--------------K-------
------------------------------------------T-----------------
-------G--A---------------------------T---------------------
--G--------------Q------R--L-K--EA-TK-IN--------------------
---------------------------L--------------------------------
--SLSTLGNV-----I-SSL---------------------------V---D--------
------------------------------GR----------------------------
------------S---------------------T-------------------------
---------------------------------------------------------H--
----------------------I--P-Y-----RNS-KLTR-------------M--L--
--------Q--------------DS-----L---G-------G----N------------
S--------K-------------------------T---LMC------------------
----------------ANI-------GPAD-YNY------D-------------------
-------------------------------------ETIS------------TLR----
------------------------------------YAN---------------------
-----------------------------------R-A----------KN-----IK---
N----K-----------------------------AT---------------------IN
----------------------E-D------------PK---------------------
--------------D-----AL------LRQF---Q-----------------------K
EIEDL-KKKL------------A--------------------E----------------
--EGSGS-----E-----------------------------------------GE---S
---E-----EE-----------------------V-DEDGNIVR---RKGGSCKKGR---
------------------------------R---------RR------LSS---------
-----SHM----------------------------AELQKKIDE-E-------------
------------------------------------------------------------
------------------------------------------------------------
---------
>Caeel_CE31568
------------------------------------------------------------
------------------------------------------------------------
------------------------------------------------------------
------------------------------------------------------------
------------------------------------------------------------
---------------------M---A----------------------------------
---------------ESV------------------------------------------
---------R-V------------------------------------------AV----
------R-C----------------------------------R----------------
-------------------------P----------------------------------
--------------------------FN--------QR----------------------
-----------------EK-DLN-T------T----------------------------
------------------------------------------------------------
------------------------------------------------------------
---------------------------LC-VGM-----------------TPNV---G--
------------------------QV----NLN---------------------------
------------------------------------------------------------
------AP--------------D-------------G----------------AA-----
----------------KD---FTF--D--------------------------------G
AY----------------------------------------------------------
--------------------------------FMD----------S---T----------
----------------G---------------------E---------------------
------------QIY-------ND-I-VF-----------------PL-------V----
---------------------------------------E--------------------
------N--------------------VI-E--------GY-N-----------------
---------------G-TVF-AYGQ-----------------------------------
------T------------------GS----G-KTFS--------MQ---G---------
-------------------------------------------I----------------
-----------E------------------------------------------------
------------------------------------------------------------
------------------------------------------------------------
-------------------------TI---------------------------------
------------------------------------------------------------
--------------P---A-----------------------------------------
-----------Q---R---------------------GV-IP-RAFDHIF-----T-A--
--T----------------------AT--------T-----E------------------
------------------------------------------------------------
----------------NV------------------------------------------
------------------------------------------------------------
----K--------F--------LV-----------------------HCSYLE-------
----------IYN----E-E----------------------------------------
----------V-RDL---L---GADN--K-------------------------------
----Q-------------------------------------------------------
----------K-------------------------------------------------
----------------------------L-------------------------------
------------------------------------------------------------
-E----------I--K-------E-Q----------------------------------
-------------P--------------------------D-------------------
------------------------------------------------------------
---------------------R-G-----------V--YVA-------------------
GLS--------M-----------------------------H--VC------HD-VPA--
------------------------------CK----E-LM-------------------T
R-----GF---NNR---HVG-AT-------------------------------------
------LM--NKD-SS--------------------------------------------
R-SHSIFTVY-------V------------------------------------------
------------------------------------------------------------
------------------------------------------------------------
------------------------------------------------------------
------------------------------------------EGM---------------
--TETGS-IR-----------------MGKLNLVDL-------------A-----G----
-------------------------SE------RQ--S--------------K-------
------------------------------------------T-----------------
-------G--A---------------------------T---------------------
--G--------------D------R--L-K--EA-TK-IN--------------------
---------------------------L--------------------------------
--SLSALGNV-----I-SAL---------------------------V---D--------
------------------------------GK----------------------------
------------S---------------------K-------------------------
---------------------------------------------------------H--
----------------------I--P-Y-----RDS-KLTR-------------L--L--
--------Q--------------DS-----L---G-------G----N------------
T--------K-------------------------T---IMI------------------
----------------ACV-------SPSS-DNY------D-------------------
-------------------------------------ETLS------------TLR----
------------------------------------YAN---------------------
-----------------------------------R-A----------KN-----IK---
N----K-----------------------------PT---------------------IN
----------------------E-D------------PK---------------------
--------------D-----AL------LREY---Q-----------------------E
EIARL-KSMV------------Q--------------------P----------------
--GAVGV-----G-----------------------------A------P----AQ---D
---A-----FS--I--------E---------EE-------------RKKLREEF-----
------------------------------E---------EA------MND---------
-----LRG----------------------------EYEREQTSK-A----ELQKD----
------------------------------------------------------------
------------------------------------------------------------
---------
>Homsa_OTTHUMP00000023473
------------------------------------------------------------
------------------------------------------------------------
------------------------------------------------------------
------------------------------------------------------------
-------------------------------------------------------M---K
EE------------V------K---G----------------------------------
---------------IPVR-----------------------------------------
-----------V------------------------------------------AL----
------R-C----------------------------------R----------------
-------------------------P----------------------------------
--------------------------LV--------PK----------------------
-----------------EI-SE------------------GC------Q-----------
------------------------------------------------------------
------------------------------------------------------------
---------------------------MC-LS------------------FVPG---E--
-P--------------------QVVV----------------------------------
-----------------------------------------------------------G
-----------------------------------------------------TD-----
----------------KS---FTY--D--------------------------------F
VF----------------------------------------------------------
--------------------------------DPS----------T---E----------
----------------Q---------------------E---------------------
------------EVF-------NT-A-VA-----------------PL-------I----
---------------------------------------K--------------------
------G--------------------VF-K--------GY-N-----------------
---------------A-TVL-AYGQ-----------------------------------
------T------------------GS----G-KTYS--------MG---G---------
------------------------------------------------------------
------------------------------------------------------------
------------------------------------------------------------
------------------------------------------------------------
------------------------------------------------------------
------------------------------------------------------------
--------------A---Y-----TAEQ-----------E---------NEP--------
-----------T---V---------------------GV-IP-RVIQLLF-----K-E--
--I----------------------DK--------K-S----------------------
------------------------------------------------------------
------------------------------------------------------------
---------------------------------------D--F-----------------
----E--------F--------TL-----------------------KVSYLE-------
----------IYN----E-E----------------------------------------
----------I-LDL---L-----------------------------------------
----C-------------------------------------------------------
------------------------------------------------------------
----------PSR----E----------------------K-------------------
---------------------------------------------------------A--
-Q----------I--N-------I-R----------------------------------
-------------E--------------------------D-------------------
------------------------------------------------------------
---------------------P-KEG---------I--KIV-------------------
GLT--------E-----------------------------K--TV------LV-ALD--
------------------------------TV----S-CL-------------------E
Q-----GN---NSR---TVA-ST-------------------------------------
------AM--NSQ-SS--------------------------------------------
R-SHAIFTIS-------L------------------------------------------
-----------------E------------------------------------------
------------------------------------------------------------
--Q------RKK------------------------------------------------
------------------------------------------------------------
---SDKNSSF-----------------RSKLHLVDL-------------A-----G----
-------------------------SE------RQ--K--------------K-------
------------------------------------------T-----------------
-------K--A---------------------------E---------------------
--G--------------D------R--L-K--EG-IN-IN--------------------
---------------------------R--------------------------------
--GLLCLGNV-----I-SAL---------------------------G---D--------
--DKK-------------------------GG----------------------------
------------------------------------------------------------
---------------------------------------------------------F--
----------------------V--P-Y-----RDS-KLTR-------------L--L--
--------Q--------------DS-----L---G-------G----N------------
S--------H-------------------------T---LMI------------------
----------------ACV-------SPAD-SNL------E-------------------
-------------------------------------ETLN------------TLR----
------------------------------------YAD---------------------
-----------------------------------R-A----------RK-----IK---
N----K-----------------------------PI---------------------VN
----------------------I--------------D----------------------
--------------------PQ------TAELNHLK-----------------------Q
QVQQL-QVLL------------L--------------------Q----------------
--AH----------------------------G---------G------T-----L---P
---G-----SI--T--------V----------EP-SENLQSL--------MEKNQSL--
------------------------------V---------EE------NEK---------
-----LS---------------------------------RGLSE-A----AGQTA----
-QML--------------------------------------------------------
------------------------------------------------------------
---------
>Physo_113851
------------------------------------------------------------
------------------------------------------------------------
------------------------------------------------------------
------------------------------------------------------------
------------------------------------------------------------
------------------------------------------------------------
------------------------------------------------------------
------------------------------------------------------MV----
------R-I----------------------------------R----------------
-------------------------P----------------------------------
--------------------------MS--------GK----------------------
-----------------EV-QDG-R------Q----------------------------
------------------------------------------------------------
------------------------------------------------------------
---------------------------EV-TTA-----------------NFDR---A--
------------------------EV----SII---------------------------
------------------------------------------------------------
------NP--------------V----AA-----SSE----------------PP-----
----------------KS---FTF--D--------------------------------A
AF----------------------------------------------------------
--------------------------------GAQ----------S---T----------
----------------Q---------------------Q---------------------
------------QVY-------DT-A-AT-----------------EI-------V----
---------------------------------------E--------------------
------A--------------------VM-E--------GY-N-----------------
---------------G-TIF-AYGQ-----------------------------------
------T------------------GA----G-KSHT--------ME---G---------
-------------------------------------------Y----------------
-----------G------------------------------------------------
------------------------------------------------------------
------------------------------------------------------------
-------------------------DQ---------------------------------
------------------------------------------------------------
--------------P---------------------------------------------
-------------------------------------GI-IP-NSFKHVF-----D-K--
--V----------------------AI--------S-----K------------------
------------------------------------------------------------
----------------NK------------------------------------------
------------------------------------------------------------
----R--------I--------LV-----------------------RASYLE-------
----------IYN----E-E----------------------------------------
----------I-RDL---L---SKDP--K-------------------------------
----N-------------------------------------------------------
----------A-------------------------------------------------
----------------------------L-------------------------------
------------------------------------------------------------
-D----------L--K-------E-N----------------------------------
-------------A--------------------------D-------------------
------------------------------------------------------------
---------------------S-G-----------V--YVK-------------------
GLT--------A-----------------------------Q--VV------KD-AAE--
------------------------------ID----H-VM-------------------Q
T-----GK---KNR---SVG-AT-------------------------------------
------LM--NQT-SS--------------------------------------------
R-SHSIFTIV-------V------------------------------------------
------------------------------------------------------------
------------------------------------------------------------
------------------------------------------------------------
------------------------------------------ECL-SEG--------SA-
GGDGKDH-VC-----------------VGKLNLVDL-------------A-----G----
-------------------------SE------RQ--S--------------K-------
------------------------------------------T-----------------
-------G--A---------------------------T---------------------
--G--------------D------R--L-Q--EA-NK-IN--------------------
---------------------------L--------------------------------
--SLSALGNV-----I-SAL---------------------------V---D--------
------------------------------GK----------------------------
------------S---------------------K-------------------------
---------------------------------------------------------H--
----------------------I--P-Y-----RDS-KLTR-------------L--L--
--------Q--------------DS-----L---G-------G----N------------
T--------K-------------------------T---VMI------------------
----------------ANC-------GPAD-YNY------E-------------------
-------------------------------------ETLT------------TLR----
------------------------------------YAS---------------------
-----------------------------------R-A----------KN-----IK---
N----K-----------------------------PK---------------------IN
----------------------E-D------------PK---------------------
--------------D-----AM------IREF---Q-----------------------E
EIEAL-KAKL------------L--------------------A----------------
--IEKQA-----S---------------EGVSS---------I------D----GG---A
---G-------------------------------------------GAEGIEEAQAI-A
EK----------------------------A---------QR------EKE---------
-----EML----------------------------QKTRDDLAL-V-------------
------------------------------------------------------------
------------------------------------------------------------
---------
>Galga_ENSGALP00000004291
------------------------------------------------------------
------------------------------------------------------------
------------------------------------------------------------
------------------------------------------------------------
------------------------------------------------------------
--------------M------S---G----------------------------------
---------------ASVK-----------------------------------------
-----------V------------------------------------------AV----
------R-V----------------------------------R----------------
-------------------------P----------------------------------
--------------------------FN--------SR----------------------
-----------------ET-S-KES------K----------------------------
------------------------------------------------------------
------------------------------------------------------------
---------------------------CI-IQM-----------------Q-G---NS--
------------------------TS------------IINPKNPK--------------
------------------------------------------------------------
----------------------------------------------------EAP-----
----------------KS---FSF--D--------------------------------Y
SYWSH---TSPE------------------------------------------------
----------------------------------D-PCF------A---S----------
----------------Q---------------------S---------------------
------------RVY-------ND-I-GK-----------------EM-------L----
---------------------------------------L--------------------
------H--------------------AF-E--------GY-N-----------------
---------------V-CIF-AYGQ-----------------------------------
------T------------------GA----G-KSYT--------MM---G---------
------------------------------------------------------------
------------------------------------------------------------
------------------------------------------------------------
------------------------------------------------------------
--------------------------------------------------------K-Q-
--E---------------------------------------------------------
--------------E---S-----------------------------------------
-----------Q---A---------------------GI-IP-QLCEELF-----E-K--
--I----------------------ND----------N-S--------------------
------------------------------------------------------------
------------------NE--------E----------------------M--------
------------------------------------------------------------
----S--------Y--------SV-----------------------EVSYME-------
----------IYC----E-R----------------------------------------
----------V-RDL---L-----------------------------------------
----N-------------------------------------------------------
------------------------------------------------------------
----------------------------P-------------------------------
--------------------------K-N--------------------------KG---
-N----------L--R-------V-R------------------EHP-------------
-------------L--------------------------L-------------------
------------------------------------------------------------
---------------------G-------------P--YVE-------------------
DLS--------K-----------------------------L--AV------TS-YTD--
------------------------------IA----D-LM-------------------D
A-----GN---KAR---TVA-AT-------------------------------------
------NM--NET-SS--------------------------------------------
R-SHAVFTIV-------FTQ----------------------------------------
-----------------K-------------------------------------KH---
-----------D-------------------A-ETD-------------------LS---
--T------EK-------------------------------------------------
------------------------------------------------------------
---------------------------VSKISLVDL-------------A-----G----
-------------------------SE------RA--D--------------S-------
------------------------------------------T-----------------
-------G--A---------------------------K---------------------
--G--------------------TR--L-K--EG-AN-IN--------------------
---------------------------K--------------------------------
--SLTTLGKV-----I-SAL---------------------------A---E--------
------------------------------V------SK---------------------
----------------------------------K--------K-------KKT------
-------------------------------------------------D-------F--
----------------------I--P-Y-----RDS-VLTW-------------L--L--
--------R--------------EN-----L---G-------G----N------------
S--------R-------------------------T---AMV------------------
----------------AAL-------SPAD-INY------D-------------------
-------------------------------------ETLS------------TLR----
------------------------------------YAD---------------------
-----------------------------------R-A----------KQ-----IK---
C----N-----------------------------AV---------------------IN
----------------------E-D------------PN---------------------
--------------A-----KL------VR-----E-----------------------L
KEEVT-RLKD------------L--------------------L----------------
--RAQGL------------------------GD---------I------I----DT---S
------------------------------------------MG---SLTASPSSCSLSS
QVGLTSVSSIQER--IMSTPGGEEAIE---------------------------------
------------------------------------------------------------
------------------------------------------------------------
------------------------------------------------------------
---------
>Thaps_32329
------------------------------------------------------------
------------------------------------------------------------
------------------------------------------------------------
------------------------------------------------------------
------------------------------------------------------------
MP------------K------K---S----------------------------------
---------------EAI------------------------------------------
---------K-V------------------------------------------VF----
------R-V----------------------------------R----------------
-------------------------P----------------------------------
--------------------------LN--------SK----------------------
-----------------EK-QVG-R------G----------------------------
------------------------------------------------------------
------------------------------------------------------------
---------------------------IA-TVA-----------------HEDK---G--
------------------------VI----EIS---------------------------
------------------------------------------------------------
------SP--------------D-----G-----GLD----------------ST-----
----------------KT---FTF--D--------------------------------A
VF----------------------------------------------------------
--------------------------------SQK----------S---S----------
----------------Q---------------------R---------------------
------------HIY-------DV-C-AA-----------------PV-------V----
---------------------------------------Q--------------------
------S--------------------VL-E--------GF-N-----------------
---------------G-TVF-CYGQ-----------------------------------
------T------------------GA----G-KTHT--------ME---G---------
-------------------------------------------L----------------
-----------N------------------------------------------------
------------------------------------------------------------
------------------------------------------------------------
-------------------------EP---------------------------------
------------------------------------------------------------
--------------S---E-----------------------------------------
-----------L---K---------------------GI-IP-NTFEHIF-----D-H--
--I----------------------AL--------N-----G------------------
------------------------------------------------------------
---------------SKD------------------------------------------
------------------------------------------------------------
----K--------Y--------LV-----------------------RASYFE-------
----------IYN----E-E----------------------------------------
----------I-KDL---LL--SKPQ--T-------------------------------
----G-------------------------------------------------------
----------G-------------------------------------------------
----------------------------L-------------------------------
------------------------------------------------------------
-E----------L--K-------E-S----------------------------------
-------------A--------------------------D-------------------
------------------------------------------------------------
---------------------S-G-----------V--YVK-------------------
DLT--------S-----------------------------T--VV------KS-VDE--
------------------------------ID----T-IL-------------------Q
K-----GK---KNR---SVG-AT-------------------------------------
------LM--NAG-SS--------------------------------------------
R-SHSVFTII-------I------------------------------------------
------------------------------------------------------------
------------------------------------------------------------
------------------------------------------------------------
------------------------------------------ECC-STD-----------
-ESQNEH-IR-----------------VGKLNLVDL-------------A-----G----
-------------------------SE------RQ--S--------------K-------
------------------------------------------T-----------------
-------G--A---------------------------T---------------------
--G--------------D------R--L-K--EA-TK-IN--------------------
---------------------------L--------------------------------
--SLSALGNV-----I-SAL---------------------------V---D--------
------------------------------GK----------------------------
------------S---------------------Q-------------------------
---------------------------------------------------------H--
----------------------V--P-Y-----RDS-KLTR-------------I--L--
--------Q--------------DS-----L---G-------G----N------------
T--------K-------------------------T---VMC------------------
----------------ANA-------GPAD-YNY------D-------------------
-------------------------------------ESLS------------TLR----
------------------------------------YAN---------------------
-----------------------------------R-A----------KN-----IK---
N----K-----------------------------PV---------------------IN
----------------------E-D------------PK---------------------
--------------D-----AM------LREY---Q-----------------------E
EIARL-KERL------------S--------------------Q----------------
--MPSIS-----S---------------SDDAI---------G------N----KE---N
-----------------------------------------------ESILNESCVKV--
------------------------------------------------SKE---------
-----CEK----------------------------VKSKTKAET-D----KLRTD----
-SN---------------------------------------------------------
------------------------------------------------------------
---------
>Parte_GSPATP00034782001
------------------------------------------------------------
------------------------------------------------------------
------------------------------------------------------------
------------------------------------------------------------
------------------------------------------------------------
-M------------K------R---K----------------------------------
---------------ECV------------------------------------------
---------K-V------------------------------------------VV----
------R-A----------------------------------R----------------
-------------------------P----------------------------------
--------------------------LS--------SK----------------------
-----------------EV-EDG-R------R----------------------------
------------------------------------------------------------
------------------------------------------------------------
---------------------------RI-VEV-----------------DTTR---K--
------------------------EI----IIQ---------------------------
------------------------------------------------------------
------NI--------------K----GD-----GNE----------------AQ-----
----------------RS---FVF--D--------------------------------E
VF----------------------------------------------------------
--------------------------------DMN----------S---Q----------
----------------Q---------------------E---------------------
------------QVY-------HN-T-AL-----------------PI-------V----
---------------------------------------E--------------------
------S--------------------VM-D--------GY-N-----------------
---------------G-TVF-AYGQ-----------------------------------
------T------------------GT----G-KTHT--------ME---G---------
-------------------------------------------K----------------
-----------N------------------------------------------------
------------------------------------------------------------
------------------------------------------------------------
-------------------------DP---------------------------------
------------------------------------------------------------
--------------P---H-----------------------------------------
-----------E---R---------------------GI-TP-RTFDHII-----K-V--
--I----------------------EG--------T-----P------------------
------------------------------------------------------------
----------------NI------------------------------------------
------------------------------------------------------------
----Q--------F--------LV-----------------------RCSYLE-------
----------LYN----E-E----------------------------------------
----------V-RDL---L---SPNH--L-------------------------------
----T-------------------------------------------------------
----------K-------------------------------------------------
----------------------------L-------------------------------
------------------------------------------------------------
-E----------L--R-------E-K----------------------------------
-------------P--------------------------E-------------------
------------------------------------------------------------
---------------------Q-G-----------V--FVK-------------------
DLS--------K-----------------------------I--VV------KS-VAE--
------------------------------LN----E-WL-------------------K
A-----GR---ANR---KVG-ET-------------------------------------
------KM--NQE-SS--------------------------------------------
R-SHSIFTLT-------I------------------------------------------
------------------------------------------------------------
------------------------------------------------------------
------------------------------------------------------------
------------------------------------------ESS-EFG-----------
-ADQQQH-IK-----------------SGKLNLVDL-------------A-----G----
-------------------------SE------RQ--S--------------K-------
------------------------------------------T-----------------
-------Q--A---------------------------V---------------------
--G--------------V------R--F-E--EA-IN-IN--------------------
---------------------------L--------------------------------
--SLTTLGNV-----I-TSL---------------------------V---D--------
------------------------------GK----------------------------
------------S---------------------Q-------------------------
---------------------------------------------------------H--
----------------------I--P-Y-----RDS-KLTR-------------L--L--
--------Q--------------DS-----L---G-------G----N------------
T--------K-------------------------T---VMV------------------
----------------ANI-------GPAD-YNF------D-------------------
-------------------------------------ETMS------------TLR----
------------------------------------YAS---------------------
-----------------------------------R-A----------KK-----IQ---
N----N-----------------------------PK---------------------IN
----------------------E-D------------PK---------------------
--------------D-----AM------IREF---Q-----------------------E
QINKL-KDEL------------A--------------------R----------------
--KAGG------------------------------------------------------
-----------------------------------------------VIGPNGQIQKIKE
QV----------------------------I---------EV------EDD---------
-----EEL----------------------------TELQKKAQK-E----KADLE----
-QQIMQQR----------------------------------------------------
------------------------------------------------------------
---------
>Galga_ENSGALP00000006656
------------------------------------------------------------
------------------------------------------------------------
------------------------------------------------------------
------------------------------------------------------------
----------------------------------------------------M--V---R
EE------------E------K---G----------------------------------
---------------IPVR-----------------------------------------
-----------V------------------------------------------AL----
------R-C----------------------------------R----------------
-------------------------P----------------------------------
--------------------------LV--------PK----------------------
-----------------ET-SE------------------GC------Q-----------
------------------------------------------------------------
------------------------------------------------------------
---------------------------MC-LS------------------FVPG---E--
-P--------------------QVIV----------------------------------
-----------------------------------------------------------G
-----------------------------------------------------SD-----
----------------KA---FTY--D--------------------------------Y
VF----------------------------------------------------------
--------------------------------DPS----------V---E----------
----------------Q---------------------E---------------------
------------EVF-------NT-A-VA-----------------PL-------I----
---------------------------------------R--------------------
------G--------------------IF-K--------GY-N-----------------
---------------A-TVL-AYGQ-----------------------------------
------T------------------GS----G-KTYS--------MG---G---------
------------------------------------------------------------
------------------------------------------------------------
------------------------------------------------------------
------------------------------------------------------------
------------------------------------------------------------
------------------------------------------------------------
--------------T---Y-----TASQ-----------E---------HDP--------
-----------S---M---------------------GV-IP-RVIKLLF-----K-E--
--K----------------------EQ--------R-Q----------------------
------------------------------------------------------------
------------------------------------------------------------
---------------------------------------D--W-----------------
----E--------F--------VL-----------------------KVSYLE-------
----------IYN----E-D----------------------------------------
----------I-LDL---L-----------------------------------------
----C-------------------------------------------------------
------------------------------------------------------------
----------SSR----E----------------------R-------------------
--------------------------------------------------------SS--
-Q----------I--S-------I-R----------------------------------
-------------E--------------------------D-------------------
------------------------------------------------------------
---------------------P-KEG---------I--KIV-------------------
GLT--------E-----------------------------R--NV------AC-ARD--
------------------------------TV----S-CL-------------------E
Q-----GN---NCR---TVA-ST-------------------------------------
------AM--NSQ-SS--------------------------------------------
R-SHAIFTIC-------I------------------------------------------
-----------------D------------------------------------------
------------------------------------------------------------
--Q------KKK------------------------------------------------
------------------------------------------------------------
---NDKNSSF-----------------HSKLHLVDL-------------A-----G----
-------------------------SE------RQ--K--------------K-------
------------------------------------------T-----------------
-------K--A---------------------------E---------------------
--G--------------D------R--L-K--EG-IN-IN--------------------
---------------------------R--------------------------------
--GLLCLGNV-----I-SAL---------------------------G---E--------
--ENK---------------K---------GG----------------------------
------------------------------------------------------------
---------------------------------------------------------F--
----------------------V--P-Y-----RDS-KLTR-------------L--L--
--------Q--------------DS-----L---G-------G----N------------
S--------H-------------------------T---LMI------------------
----------------ACV-------SPAD-SNL------E-------------------
-------------------------------------ETLN------------TLR----
------------------------------------YAD---------------------
-----------------------------------R-A----------RK-----IK---
N----K-----------------------------PI---------------------VN
----------------------V--------------D----------------------
--------------------PQ------AAELHHLK-----------------------Q
QVQQL-QVLL------------L--------------------Q----------------
--AH----------------------------G---------G------T-----L---P
---V-----SI--N--------S---------MAP-SENLQSL--------MEKNQSL--
------------------------------M---------EE------NEK---------
-----LS---------------------------------RGLSE-A----AGQTA----
-QM---------------------------------------------------------
------------------------------------------------------------
---------
>Takru_SINFRUP00000150719
------------------------------------------------------------
------------------------------------------------------------
------------------------------------------------------------
------------------------------------------------------------
--------------------------------------------PKARTVAAN--M---S
RS------------K------S---S----------------------------------
---------------ESV------------------------------------------
---------K-V------------------------------------------VV----
------R-C----------------------------------R----------------
-------------------------P----------------------------------
--------------------------MN--------KK----------------------
-----------------EL-AAN-Y------D----------------------------
------------------------------------------------------------
------------------------------------------------------------
---------------------------KV-VSV-----------------DVKL---G--
------------------------QI----IVR---------------------------
------------------------------------------------------------
------NS--------------R---EAA-----ASE----------------LS-----
----------------KV---FTF--D--------------------------------S
VY----------------------------------------------------------
--------------------------------DWN----------S---K----------
----------------Q---------------------I---------------------
------------DLY-------DE-S-FR-----------------PL-------V----
---------------------------------------D--------------------
------S--------------------VL-L--------GF-N-----------------
---------------G-TIF-AYGQ-----------------------------------
------T------------------GT----G-KTYT--------ME---G---------
-------------------------------------------V----------------
-----------R------------------------------------------------
------------------------------------------------------------
------------------------------------------------------------
-------------------------HD---------------------------------
------------------------------------------------------------
--------------P---E-----------------------------------------
-----------R---R---------------------GV-IP-NSFEHIF-----T-H--
--I----------------------SR--------S-----Q------------------
------------------------------------------------------------
----------------NQ------------------------------------------
------------------------------------------------------------
----Q--------Y--------LV-----------------------RAAYLE-------
----------IYQ----E-E----------------------------------------
----------I-RDL---L---SEDQ--S-------------------------------
----R-------------------------------------------------------
----------R-------------------------------------------------
----------------------------L-------------------------------
------------------------------------------------------------
-E----------L--R-------E-R----------------------------------
-------------P--------------------------D-------------------
------------------------------------------------------------
---------------------T-G-----------V--YVP-------------------
DLL--------S-----------------------------I--VP------RN-VQE--
------------------------------IE----N-VM-------------------N
V-----GN---QNR---SVG-AT-------------------------------------
------NM--NEH-SS--------------------------------------------
R-SHAIFLIT-------V------------------------------------------
------------------------------------------------------------
------------------------------------------------------------
------------------------------------------------------------
------------------------------------------ECS-ELG-----------
-LDGEDH-IR-----------------VGKLNLVDL-------------A-----G----
-------------------------SE------RQ--S--------------K-------
------------------------------------------T-----------------
-------G--A---------------------------Q---------------------
--G--------------E------R--L-K--EA-TK-IN--------------------
---------------------------L--------------------------------
--SLSALGNV-----I-SAL---------------------------V---D--------
------------------------------GK----------------------------
------------S---------------------T-------------------------
---------------------------------------------------------H--
----------------------I--P-Y-----RDS-KLTR-------------L--L--
--------Q--------------DS-----L---G-------G----N------------
A--------R-------------------------T---VMV------------------
----------------ANI-------GPAS-YNV------E-------------------
-------------------------------------ETLT------------TLR----
------------------------------------YAN---------------------
-----------------------------------R-A----------KN-----IK---
N----K-----------------------------PR---------------------IN
----------------------E-D------------PK---------------------
--------------D-----AT------LRKY---Q-----------------------E
EIAGL-KALL------------Q--------------------K----------------
--KK--------------------------------------------------------
-----------------------------------------------KKRRHRRKGGPGG
--------NGEDP--DEDGDTE--------E---------ED------EDG---------
-----DYW----------------------------REQQEKLER-E----RKAI-----
------------------------------------------------------------
------------------------------------------------------------
---------
>Homsa_OTTHUMP00000001775
------------------------------------------------------------
------------------------------------------------------------
------------------------------------------------------------
------------------------------------------------------------
------------------------------------------------------------
--------------M------S---G----------------------------------
---------------ASVK-----------------------------------------
-----------V------------------------------------------AV----
------R-V----------------------------------R----------------
-------------------------P----------------------------------
--------------------------FN--------SR----------------------
-----------------ET-S-KES------K----------------------------
------------------------------------------------------------
------------------------------------------------------------
---------------------------CI-IQM-----------------Q-G---NS--
------------------------TS------------IINPKNPK--------------
------------------------------------------------------------
----------------------------------------------------EAP-----
----------------KS---FSF--D--------------------------------Y
SYWSH---TSPE------------------------------------------------
----------------------------------D-PCF------A---S----------
----------------Q---------------------N---------------------
------------RVY-------ND-I-GK-----------------EM-------L----
---------------------------------------L--------------------
------H--------------------AF-E--------GY-N-----------------
---------------V-CIF-AYGQ-----------------------------------
------T------------------GA----G-KSYT--------MM---G---------
------------------------------------------------------------
------------------------------------------------------------
------------------------------------------------------------
------------------------------------------------------------
--------------------------------------------------------K-Q-
--E---------------------------------------------------------
--------------E---S-----------------------------------------
-----------Q---A---------------------GI-IP-QLCEELF-----E-K--
--I----------------------ND----------N-C--------------------
------------------------------------------------------------
------------------NE--------E----------------------M--------
------------------------------------------------------------
----S--------Y--------SV-----------------------EVSYME-------
----------IYC----E-R----------------------------------------
----------V-RDL---L-----------------------------------------
----N-------------------------------------------------------
------------------------------------------------------------
----------------------------P-------------------------------
--------------------------K-N--------------------------KG---
-N----------L--R-------V-R------------------EHP-------------
-------------L--------------------------L-------------------
------------------------------------------------------------
---------------------G-------------P--YVE-------------------
DLS--------K-----------------------------L--AV------TS-YTD--
------------------------------IA----D-LM-------------------D
A-----GN---KAR---TVA-AT-------------------------------------
------NM--NET-SS--------------------------------------------
R-SHAVFTIV-------FTQ----------------------------------------
-----------------K-------------------------------------KH---
-----------D-------------------N-ETN-------------------LS---
--T------EK-------------------------------------------------
------------------------------------------------------------
---------------------------VSKISLVDL-------------A-----G----
-------------------------SE------RA--D--------------S-------
------------------------------------------T-----------------
-------G--A---------------------------K---------------------
--G--------------------TR--L-K--EG-AN-IN--------------------
---------------------------K--------------------------------
--SLTTLGKV-----I-SAL---------------------------A---E--------
------------------------------V------SK---------------------
----------------------------------K--------K-------KKT------
-------------------------------------------------D-------F--
----------------------I--P-Y-----RDS-VLTW-------------L--L--
--------R--------------EN-----L---G-------G----N------------
S--------R-------------------------T---AMV------------------
----------------AAL-------SPAD-INY------D-------------------
-------------------------------------ETLS------------TLR----
------------------------------------YAD---------------------
-----------------------------------R-A----------KQ-----IK---
C----N-----------------------------AV---------------------IN
----------------------E-D------------PN---------------------
--------------A-----KL------VR-----E-----------------------L
KEEVT-RLKD------------L--------------------L----------------
--RAQGL------------------------GD---------I------I----DT---S
------------------------------------------MG---SLTSSPSSCSLSS
QVGLTSVTSIQER--IMSTPGGEEAIE---------------------------------
------------------------------------------------------------
------------------------------------------------------------
------------------------------------------------------------
---------
>Homsa_OTTHUMP00000001773
------------------------------------------------------------
------------------------------------------------------------
------------------------------------------------------------
------------------------------------------------------------
------------------------------------------------------------
--------------M------S---G----------------------------------
---------------ASVK-----------------------------------------
-----------V------------------------------------------AV----
------R-V----------------------------------R----------------
-------------------------P----------------------------------
--------------------------FN--------SR----------------------
-----------------ET-S-KES------K----------------------------
------------------------------------------------------------
------------------------------------------------------------
---------------------------CI-IQM-----------------Q-G---NS--
------------------------TS------------IINPKNPK--------------
------------------------------------------------------------
----------------------------------------------------EAP-----
----------------KS---FSF--D--------------------------------Y
SYWSH---TSPE------------------------------------------------
----------------------------------D-PCF------A---S----------
----------------Q---------------------N---------------------
------------RVY-------ND-I-GK-----------------EM-------L----
---------------------------------------L--------------------
------H--------------------AF-E--------GY-N-----------------
---------------V-CIF-AYGQ-----------------------------------
------T------------------GA----G-KSYT--------MM---G---------
------------------------------------------------------------
------------------------------------------------------------
------------------------------------------------------------
------------------------------------------------------------
--------------------------------------------------------K-Q-
--E---------------------------------------------------------
--------------E---S-----------------------------------------
-----------Q---A---------------------GI-IP-QLCEELF-----E-K--
--I----------------------ND----------N-C--------------------
------------------------------------------------------------
------------------NE--------E----------------------M--------
------------------------------------------------------------
----S--------Y--------SV-----------------------EVSYME-------
----------IYC----E-R----------------------------------------
----------V-RDL---L-----------------------------------------
----N-------------------------------------------------------
------------------------------------------------------------
----------------------------P-------------------------------
--------------------------K-N--------------------------KG---
-N----------L--R-------V-R------------------EHP-------------
-------------L--------------------------L-------------------
------------------------------------------------------------
---------------------G-------------P--YVE-------------------
DLS--------K-----------------------------L--AV------TS-YTD--
------------------------------IA----D-LM-------------------D
A-----GN---KAR---TVA-AT-------------------------------------
------NM--NET-SS--------------------------------------------
R-SHAVFTIV-------FTQ----------------------------------------
-----------------K-------------------------------------KH---
-----------D-------------------N-ETN-------------------LS---
--T------EK-------------------------------------------------
------------------------------------------------------------
---------------------------VSKISLVDL-------------A-----G----
-------------------------SE------RA--D--------------S-------
------------------------------------------T-----------------
-------G--A---------------------------K---------------------
--G--------------------TR--L-K--EG-AN-IN--------------------
---------------------------K--------------------------------
--SLTTLGKV-----I-SAL---------------------------A---E--------
------------------------------V------SK---------------------
----------------------------------K--------K-------KKT------
-------------------------------------------------D-------F--
----------------------I--P-Y-----RDS-VLTW-------------L--L--
--------R--------------EN-----L---G-------G----N------------
S--------R-------------------------T---AMV------------------
----------------AAL-------SPAD-INY------D-------------------
-------------------------------------ETLS------------TLR----
------------------------------------YAD---------------------
-----------------------------------R-A----------KQ-----IK---
C----N-----------------------------AV---------------------IN
----------------------E-D------------PN---------------------
--------------A-----KL------VR-----E-----------------------L
KEEVT-RLKD------------L--------------------L----------------
--RAQGL------------------------GD---------I------I----DT---S
------------------------------------------MG---SLTSSPSSCSLSS
QVGLTSVTSIQER--IMSTPGGEEAIE---------------------------------
------------------------------------------------------------
------------------------------------------------------------
------------------------------------------------------------
---------
>Homsa_OTTHUMP00000001774
------------------------------------------------------------
------------------------------------------------------------
------------------------------------------------------------
------------------------------------------------------------
------------------------------------------------------------
--------------M------S---G----------------------------------
---------------ASVK-----------------------------------------
-----------V------------------------------------------AV----
------R-V----------------------------------R----------------
-------------------------P----------------------------------
--------------------------FN--------SR----------------------
-----------------ET-S-KES------K----------------------------
------------------------------------------------------------
------------------------------------------------------------
---------------------------CI-IQM-----------------Q-G---NS--
------------------------TS------------IINPKNPK--------------
------------------------------------------------------------
----------------------------------------------------EAP-----
----------------KS---FSF--D--------------------------------Y
SYWSH---TSPE------------------------------------------------
----------------------------------D-PCF------A---S----------
----------------Q---------------------N---------------------
------------RVY-------ND-I-GK-----------------EM-------L----
---------------------------------------L--------------------
------H--------------------AF-E--------GY-N-----------------
---------------V-CIF-AYGQ-----------------------------------
------T------------------GA----G-KSYT--------MM---G---------
------------------------------------------------------------
------------------------------------------------------------
------------------------------------------------------------
------------------------------------------------------------
--------------------------------------------------------K-Q-
--E---------------------------------------------------------
--------------E---S-----------------------------------------
-----------Q---A---------------------GI-IP-QLCEELF-----E-K--
--I----------------------ND----------N-C--------------------
------------------------------------------------------------
------------------NE--------E----------------------M--------
------------------------------------------------------------
----S--------Y--------SV-----------------------EVSYME-------
----------IYC----E-R----------------------------------------
----------V-RDL---L-----------------------------------------
----N-------------------------------------------------------
------------------------------------------------------------
----------------------------P-------------------------------
--------------------------K-N--------------------------KG---
-N----------L--R-------V-R------------------EHP-------------
-------------L--------------------------L-------------------
------------------------------------------------------------
---------------------G-------------P--YVE-------------------
DLS--------K-----------------------------L--AV------TS-YTD--
------------------------------IA----D-LM-------------------D
A-----GN---KAR---TVA-AT-------------------------------------
------NM--NET-SS--------------------------------------------
R-SHAVFTIV-------FTQ----------------------------------------
-----------------K-------------------------------------KH---
-----------D-------------------N-ETN-------------------LS---
--T------EK-------------------------------------------------
------------------------------------------------------------
---------------------------VSKISLVDL-------------A-----G----
-------------------------SE------RA--D--------------S-------
------------------------------------------T-----------------
-------G--A---------------------------K---------------------
--G--------------------TR--L-K--EG-AN-IN--------------------
---------------------------K--------------------------------
--SLTTLGKV-----I-SAL---------------------------A---E--------
------------------------------V------SK---------------------
----------------------------------K--------K-------KKT------
-------------------------------------------------D-------F--
----------------------I--P-Y-----RDS-VLTW-------------L--L--
--------R--------------EN-----L---G-------G----N------------
S--------R-------------------------T---AMV------------------
----------------AAL-------SPAD-INY------D-------------------
-------------------------------------ETLS------------TLR----
------------------------------------YAD---------------------
-----------------------------------R-A----------KQ-----IK---
C----N-----------------------------AV---------------------IN
----------------------E-D------------PN---------------------
--------------A-----KL------VR-----E-----------------------L
KEEVT-RLKD------------L--------------------L----------------
--RAQGL------------------------GD---------I------I----DT---S
------------------------------------------MG---SLTSSPSSCSLSS
QVGLTSVTSIQER--IMSTPGGEEAIE---------------------------------
------------------------------------------------------------
------------------------------------------------------------
------------------------------------------------------------
---------
>Homsa_NP_001092763.1
------------------------------------------------------------
------------------------------------------------------------
------------------------------------------------------------
------------------------------------------------------------
-------------------------------------------------------M---K
EE------------V------K---G----------------------------------
---------------IPVR-----------------------------------------
-----------V------------------------------------------AL----
------R-C----------------------------------R----------------
-------------------------P----------------------------------
--------------------------LV--------PK----------------------
-----------------EI-SE------------------GC------Q-----------
------------------------------------------------------------
------------------------------------------------------------
---------------------------MC-LS------------------FVPG---E--
-T--------------------QVVV----------------------------------
-----------------------------------------------------------G
-----------------------------------------------------TD-----
----------------KS---FTY--D--------------------------------F
VF----------------------------------------------------------
--------------------------------DPC----------T---E----------
----------------Q---------------------E---------------------
------------EVF-------NK-A-VA-----------------PL-------I----
---------------------------------------K--------------------
------G--------------------IF-K--------GY-N-----------------
---------------A-TVL-AYGQ-----------------------------------
------T------------------GS----G-KTYS--------MG---G---------
------------------------------------------------------------
------------------------------------------------------------
------------------------------------------------------------
------------------------------------------------------------
------------------------------------------------------------
------------------------------------------------------------
--------------A---Y-----TAEQ-----------E---------NEP--------
-----------T---V---------------------GI-IP-RVIQLLF-----K-E--
--I----------------------DK--------K-S----------------------
------------------------------------------------------------
------------------------------------------------------------
---------------------------------------D--F-----------------
----E--------F--------TL-----------------------KVSYLE-------
----------IYN----E-E----------------------------------------
----------I-LDL---L-----------------------------------------
----C-------------------------------------------------------
------------------------------------------------------------
----------PSR----E----------------------K-------------------
---------------------------------------------------------A--
-Q----------I--N-------I-R----------------------------------
-------------E--------------------------D-------------------
------------------------------------------------------------
---------------------P-KEG---------I--KIV-------------------
GLT--------E-----------------------------K--TV------LV-ALD--
------------------------------TV----S-CL-------------------E
Q-----GN---NSR---TVA-ST-------------------------------------
------AM--NSQ-SS--------------------------------------------
R-SHAIFTIS-------I------------------------------------------
-----------------E------------------------------------------
------------------------------------------------------------
--Q------RKK------------------------------------------------
------------------------------------------------------------
---SDKNCSF-----------------RSKLHLVDL-------------A-----G----
-------------------------SE------RQ--K--------------K-------
------------------------------------------T-----------------
-------K--A---------------------------E---------------------
--G--------------D------R--L-K--EG-IN-IN--------------------
---------------------------R--------------------------------
--GLLCLGNV-----I-SAL---------------------------G---D--------
--DKK-------------------------GS----------------------------
------------------------------------------------------------
---------------------------------------------------------F--
----------------------V--P-Y-----RDS-KLTR-------------L--L--
--------Q--------------DS-----L---G-------G----N------------
S--------H-------------------------T---LMI------------------
----------------ACV-------SPAD-SNL------E-------------------
-------------------------------------ETLS------------TLR----
------------------------------------YAD---------------------
-----------------------------------R-A----------RK-----IK---
N----K-----------------------------PI---------------------VN
----------------------I--------------D----------------------
--------------------PH------TAELNHLK-----------------------Q
QVQQL-QVLL------------L--------------------Q----------------
--AH----------------------------G---------G------T-----L---P
---G-----SI--N--------A----------EP-SENLQSL--------MEKNQSL--
------------------------------V---------EE------NEK---------
-----LS---------------------------------RCLSK-A----AGQTA----
-QML--------------------------------------------------------
------------------------------------------------------------
---------
>Homsa_XP_947219.1
------------------------------------------------------------
------------------------------------------------------------
------------------------------------------------------------
------------------------------------------------------------
-------------------------------------------------------M---K
EE------------V------K---G----------------------------------
---------------IPVR-----------------------------------------
-----------V------------------------------------------AL----
------R-C----------------------------------R----------------
-------------------------P----------------------------------
--------------------------LV--------PK----------------------
-----------------EI-SE------------------GC------Q-----------
------------------------------------------------------------
------------------------------------------------------------
---------------------------MC-LS------------------FVPG---E--
-T--------------------QVVV----------------------------------
-----------------------------------------------------------G
-----------------------------------------------------TD-----
----------------KS---FTY--D--------------------------------F
VF----------------------------------------------------------
--------------------------------DPC----------T---E----------
----------------Q---------------------E---------------------
------------EVF-------NK-A-VA-----------------PL-------I----
---------------------------------------K--------------------
------G--------------------IF-K--------GY-N-----------------
---------------A-TVL-AYGQ-----------------------------------
------T------------------GS----G-KTYS--------MG---G---------
------------------------------------------------------------
------------------------------------------------------------
------------------------------------------------------------
------------------------------------------------------------
------------------------------------------------------------
------------------------------------------------------------
--------------A---Y-----TAEQ-----------E---------NEP--------
-----------T---V---------------------GI-IP-RVIQLLF-----K-E--
--I----------------------DK--------K-S----------------------
------------------------------------------------------------
------------------------------------------------------------
---------------------------------------D--F-----------------
----E--------F--------TL-----------------------KVSYLE-------
----------IYN----E-E----------------------------------------
----------I-LDL---L-----------------------------------------
----C-------------------------------------------------------
------------------------------------------------------------
----------PSR----E----------------------K-------------------
---------------------------------------------------------A--
-Q----------I--N-------I-R----------------------------------
-------------E--------------------------D-------------------
------------------------------------------------------------
---------------------P-KEG---------I--KIV-------------------
GLT--------E-----------------------------K--TV------LV-ALD--
------------------------------TV----S-CL-------------------E
Q-----GN---NSR---TVA-ST-------------------------------------
------AM--NSQ-SS--------------------------------------------
R-SHAIFTIS-------I------------------------------------------
-----------------E------------------------------------------
------------------------------------------------------------
--Q------RKK------------------------------------------------
------------------------------------------------------------
---SDKNCSF-----------------RSKLHLVDL-------------A-----G----
-------------------------SE------RQ--K--------------K-------
------------------------------------------T-----------------
-------K--A---------------------------E---------------------
--G--------------D------R--L-K--EG-IN-IN--------------------
---------------------------R--------------------------------
--GLLCLGNV-----I-SAL---------------------------G---D--------
--DKK-------------------------GS----------------------------
------------------------------------------------------------
---------------------------------------------------------F--
----------------------V--P-Y-----RDS-KLTR-------------L--L--
--------Q--------------DS-----L---G-------G----N------------
S--------H-------------------------T---LMI------------------
----------------ACV-------SPAD-SNL------E-------------------
-------------------------------------ETLS------------TLR----
------------------------------------YAD---------------------
-----------------------------------R-A----------RK-----IK---
N----K-----------------------------PI---------------------VN
----------------------I--------------D----------------------
--------------------PH------TAELNHLK-----------------------Q
QVQQL-QVLL------------L--------------------Q----------------
--AH----------------------------G---------G------T-----L---P
---G-----SI--N--------A----------EP-SENLQSL--------MEKNQSL--
------------------------------V---------EE------NEK---------
-----LS---------------------------------RCLSK-A----AGQTA----
-QML--------------------------------------------------------
------------------------------------------------------------
---------
>Monbr_13875
------------------------------------------------------------
------------------------------------------------------------
------------------------------------------------------------
------------------------------------------------------------
------------------------------------------------------------
-------------------------M----------------------------------
---------------SSVK-----------------------------------------
-----------V------------------------------------------AV----
------R-C----------------------------------R----------------
-------------------------P----------------------------------
--------------------------FN--------SR----------------------
-----------------EK-G-RSA------K----------------------------
------------------------------------------------------------
------------------------------------------------------------
---------------------------CI-IEM-----------------Q-N---NS--
------------------------TR------------IINPAT----------------
------------------------------------------------------------
----------------------------------------------------GKP-----
----------------NT---FAF--D--------------------------------F
SHWSH----DTA------------------------------------------------
----------------------------------D-SHF------A---T----------
----------------Q---------------------D---------------------
------------QVY-------KD-L-GV-----------------EM-------L----
---------------------------------------E--------------------
------H--------------------AF-E--------GY-N-----------------
---------------V-CIF-AYGQ-----------------------------------
------T------------------GA----G-KSFT--------MM---G---------
------------------------------------------------------------
------------------------------------------------------------
------------------------------------------------------------
------------------------------------------------------------
--------------------------------------------------------A-P-
--E---------------------------------------------------------
--------------P---D-----------------------------------------
-----------M---Q---------------------GI-IP-RLCRDLF-----E-R--
--T----------------------AE----------T-S--------------------
------------------------------------------------------------
------------------DE--------N----------------------T--------
------------------------------------------------------------
----T--------F--------SV-----------------------EVSYLE-------
----------IYN----E-K----------------------------------------
----------V-RDL---L-----------------------------------------
----N-------------------------------------------------------
------------------------------------------------------------
----------------------------P-------------------------------
--------------------------R-S--------------------------SG---
-N----------L--R-------V-R------------------EHP-------------
-------------I--------------------------L-------------------
------------------------------------------------------------
---------------------G-------------P--YVE-------------------
DLT--------K-----------------------------L--VV------SS-YED--
------------------------------IN----Q-LM-------------------D
E-----GN---KAR---TVA-ST-------------------------------------
------NM--NAT-SS--------------------------------------------
R-SHAVFSLV-------FTQ----------------------------------------
-----------------R-------------------------------------TS---
-----------V-------------------P-NSD-------------------VV---
--T------EK-------------------------------------------------
------------------------------------------------------------
---------------------------QSKISLVDL-------------A-----G----
-------------------------SE------RA--D--------------S-------
------------------------------------------T-----------------
-------G--A---------------------------T---------------------
--G--------------------KR--L-K--EG-AN-IN--------------------
---------------------------K--------------------------------
--SLTTLGKV-----I-SAL---------------------------A---E--------
------------------------------VSDPSKKRK---------------------
----------------------------------N--------K-------SSQ------
-------------------------------------------------D-------Y--
----------------------I--P-Y-----RDS-ALTW-------------L--L--
--------R--------------EN-----L---G-------G----N------------
S--------K-------------------------T---AMV------------------
----------------AAV-------SPAD-INY------D-------------------
-------------------------------------ETLS------------TLR----
------------------------------------YAD---------------------
-----------------------------------R-A----------KQ-----IV---
C----K-----------------------------AI---------------------VN
----------------------E-D------------PN---------------------
--------------A-----KM------IR-----E-----------------------L
REEVA-RLKS------------Q--------------------M----------------
--TVCDY-----H---------------SKPFS---------G------V----AM----
------------------------------------------------------------
-----------------PSADEQEAAEELRT---------SE------KLM---------
-----K-----------------------------------ELN--------ETWE----
-EKKARTE----VIR---------------------------------------------
------------------------------------------------------------
---------
>Homsa_OTTHUMP00000001776
------------------------------------------------------------
------------------------------------------------------------
------------------------------------------------------------
------------------------------------------------------------
------------------------------------------------------------
--------------M------S---G----------------------------------
---------------ASVK-----------------------------------------
-----------V------------------------------------------AV----
------R-V----------------------------------R----------------
-------------------------P----------------------------------
--------------------------FN--------SR----------------------
-----------------ET-S-KES------K----------------------------
------------------------------------------------------------
------------------------------------------------------------
---------------------------CI-IQM-----------------Q-G---NS--
------------------------TS------------IINPKNPK--------------
------------------------------------------------------------
----------------------------------------------------EAP-----
----------------KS---FSF--D--------------------------------Y
SYWSH---TSPE------------------------------------------------
----------------------------------D-PCF------A---S----------
----------------Q---------------------N---------------------
------------RVY-------ND-I-GK-----------------EM-------L----
---------------------------------------L--------------------
------H--------------------AF-E--------GY-N-----------------
---------------V-CIF-AYGQ-----------------------------------
------T------------------GA----G-KSYT--------MM---G---------
------------------------------------------------------------
------------------------------------------------------------
------------------------------------------------------------
------------------------------------------------------------
--------------------------------------------------------K-Q-
--E---------------------------------------------------------
--------------E---S-----------------------------------------
-----------Q---A---------------------GI-IP-QLCEELF-----E-K--
--I----------------------ND----------N-C--------------------
------------------------------------------------------------
------------------NE--------E----------------------M--------
------------------------------------------------------------
----S--------Y--------SV-----------------------EVSYME-------
----------IYC----E-R----------------------------------------
----------V-RDL---L-----------------------------------------
----N-------------------------------------------------------
------------------------------------------------------------
----------------------------P-------------------------------
--------------------------K-N--------------------------KG---
-N----------L--R-------V-R------------------EHP-------------
-------------L--------------------------L-------------------
------------------------------------------------------------
---------------------G-------------P--YVE-------------------
DLS--------K-----------------------------L--AV------TS-YTD--
------------------------------IA----D-LM-------------------D
A-----GN---KAR---TVA-AT-------------------------------------
------NM--NET-SS--------------------------------------------
R-SHAVFTIV-------FTQ----------------------------------------
-----------------K-------------------------------------KH---
-----------D-------------------N-ETN-------------------LS---
--T------EK-------------------------------------------------
------------------------------------------------------------
---------------------------VSKISLVDL-------------A-----G----
-------------------------SE------RA--D--------------S-------
------------------------------------------T-----------------
-------G--A---------------------------K---------------------
--G--------------------TR--L-K--EG-AN-IN--------------------
---------------------------K--------------------------------
--SLTTLGKV-----I-SAL---------------------------A---E--------
------------------------------VDNCTSKSK---------------------
----------------------------------K--------K-------KKT------
-------------------------------------------------D-------F--
----------------------I--P-Y-----RDS-VLTW-------------L--L--
--------R--------------EN-----L---G-------G----N------------
S--------R-------------------------T---AMV------------------
----------------AAL-------SPAD-INY------D-------------------
-------------------------------------ETLS------------TLR----
------------------------------------YAD---------------------
-----------------------------------R-A----------KQ-----IK---
C----N-----------------------------AV---------------------IN
----------------------E-D------------PN---------------------
--------------A-----KL------VR-----E-----------------------L
KEEVT-RLKD------------L--------------------L----------------
--RAQGL------------------------GD---------I------I----DI---D
---P-----LI--D--------D---------YSG-SGSKY-------------------
-----------------LKDFQNNKHRYLLA---------SE------NQR---------
-----PGH----------------------------FSTAS-------------------
------------------------------------------------------------
------------------------------------------------------------
---------
>Homsa_OTTHUMP00000001772
------------------------------------------------------------
------------------------------------------------------------
------------------------------------------------------------
------------------------------------------------------------
------------------------------------------------------------
--------------M------S---G----------------------------------
---------------ASVK-----------------------------------------
-----------V------------------------------------------AV----
------R-V----------------------------------R----------------
-------------------------P----------------------------------
--------------------------FN--------SR----------------------
-----------------ET-S-KES------K----------------------------
------------------------------------------------------------
------------------------------------------------------------
---------------------------CI-IQM-----------------Q-G---NS--
------------------------TS------------IINPKNPK--------------
------------------------------------------------------------
----------------------------------------------------EAP-----
----------------KS---FSF--D--------------------------------Y
SYWSH---TSPE------------------------------------------------
----------------------------------D-PCF------A---S----------
----------------Q---------------------N---------------------
------------RVY-------ND-I-GK-----------------EM-------L----
---------------------------------------L--------------------
------H--------------------AF-E--------GY-N-----------------
---------------V-CIF-AYGQ-----------------------------------
------T------------------GA----G-KSYT--------MM---G---------
------------------------------------------------------------
------------------------------------------------------------
------------------------------------------------------------
------------------------------------------------------------
--------------------------------------------------------K-Q-
--E---------------------------------------------------------
--------------E---S-----------------------------------------
-----------Q---A---------------------GI-IP-QLCEELF-----E-K--
--I----------------------ND----------N-C--------------------
------------------------------------------------------------
------------------NE--------E----------------------M--------
------------------------------------------------------------
----S--------Y--------SV-----------------------EVSYME-------
----------IYC----E-R----------------------------------------
----------V-RDL---L-----------------------------------------
----N-------------------------------------------------------
------------------------------------------------------------
----------------------------P-------------------------------
--------------------------K-N--------------------------KG---
-N----------L--R-------V-R------------------EHP-------------
-------------L--------------------------L-------------------
------------------------------------------------------------
---------------------G-------------P--YVE-------------------
DLS--------K-----------------------------L--AV------TS-YTD--
------------------------------IA----D-LM-------------------D
A-----GN---KAR---TVA-AT-------------------------------------
------NM--NET-SS--------------------------------------------
R-SHAVFTIV-------FTQ----------------------------------------
-----------------K-------------------------------------KH---
-----------D-------------------N-ETN-------------------LS---
--T------EK-------------------------------------------------
------------------------------------------------------------
---------------------------VSKISLVDL-------------A-----G----
-------------------------SE------RA--D--------------S-------
------------------------------------------T-----------------
-------G--A---------------------------K---------------------
--G--------------------TR--L-K--EG-AN-IN--------------------
---------------------------K--------------------------------
--SLTTLGKV-----I-SAL---------------------------A---E--------
------------------------------VDNCTSKSK---------------------
----------------------------------K--------K-------KKT------
-------------------------------------------------D-------F--
----------------------I--P-Y-----RDS-VLTW-------------L--L--
--------R--------------EN-----L---G-------G----N------------
S--------R-------------------------T---AMV------------------
----------------AAL-------SPAD-INY------D-------------------
-------------------------------------ETLS------------TLR----
------------------------------------YAD---------------------
-----------------------------------R-A----------KQ-----IK---
C----N-----------------------------AV---------------------IN
----------------------E-D------------PN---------------------
--------------A-----KL------VR-----E-----------------------L
KEEVT-RLKD------------L--------------------L----------------
--RAQGL------------------------GD---------I------I----DI---D
---P-----LI--D--------D---------YSG-SGSKY-------------------
-----------------LKDFQNNKHRYLLA---------SE------NQR---------
-----PGH----------------------------FSTAS-------------------
------------------------------------------------------------
------------------------------------------------------------
---------
>Homsa_OTTHUMP00000125303
------------------------------------------------------------
------------------------------------------------------------
------------------------------------------------------------
------------------------------------------------------------
------------------------------------------------------------
--------------M------A---G----------------------------------
---------------ASVK-----------------------------------------
-----------V------------------------------------------AV----
------R-V----------------------------------R----------------
-------------------------P----------------------------------
--------------------------FN--------AR----------------------
-----------------ET-S-QDA------K----------------------------
------------------------------------------------------------
------------------------------------------------------------
---------------------------CV-VSM-----------------Q-G---NT--
------------------------TS------------IINPKQSK--------------
------------------------------------------------------------
----------------------------------------------------DAP-----
----------------KS---FTF--D--------------------------------Y
SYWSH---TSTE------------------------------------------------
----------------------------------D-PQF------A---S----------
----------------Q---------------------Q---------------------
------------QVY-------RD-I-GE-----------------EM-------L----
---------------------------------------L--------------------
------H--------------------AF-E--------GY-N-----------------
---------------V-CIF-AYGQ-----------------------------------
------T------------------GA----G-KSYT--------MM---G---------
------------------------------------------------------------
------------------------------------------------------------
------------------------------------------------------------
------------------------------------------------------------
--------------------------------------------------------R-Q-
--E---------------------------------------------------------
--------------P---G-----------------------------------------
-----------Q---Q---------------------GI-VP-QLCEDLF-----S-R--
--V----------------------SE----------N-Q--------------------
------------------------------------------------------------
------------------SA--------Q----------------------L--------
------------------------------------------------------------
----S--------Y--------SV-----------------------EVSYME-------
----------IYC----E-R----------------------------------------
----------V-RDL---L-----------------------------------------
----N-------------------------------------------------------
------------------------------------------------------------
----------------------------P-------------------------------
--------------------------K-S--------------------------RG---
-S----------L--R-------V-R------------------EHP-------------
-------------I--------------------------L-------------------
------------------------------------------------------------
---------------------G-------------P--YVQ-------------------
DLS--------K-----------------------------L--AV------TS-YAD--
------------------------------IA----D-LM-------------------D
C-----GN---KAR---TVA-AT-------------------------------------
------NM--NET-SS--------------------------------------------
R-SHAVFTIV-------FTQ----------------------------------------
-----------------R-------------------------------------CH---
-----------D-------------------Q-LTG-------------------LD---
--S------EK-------------------------------------------------
------------------------------------------------------------
---------------------------VSKISLVDL-------------A-----G----
-------------------------SE------RA--D--------------S-------
------------------------------------------S-----------------
-------G--A---------------------------R---------------------
--G--------------------MR--L-K--EG-AN-IN--------------------
---------------------------K--------------------------------
--SLTTLGKV-----I-SAL---------------------------A---D--------
------------------------------MQS---------------------------
----------------------------------K--------K-------RKS------
-------------------------------------------------D-------F--
----------------------I--P-Y-----RDS-VLTW-------------L--L--
--------K--------------EN-----L---G-------G----N------------
S--------R-------------------------T---AMI------------------
----------------AAL-------SPAD-INY------E-------------------
-------------------------------------ETLS------------TLR----
------------------------------------YAD---------------------
-----------------------------------R-T----------KQ-----IR---
C----N-----------------------------AI---------------------IN
----------------------E-D------------PN---------------------
--------------A-----RL------IR-----E-----------------------L
QEEVA-RLRE------------L--------------------L----------------
--MAQGL-----S---------------ASALE---------G------L----KT---E
---E-----GS--V--------R---------GAL-PAVSSPPA---PVSP---------
-----------------SSPTTHNGELEPSF---------SP------------------
------------------------------------------------------------
------------------------------------------------------------
------------------------------------------------------------
---------
>Homsa_OTTHUMP00000182735
------------------------------------------------------------
------------------------------------------------------------
------------------------------------------------------------
------------------------------------------------------------
------------------------------------------------------------
--------------M------A---G----------------------------------
---------------ASVK-----------------------------------------
-----------V------------------------------------------AV----
------R-V----------------------------------R----------------
-------------------------P----------------------------------
--------------------------FN--------AR----------------------
-----------------ET-S-QDA------K----------------------------
------------------------------------------------------------
------------------------------------------------------------
---------------------------CV-VSM-----------------Q-G---NT--
------------------------TS------------IINPKQSK--------------
------------------------------------------------------------
----------------------------------------------------DAP-----
----------------KS---FTF--D--------------------------------Y
SYWSH---TSTE------------------------------------------------
----------------------------------D-PQF------A---S----------
----------------Q---------------------Q---------------------
------------QVY-------RD-I-GE-----------------EM-------L----
---------------------------------------L--------------------
------H--------------------AF-E--------GY-N-----------------
---------------V-CIF-AYGQ-----------------------------------
------T------------------GA----G-KSYT--------MM---G---------
------------------------------------------------------------
------------------------------------------------------------
------------------------------------------------------------
------------------------------------------------------------
--------------------------------------------------------R-Q-
--E---------------------------------------------------------
--------------P---G-----------------------------------------
-----------Q---Q---------------------GI-VP-QLCEDLF-----S-R--
--V----------------------SE----------N-Q--------------------
------------------------------------------------------------
------------------SA--------Q----------------------L--------
------------------------------------------------------------
----S--------Y--------SV-----------------------EVSYME-------
----------IYC----E-R----------------------------------------
----------V-RDL---L-----------------------------------------
----N-------------------------------------------------------
------------------------------------------------------------
----------------------------P-------------------------------
--------------------------K-S--------------------------RG---
-S----------L--R-------V-R------------------EHP-------------
-------------I--------------------------L-------------------
------------------------------------------------------------
---------------------G-------------P--YVQ-------------------
DLS--------K-----------------------------L--AV------TS-YAD--
------------------------------IA----D-LM-------------------D
C-----GN---KAR---TVA-AT-------------------------------------
------NM--NET-SS--------------------------------------------
R-SHAVFTIV-------FTQ----------------------------------------
-----------------R-------------------------------------CH---
-----------D-------------------Q-LTG-------------------LD---
--S------EK-------------------------------------------------
------------------------------------------------------------
---------------------------VSKISLVDL-------------A-----G----
-------------------------SE------RA--D--------------S-------
------------------------------------------S-----------------
-------G--A---------------------------R---------------------
--G--------------------MR--L-K--EG-AN-IN--------------------
---------------------------K--------------------------------
--SLTTLGKV-----I-SAL---------------------------A---D--------
------------------------------MQS---------------------------
----------------------------------K--------K-------RKS------
-------------------------------------------------D-------F--
----------------------I--P-Y-----RDS-VLTW-------------L--L--
--------K--------------EN-----L---G-------G----N------------
S--------R-------------------------T---AMI------------------
----------------AAL-------SPAD-INY------E-------------------
-------------------------------------ETLS------------TLR----
------------------------------------YAD---------------------
-----------------------------------R-T----------KQ-----IR---
C----N-----------------------------AI---------------------IN
----------------------E-D------------PN---------------------
--------------A-----RL------IR-----E-----------------------L
QEEVA-RLRE------------L--------------------L----------------
--MAQGL-----S---------------ASALE---------G------L----KT---E
---E-----GS--V--------R---------GAL-PAVSSPPA---PVSP---------
-----------------SSPTTHNGELEPSF---------SP------------------
------------------------------------------------------------
------------------------------------------------------------
------------------------------------------------------------
---------
>Physo_139516
------------------------------------------------------------
------------------------------------------------------------
------------------------------------------------------------
------------------------------------------------------------
------------------------------------------------------------
MA------------S------K---S----------------------------------
---------------ESV------------------------------------------
---------R-V------------------------------------------CV----
------R-I----------------------------------R----------------
-------------------------P----------------------------------
--------------------------LS--------TK----------------------
-----------------EV-QDG-R------T----------------------------
------------------------------------------------------------
------------------------------------------------------------
---------------------------YI-VHA-----------------NPAQ---G--
------------------------EI----SLS---------------------------
------------------------------------------------------------
------NP--------------E----AD-----DRE----------------PP-----
----------------KK---FTF--D--------------------------------A
AI----------------------------------------------------------
--------------------------------PPE----------S---S----------
----------------Q---------------------Q---------------------
------------DVY-------AQ-A-AT-----------------DI-------V----
---------------------------------------E--------------------
------S--------------------VV-N--------GF-N-----------------
---------------G-TIF-AYGQ-----------------------------------
------T------------------GA----G-KSHT--------ME---G---------
-------------------------------------------Y----------------
-----------S------------------------------------------------
------------------------------------------------------------
------------------------------------------------------------
-------------------------EP---------------------------------
------------------------------------------------------------
--------------P---E-----------------------------------------
-----------A---K---------------------GI-IP-NSFSHIF-----D-R--
--I----------------------AA--------E-----A------------------
------------------------------------------------------------
---------------DNK------------------------------------------
------------------------------------------------------------
----Q--------F--------MV-----------------------YASYLE-------
----------IYN----E-E----------------------------------------
----------I-RDL---L---APDP--K-------------------------------
----N-------------------------------------------------------
----------R-------------------------------------------------
----------------------------L-------------------------------
------------------------------------------------------------
-E----------L--K-------E-T----------------------------------
-------------V--------------------------D-------------------
------------------------------------------------------------
---------------------A-G-----------V--FVK-------------------
DLT--------S-----------------------------R--QV------AA-AAE--
------------------------------ID----A-VM-------------------Q
Q-----GK---KNR---SVG-AT-------------------------------------
------LM--NQT-SS--------------------------------------------
R-SHSMFTIT-------V------------------------------------------
------------------------------------------------------------
------------------------------------------------------------
------------------------------------------------------------
------------------------------------------EAL-STA--------QT-
QANGKPH-IC-----------------VGKLNLVDL-------------A-----G----
-------------------------SE------RQ--S--------------K-------
------------------------------------------T-----------------
-------G--A---------------------------T---------------------
--G--------------D------R--M-K--EA-TK-IN--------------------
---------------------------L--------------------------------
--SLSALGNV-----I-SAL---------------------------V---D--------
------------------------------GK----------------------------
------------S---------------------Q-------------------------
---------------------------------------------------------H--
----------------------I--P-Y-----RDS-KLTR-------------L--L--
--------Q--------------DS-----L---G-------G----N------------
A--------K-------------------------T---VMI------------------
----------------ANC-------GPAD-YNY------N-------------------
-------------------------------------ETLS------------TLR----
------------------------------------YAN---------------------
-----------------------------------R-A----------KN-----IK---
N----K-----------------------------PK---------------------IN
----------------------E-D------------PK---------------------
--------------D-----AK------IREY---Q-----------------------E
KIKEL-REAL------------A--------------------A----------------
--QEKNG-----P-----------------------------V------M----SG---A
---E-----GK--V--------F---------SKD-GSGSGPAP---GPQIVERIVEK--
------------------------------T---------VV------KRE---------
-----GVS----------------------------EEV---------------------
------------------------------------------------------------
------------------------------------------------------------
---------
>Auran_24616
------------------------------------------------------------
------------------------------------------------------------
------------------------------------------------------------
------------------------------------------------------------
---------------------------------MS------LAAAALTLTAAT--K---I
KN------------K------G---S----------------------------------
---------------VSV------------------------------------------
---------Q-V------------------------------------------VV----
------R-C----------------------------------R----------------
-------------------------P----------------------------------
--------------------------LN--------KK----------------------
-----------------EI-TEE-R------T----------------------------
------------------------------------------------------------
------------------------------------------------------------
---------------------------PI-IEV-----------------DATR---Q--
------------------------LA----------------------------------
------------------------------------------------------------
-----------------------------------------------------QK-----
----------------KQ---FTF--D--------------------------------A
CY----------------------------------------------------------
--------------------------------DEK----------S---T----------
----------------Q---------------------K---------------------
------------QFY-------EE-S-CY-----------------PL-------V----
---------------------------------------E--------------------
------S--------------------VM-E--------GF-N-----------------
---------------G-TIF-AYGQ-----------------------------------
------T------------------GC----G-KTWT--------MQ---G---------
-------------------------------------------P----------------
-----------S------------------------------------------------
------------------------------------------------------------
------------------------------------------------------------
-------------------------QP---------------------------------
------------------------------------------------------------
--------------K---E-----------------------------------------
-----------L---R---------------------GV-IP-SSFDHIF-----E-N--
--I----------------------RV--------S-----K------------------
------------------------------------------------------------
----------------GV------------------------------------------
------------------------------------------------------------
----E--------Y--------LV-----------------------RCSYLE-------
----------IYN----E-E----------------------------------------
----------I-RDL---L---GNDP--K-------------------------------
----A-------------------------------------------------------
----------R-------------------------------------------------
----------------------------C-------------------------------
------------------------------------------------------------
-E----------L--K-------E-D----------------------------------
-------------P--------------------------S-------------------
------------------------------------------------------------
---------------------R-G-----------V--YVK-------------------
GLS--------N-----------------------------V--VV------QD-EAT--
------------------------------IN----R-VM-------------------D
T-----GL---ENR---TTG-AT-------------------------------------
------LM--NEG-SS--------------------------------------------
R-SHSIFTLV-------L------------------------------------------
------------------------------------------------------------
------------------------------------------------------------
------------------------------------------------------------
------------------------------------------EMN-TVD-----------
-ADGKDH-FT-----------------MGKLNLVDL-------------A-----G----
-------------------------SE------RQ--S--------------K-------
------------------------------------------T-----------------
-------G--A---------------------------T---------------------
--G--------------D------R--L-K--EG-CK-IN--------------------
---------------------------L--------------------------------
--SLSALGNV-----I-SAL---------------------------V---D--------
------------------------------GK----------------------------
------------G---------------------K-------------------------
---------------------------------------------------------H--
----------------------I--P-Y-----RDS-KLTR-------------L--L--
--------Q--------------DS-----L---G-------G----N------------
T--------K-------------------------T---LMV------------------
----------------AAI-------SPAD-YNY------D-------------------
-------------------------------------ETLS------------TLR----
------------------------------------YAN---------------------
-----------------------------------R-A----------KN-----IK---
N----K-----------------------------PK---------------------IN
----------------------E-D------------PK---------------------
--------------D-----AM------LREY---K-----------------------S
EIDRL-KQLL------------E--------------------A----------------
--QQHAA-----A---------------AGPGV---------A------L----GA---P
-----------------------------------------------PPALAAPSLSA-A
MVIPK-------------------------Q---------HV------QQH---------
-----GAL----------------------------EEYNSSLV----------------
------------------------------------------------------------
------------------------------------------------------------
---------
>Tetth_6.m00484
------------------------------------------------------------
------------------------------------------------------------
------------------------------------------------------------
------------------------------------------------------------
------------------------------------------------------------
--------------M------S---S----------------------------------
---------------ETV------------------------------------------
---------K-V------------------------------------------MV----
------R-A----------------------------------R----------------
-------------------------P----------------------------------
--------------------------MN--------KL----------------------
-----------------EI-SKG-C------A----------------------------
------------------------------------------------------------
------------------------------------------------------------
---------------------------NI-VQV-----------------DPQT---N--
------------------------QI----ILS---------------------------
------------------------------------------------------------
------NG--------------K-----------DAE----------------AA-----
----------------KV---FTY--D--------------------------------Y
VF----------------------------------------------------------
--------------------------------PPD----------I---Q----------
----------------Q---------------------Q---------------------
------------TVY-------EN-S-AF-----------------PL-------V----
---------------------------------------E--------------------
------S--------------------VV-E--------GY-N-----------------
---------------G-TIF-AYGQ-----------------------------------
------T------------------GC----G-KTHS--------ML---G---------
-------------------------------------------K----------------
-----------P------------------------------------------------
------------------------------------------------------------
------------------------------------------------------------
-------------------------ND---------------------------------
------------------------------------------------------------
--------------E---V-----------------------------------------
-----------E---K---------------------GI-IP-RTFSHII-----N-I--
--V----------------------ES--------A-----N------------------
------------------------------------------------------------
----------------DK------------------------------------------
------------------------------------------------------------
----N--------F--------LV-----------------------RCSYIE-------
----------IYN----E-E----------------------------------------
----------I-HDL---L---GKDA--K-------------------------------
----A-------------------------------------------------------
----------R-------------------------------------------------
----------------------------M-------------------------------
------------------------------------------------------------
-D----------L--K-------E-Y----------------------------------
-------------P--------------------------D-------------------
------------------------------------------------------------
---------------------K-G-----------V--FVK-------------------
DLT--------M-----------------------------N--VV------KT-VAE--
------------------------------ME----K-WM-------------------N
I-----GT---ENR---SVG-AT-------------------------------------
------AM--NKD-SS--------------------------------------------
R-SHSIFTLY-------I------------------------------------------
------------------------------------------------------------
------------------------------------------------------------
------------------------------------------------------------
------------------------------------------ECSYKVE-----------
-GDTEDH-IT-----------------AGKLNLVDL-------------A-----G----
-------------------------SE------RQ--S--------------K-------
------------------------------------------T-----------------
-------Q--A---------------------------T---------------------
--G--------------D------R--L-K--EA-TK-IN--------------------
---------------------------L--------------------------------
--SLSALGNV-----I-SAL---------------------------V---D--------
------------------------------GK----------------------------
------------S---------------------Q-------------------------
---------------------------------------------------------H--
----------------------V--P-Y-----RDS-KLTR-------------L--L--
--------Q--------------DS-----L---G-------G----N------------
T--------K-------------------------T---IMI------------------
----------------AAI-------SPAD-YNY------E-------------------
-------------------------------------ETLS------------TLR----
------------------------------------YAS---------------------
-----------------------------------R-A----------KN-----IK---
N----Q-----------------------------PK---------------------VN
----------------------Q-D------------PK---------------------
--------------D-----AL------LKEY---A-----------------------D
EIKKL-KEML------------L--------------------K----------------
--QQAGE-----Q---------------VNFNA---------V-----------------
-----------------------------------------------VNGNGQQQPQL-A
IQHSSSHV----------------------M---------NS------SEV---------
-----KKL----------------------------KEKNDALNA---------------
------------------------------------------------------------
------------------------------------------------------------
---------
>Drome_CG10642-PA
------------------------------------------------------------
------------------------------------------------------------
------------------------------------------------------------
------------------------------------------------------------
------------------------------------------MPQEEANAGTT--A---Q
LD------------D------E---I----------------------------------
---------------ENV------------------------------------------
---------R-V------------------------------------------VV----
------R-T----------------------------------R----------------
-------------------------P----------------------------------
--------------------------MD--------KN----------------------
-----------------EL-SAG-A------L----------------------------
------------------------------------------------------------
------------------------------------------------------------
---------------------------SA-ISV-----------------DKIN---R--
------------------------AI----TVM---------------------------
------------------------------------------------------------
------KP--------------N----AT-----ANE----------------PP-----
----------------KT---YYF--D--------------------------------N
VF----------------------------------------------------------
--------------------------------DGG----------S---N----------
----------------Q---------------------M---------------------
------------DLY-------VD-T-AR-----------------PI-------V----
---------------------------------------D--------------------
------K--------------------VL-E--------GY-N-----------------
---------------G-TIL-AYGQ-----------------------------------
------T------------------GT----G-KTYT--------MS---G---------
-------------------------------------------N----------------
-----------P------------------------------------------------
------------------------------------------------------------
------------------------------------------------------------
-------------------------DS---------------------------------
------------------------------------------------------------
--------------P---Q-----------------------------------------
-----------T---K---------------------GI-IP-NAFAHIF-----G-H--
--I----------------------AK--------A-----K------------------
------------------------------------------------------------
---------------ENQ------------------------------------------
------------------------------------------------------------
----K--------F--------LV-----------------------RVSYME-------
----------IYN----E-E----------------------------------------
----------V-RDL---L---GKDV--G-------------------------------
----K-------------------------------------------------------
----------S-------------------------------------------------
----------------------------L-------------------------------
------------------------------------------------------------
-E----------V--K-------E-R----------------------------------
-------------P--------------------------D-------------------
------------------------------------------------------------
---------------------I-G-----------V--FVK-------------------
DLS--------G-----------------------------Y--VV------HN-ADD--
------------------------------LE----N-IM-------------------R
L-----GN---KNR---AVG-AT-------------------------------------
------KM--NQE-SS--------------------------------------------
R-SHAIFSIT-------V------------------------------------------
------------------------------------------------------------
------------------------------------------------------------
------------------------------------------------------------
------------------------------------------ERS-ELG-----------
-EGDVQH-VR-----------------MGKLQLVDL-------------A-----G----
-------------------------SE------RQ--S--------------K-------
------------------------------------------T-----------------
-------Q--A---------------------------S---------------------
--G--------------Q------R--L-K--EA-TK-IN--------------------
---------------------------L--------------------------------
--SLSVLGNV-----I-SAL---------------------------V---D--------
------------------------------GK----------------------------
------------S---------------------T-------------------------
---------------------------------------------------------H--
----------------------I--P-Y-----RNS-KLTR-------------L--L--
--------Q--------------DS-----L---G-------G----N------------
S--------K-------------------------T---VMC------------------
----------------ATI-------SPAD-SNY------M-------------------
-------------------------------------ETIS------------TLR----
------------------------------------YAS---------------------
-----------------------------------R-A----------KN-----IQ---
N----R-----------------------------MH---------------------IN
----------------------E-E------------PK---------------------
--------------D-----AL------LRHF---Q-----------------------E
EIARL-RKQL------------E--------------------E----------------
--GDSLE-----E-----------------------------------------------
-----------------------------------------------EPPSSEEEEDT--
--------ADDEL--EAPL-----------E---------IE------LES---------
-----STI----------------------------QAVEKKPKK-K----REKTD----
------------------------------------------------------------
------------------------------------------------------------
---------
>Capsp_165042
------------------------------------------------------------
------------------------------------------------------------
------------------------------------------------------------
------------------------------------------------------------
------------------------------------------------------------
------------------------------------------------------------
------------------------------------------------------------
------------------------------------------------------------
------------------------------------------------------------
------------------------------------------------------------
--------------------------MN--------EK----------------------
-----------------EK-SAG-H------E----------------------------
------------------------------------------------------------
------------------------------------------------------------
---------------------------KI-VRM-----------------NTSR---G--
------------------------VC----DIV---------------------------
------------------------------------------------------------
------NP--------------K----NK-----SSD----------------PP-----
----------------KT---FTF--D--------------------------------S
VY----------------------------------------------------------
--------------------------------DDD----------S---K----------
----------------Q---------------------R---------------------
------------DLY-------DE-T-FR-----------------DL-------V----
---------------------------------------Q--------------------
------A--------------------VV-D--------GF-N-----------------
---------------G-TIF-AYGQ-----------------------------------
------T------------------GT----G-KTFT--------MQ---G---------
------------------------------------------KL----------------
-----------S------------------------------------------------
------------------------------------------------------------
------------------------------------------------------------
-------------------------ND---------------------------------
------------------------------------------------------------
--------------P---D-----------------------------------------
-----------L---K---------------------GV-IP-CSFDHIF-----S-H--
--I----------------------SR--------S-----E------------------
------------------------------------------------------------
----------------NQ------------------------------------------
------------------------------------------------------------
----Q--------Y--------LV-----------------------RASYLE-------
----------IYM----E-E----------------------------------------
----------I-RDL---L---SKDQ--S-------------------------------
----K-------------------------------------------------------
----------R-------------------------------------------------
----------------------------L-------------------------------
------------------------------------------------------------
-E----------L--K-------E-R----------------------------------
-------------P--------------------------D-------------------
------------------------------------------------------------
---------------------T-G-----------V--YVK-------------------
DLS--------S-----------------------------F--VT------KS-VKE--
------------------------------IE----H-VM-------------------N
V-----GN---QNR---SVG-ST-------------------------------------
------NM--NEH-SS--------------------------------------------
R-SHAIFIIT-------I------------------------------------------
------------------------------------------------------------
------------------------------------------------------------
------------------------------------------------------------
------------------------------------------ECS-EEG-----------
-TDGENH-IR-----------------VGKLNLVDL-------------A-----G----
-------------------------SE------RQ--S--------------K-------
------------------------------------------T-----------------
-------G--A---------------------------A---------------------
--G--------------D------R--L-K--EA-TK-IN--------------------
---------------------------L--------------------------------
--SLSALGNV-----I-SAL---------------------------V---D--------
------------------------------GK----------------------------
------------C---------------------S-------------------------
---------------------------------------------------------H--
----------------------I--P-Y-----RDS-KLTR-------------L--L--
--------Q--------------DS-----L---G-------G----N------------
A--------K-------------------------T---VMV------------------
----------------ANI-------GPAD-WNF------E-------------------
-------------------------------------ETVT------------TLR----
------------------------------------YAN---------------------
-----------------------------------R-A----------KN-----IK---
N----K-----------------------------PK---------------------IN
----------------------E-D------------PK---------------------
--------------D-----AL------LREF---Q-----------------------E
EIARL-KEAL------------G--------------------G----------------
--KPSKG-----K-----------------------------------------------
-----------------------------------------------KGKKKRIRRGPDG
EWIGEVISEGEED--DEDGE----------D---------ED------NVT---------
-----EYI----------------------------NEQR--------------------
------------------------------------------------------------
------------------------------------------------------------
---------
>Drome_CG9191-PA
------------------------------------------------------------
------------------------------------------------------------
------------------------------M-----------------------------
------------------------------------------------------------
-------------------------------------------DISGGNTSRQ--P---Q
KK-------------------S---N----------------------------------
---------------QNIQ-----------------------------------------
-----------V------------------------------------------YV----
------R-V----------------------------------R----------------
-------------------------P----------------------------------
--------------------------LN--------SR----------------------
-----------------ER-CI-RS------A----------------------------
------------------------------------------------------------
------------------------------------------------------------
---------------------------EV-VDV-----------------VGP---REVV
T-RH-------TL---DS------------------------------------------
------------------------------------------------------------
----------------------------------------------------KLT-----
----------------KK---FTF--D--------------------------------R
SF----------------------------------------------------------
--------------------------------GPE----------S---K----------
----------------Q---------------------C---------------------
------------DVY-------SV-V-VS-----------------PL-------I----
---------------------------------------E--------------------
------E--------------------VL-N--------GY-N-----------------
---------------C-TVF-AYGQ-----------------------------------
------T------------------GT----G-KTHT--------MV---G---------
------------------------------------------------------------
------------------------------------------------------------
------------------------------------------------------------
------------------------------------------------------------
----NETAELKS------------------------------------------------
---SW--------------------------------------------------ED---
--------------D---S-----------------------------------------
-----------D---I---------------------GI-IP-RALSHLF-----D-E--
--L----------------------RM----------M-E-V------------------
------------------------------------------------------------
------------------------------------------------------------
------------------------------------------------------------
----E--------Y--------TM-----------------------RISYLE-------
----------LYN----E-E----------------------------------------
----------L-CDL---L-----------------------------------------
----STD-----------------------------------------------------
---------DT-------------------------------------------------
----------------------------T-------------------------------
------------------------------------------------------------
-K----------I--R-------I-F----------------------------------
-------------D--------------------------D--STK--------------
--------------------K---------------------------------------
-------------------G-S-------------V--IIQ-------------------
GLE--------E-----------------------------I--PV------HS-KDD--
------------------------------VY----K-LL-------------------E
K-----GK---ERR---KTA-TT-------------------------------------
------LM--NAQ-SS--------------------------------------------
R-SHTVFSIV-------VHI----------------------------------------
-----------------R-------------------------------------ENG--
----------IE-----G----------------------------------------E-
D-M------LK-------------------------------------------------
------------------------------------------------------------
---------------------------IGKLNLVDL-------------A-----G----
-------------------------SE------NV--S--------------K-------
------------------------------------------A-----------------
-------G--N----E--------------------------------------------
-----------------K----GIR--V-R--ET-VN-IN--------------------
---------------------------Q--------------------------------
--SLLTLGRV-----I-TAL---------------------------V---D--------
------------------------------------------------------------
------------R--------------------A-------------P------------
---------------------------------------------------------H--
----------------------V--P-Y-----RES-KLTR-------------L--L--
--------Q--------------ES-----L---G-------G----R------------
T--------K-------------------------T---SII------------------
----------------ATI-------SPGH-KDI------E-------------------
-------------------------------------ETLS------------TLE----
------------------------------------YAH---------------------
-----------------------------------R-A----------KN-----IQ---
N----K-----------------------------PE---------------------VN
----------------------Q-K------------LT---------------------
------------------------------KKTVLK-----------------------E
YTEEI-DKLK------------R--------------------D----------------
--LMAAR-----D----------------KNGI---------Y------L----AE---E
---T-----YG--E--------------------------ITL-----------------
------------------------------K---------LE------SQN---------
-----REL----------------------------NEKMLLLKA-L----KDELQ----
-NKEK--------IF---------------------------------------------
------------------------------------------------------------
---------
>Galga_ENSGALP00000010967
------------------------------------------------------------
------------------------------------------------------------
------------------------------M-----------------------------
------------------------------------------------------------
------------------------------------------ASLSLQSGGAS--K---K
EE-------------------K---G----------------------------------
---------------KNIQ-----------------------------------------
-----------V------------------------------------------VV----
------R-C----------------------------------R----------------
-------------------------P----------------------------------
--------------------------FN--------AS----------------------
-----------------ER-KA-NS------Y----------------------------
------------------------------------------------------------
------------------------------------------------------------
---------------------------AV-VDC-----------------DQAR--KEVS
V-RT-----GGVT---DK------------------------------------------
------------------------------------------------------------
----------------------------------------------------MLK-----
----------------KT---YTF--D--------------------------------M
VF----------------------------------------------------------
--------------------------------GAQ----------A---K----------
----------------Q---------------------I---------------------
------------DVY-------RS-V-VC-----------------PI-------L----
---------------------------------------D--------------------
------E--------------------VI-M--------GY-N-----------------
---------------C-TVF-AYGQ-----------------------------------
------T------------------GT----G-KTFT--------ME---G---------
------------------------------------------------------------
------------------------------------------------------------
------------------------------------------------------------
------------------------------------------------------------
----ERSPNEEY------------------------------------------------
---TW--------------------------------------------------EE---
--------------D---P-----------------------------------------
-----------L---A---------------------GI-IP-RTLHQIF-----E-K--
--L----------------------TE----------N-G-T------------------
------------------------------------------------------------
------------------------------------------------------------
------------------------------------------------------------
----E--------F--------SV-----------------------KVSLLE-------
----------IYN----E-E----------------------------------------
----------L-FDL---L-----------------------------------------
----NPAPD---------------------------------------------------
---------VG-------------------------------------------------
----------------------------E-------------------------------
------------------------------------------------------------
-R----------L--Q-------M-F----------------------------------
-------------D--------------------------D--PRN--------------
--------------------K---------------------------------------
-------------------R-G-------------V--IIK-------------------
GLE--------E-----------------------------V--TV------HN-KNE--
------------------------------VY----Q-IL-------------------E
R-----GA---AKR---TTA-AT-------------------------------------
------YM--NAY-SS--------------------------------------------
R-SHSVFSIT-------IHM----------------------------------------
-----------------K-------------------------------------ETT--
----------VD-----G----------------------------------------E-
E-L------VK-------------------------------------------------
------------------------------------------------------------
---------------------------IGKLNLVDL-------------A-----G----
-------------------------SE------NI--G--------------R-------
------------------------------------------S-----------------
-------G--A----V--------------------------------------------
-----------------D----K-R--A-R--EA-GN-IN--------------------
---------------------------Q--------------------------------
--SLLTLGRV-----I-SAL---------------------------V---E--------
------------------------------------------------------------
------------R--------------------A-------------P------------
---------------------------------------------------------H--
----------------------I--P-Y-----RES-KLTR-------------I--L--
--------Q--------------DS-----L---G-------G----R------------
T--------K-------------------------T---SII------------------
----------------ATV-------SPAS-INL------E-------------------
-------------------------------------ETLS------------TLE----
------------------------------------YAH---------------------
-----------------------------------R-A----------KH-----IM---
N----K-----------------------------PE---------------------VN
----------------------Q-K------------LT---------------------
------------------------------KKALIK-----------------------E
YTEEI-ERLK------------R--------------------D----------------
--LAATR-----E----------------KNGV---------Y------I----SL---E
---N-----FE--A--------------------------LNG-----------------
------------------------------K---------LT------VQE---------
-----EQI----------------------------AEYIDKISV-M----EEEMK----
-RVTE--------LF---------------------------------------------
------------------------------------------------------------
---------
>Orysa_Os05g02670.1
------------------------------------------------------------
------------------------------------------------------------
-------------------------------------------------------MDRRI
GLTSPSP---------KST-------------E--KSGRDLRSGGD--------------
--------------------------ANG-------------GANTNSNSIPR--G---D
KE-------------------K---G----------------------------------
---------------VNVQ-----------------------------------------
-----------V------------------------------------------IL----
------R-C----------------------------------R----------------
-------------------------P----------------------------------
--------------------------MS--------DE----------------------
-----------------ET-KS-NT------P----------------------------
------------------------------------------------------------
------------------------------------------------------------
---------------------------VV-ISC-----------------NERR--REVA
A-TQ-----I-IA---NK------------------------------------------
------------------------------------------------------------
----------------------------------------------------QID-----
----------------RT---FAF--D--------------------------------K
VF----------------------------------------------------------
--------------------------------GPA----------S---K----------
----------------Q---------------------K---------------------
------------DLF-------EQ-S-IS-----------------PI-------V----
---------------------------------------N--------------------
------E--------------------VL-E--------GY-N-----------------
---------------C-TIF-AYGQ-----------------------------------
------T------------------GT----G-KTYT--------ME---G---------
------------------------------------------------------------
------------------------------------------------------------
------------------------------------------------------------
------------------------------------------------------------
----GGTRKTK-------------------------------------------------
---NG--------------------------------------------------EL---
--------------P---T-----------------------------------------
-----------D---A---------------------GV-IP-RAVRQIF-----D-I--
--L----------------------EA----------Q-C-A------------------
------------------------------------------------------------
------------------------------------------------------------
------------------------------------------------------------
----E--------Y--------SM-----------------------KVTFLE-------
----------LYN----E-E----------------------------------------
----------I-TDL---L-----------------------------------------
----APEEPKFP------IVPEDK------------------------------------
---------TK-------------------------------------------------
----------------------------K-------------------------------
------------------------------------------------------------
-P----------I--A-------L-M----------------------------------
-------------E--------------------------D----G--------------
--------------------K---------------------------------------
-------------------G-G-------------V--FVR-------------------
GLE--------E-----------------------------E--VV------YS-AGE--
------------------------------IY----K-IL-------------------D
K-----GS---AKR---RTA-ET-------------------------------------
------LL--NKQ-SS--------------------------------------------
R-SHSIFSIT-------IHI----------------------------------------
-----------------K-------------------------------------ELT--
----------HE-----G----------------------------------------E-
E-M------IK-------------------------------------------------
------------------------------------------------------------
---------------------------IGKLNLVDL-------------A-----G----
-------------------------SE------NI--S--------------R-------
------------------------------------------S-----------------
-------G--A----R--------------------------------------------
-----------------D----G-R--A-R--EA-GE-IN--------------------
---------------------------K--------------------------------
--SLLTLGRV-----I-NAL---------------------------V---E--------
------------------------------------------------------------
------------H--------------------S-------------G------------
---------------------------------------------------------H--
----------------------V--P-Y-----RDS-KLTR-------------L--L--
--------R--------------DS-----L---G-------G----K------------
T--------K-------------------------T---CII------------------
----------------ATI-------SPSV-YCL------E-------------------
-------------------------------------ETLS------------TLD----
------------------------------------YAH---------------------
-----------------------------------R-A----------KN-----IK---
N----K-----------------------------PE---------------------VN
----------------------Q-R------------MM---------------------
------------------------------KSAVIK-----------------------D
LYSEI-DRLK------------Q--------------------E----------------
--VFAAR-----E----------------KNGI---------Y------I----PR---E
---R-----YL--Q--------------------------EEA-----------------
------------------------------E---------KK------AMT---------
-----EKI----------------------------ERLGADLEA-R----DKQLV----
-ELKE--------LY---------------------------------------------
------------------------------------------------------------
---------
>Orysa_Os05g02670.2
------------------------------------------------------------
------------------------------------------------------------
-------------------------------------------------------MDRRI
GLTSPSP---------KST-------------E--KSGRDLRSGGD--------------
--------------------------ANG-------------GANTNSNSIPR--G---D
KE-------------------K---G----------------------------------
---------------VNVQ-----------------------------------------
-----------V------------------------------------------IL----
------R-C----------------------------------R----------------
-------------------------P----------------------------------
--------------------------MS--------DE----------------------
-----------------ET-KS-NT------P----------------------------
------------------------------------------------------------
------------------------------------------------------------
---------------------------VV-ISC-----------------NERR--REVA
A-TQ-----I-IA---NK------------------------------------------
------------------------------------------------------------
----------------------------------------------------QID-----
----------------RT---FAF--D--------------------------------K
VF----------------------------------------------------------
--------------------------------GPA----------S---K----------
----------------Q---------------------K---------------------
------------DLF-------EQ-S-IS-----------------PI-------V----
---------------------------------------N--------------------
------E--------------------VL-E--------GY-N-----------------
---------------C-TIF-AYGQ-----------------------------------
------T------------------GT----G-KTYT--------ME---G---------
------------------------------------------------------------
------------------------------------------------------------
------------------------------------------------------------
------------------------------------------------------------
----GGTRKTK-------------------------------------------------
---NG--------------------------------------------------EL---
--------------P---T-----------------------------------------
-----------D---A---------------------GV-IP-RAVRQIF-----D-I--
--L----------------------EA----------Q-C-A------------------
------------------------------------------------------------
------------------------------------------------------------
------------------------------------------------------------
----E--------Y--------SM-----------------------KVTFLE-------
----------LYN----E-E----------------------------------------
----------I-TDL---L-----------------------------------------
----APEEPKFP------IVPEDK------------------------------------
---------TK-------------------------------------------------
----------------------------K-------------------------------
------------------------------------------------------------
-P----------I--A-------L-M----------------------------------
-------------E--------------------------D----G--------------
--------------------K---------------------------------------
-------------------G-G-------------V--FVR-------------------
GLE--------E-----------------------------E--VV------YS-AGE--
------------------------------IY----K-IL-------------------D
K-----GS---AKR---RTA-ET-------------------------------------
------LL--NKQ-SS--------------------------------------------
R-SHSIFSIT-------IHI----------------------------------------
-----------------K-------------------------------------ELT--
----------HE-----G----------------------------------------E-
E-M------IK-------------------------------------------------
------------------------------------------------------------
---------------------------IGKLNLVDL-------------A-----G----
-------------------------SE------NI--S--------------R-------
------------------------------------------S-----------------
-------G--A----R--------------------------------------------
-----------------D----G-R--A-R--EA-GE-IN--------------------
---------------------------K--------------------------------
--SLLTLGRV-----I-NAL---------------------------V---E--------
------------------------------------------------------------
------------H--------------------S-------------G------------
---------------------------------------------------------H--
----------------------V--P-Y-----RDS-KLTR-------------L--L--
--------R--------------DS-----L---G-------G----K------------
T--------K-------------------------T---CII------------------
----------------ATI-------SPSV-YCL------E-------------------
-------------------------------------ETLS------------TLD----
------------------------------------YAH---------------------
-----------------------------------R-A----------KN-----IK---
N----K-----------------------------PE---------------------VN
----------------------Q-R------------MM---------------------
------------------------------KSAVIK-----------------------D
LYSEI-DRLK------------Q--------------------E----------------
--VFAAR-----E----------------KNGI---------Y------I----PR---E
---R-----YL--Q--------------------------EEA-----------------
------------------------------E---------KK------AMT---------
-----EKI----------------------------ERLGADLEA-R----DKQLV----
-ELKE--------LY---------------------------------------------
------------------------------------------------------------
---------
>Orysa_Os05g02670.3
------------------------------------------------------------
------------------------------------------------------------
-------------------------------------------------------MDRRI
GLTSPSP---------KST-------------E--KSGRDLRSGGD--------------
--------------------------ANG-------------GANTNSNSIPR--G---D
KE-------------------K---G----------------------------------
---------------VNVQ-----------------------------------------
-----------V------------------------------------------IL----
------R-C----------------------------------R----------------
-------------------------P----------------------------------
--------------------------MS--------DE----------------------
-----------------ET-KS-NT------P----------------------------
------------------------------------------------------------
------------------------------------------------------------
---------------------------VV-ISC-----------------NERR--REVA
A-TQ-----I-IA---NK------------------------------------------
------------------------------------------------------------
----------------------------------------------------QID-----
----------------RT---FAF--D--------------------------------K
VF----------------------------------------------------------
--------------------------------GPA----------S---K----------
----------------Q---------------------K---------------------
------------DLF-------EQ-S-IS-----------------PI-------V----
---------------------------------------N--------------------
------E--------------------VL-E--------GY-N-----------------
---------------C-TIF-AYGQ-----------------------------------
------T------------------GT----G-KTYT--------ME---G---------
------------------------------------------------------------
------------------------------------------------------------
------------------------------------------------------------
------------------------------------------------------------
----GGTRKTK-------------------------------------------------
---NG--------------------------------------------------EL---
--------------P---T-----------------------------------------
-----------D---A---------------------GV-IP-RAVRQIF-----D-I--
--L----------------------EA----------Q-C-A------------------
------------------------------------------------------------
------------------------------------------------------------
------------------------------------------------------------
----E--------Y--------SM-----------------------KVTFLE-------
----------LYN----E-E----------------------------------------
----------I-TDL---L-----------------------------------------
----APEEPKFP------IVPEDK------------------------------------
---------TK-------------------------------------------------
----------------------------K-------------------------------
------------------------------------------------------------
-P----------I--A-------L-M----------------------------------
-------------E--------------------------D----G--------------
--------------------K---------------------------------------
-------------------G-G-------------V--FVR-------------------
GLE--------E-----------------------------E--VV------YS-AGE--
------------------------------IY----K-IL-------------------D
K-----GS---AKR---RTA-ET-------------------------------------
------LL--NKQ-SS--------------------------------------------
R-SHSIFSIT-------IHI----------------------------------------
-----------------K-------------------------------------ELT--
----------HE-----G----------------------------------------E-
E-M------IK-------------------------------------------------
------------------------------------------------------------
---------------------------IGKLNLVDL-------------A-----G----
-------------------------SE------NI--S--------------R-------
------------------------------------------S-----------------
-------G--A----R--------------------------------------------
-----------------D----G-R--A-R--EA-GE-IN--------------------
---------------------------K--------------------------------
--SLLTLGRV-----I-NAL---------------------------V---E--------
------------------------------------------------------------
------------H--------------------S-------------G------------
---------------------------------------------------------H--
----------------------V--P-Y-----RDS-KLTR-------------L--L--
--------R--------------DS-----L---G-------G----K------------
T--------K-------------------------T---CII------------------
----------------ATI-------SPSV-YCL------E-------------------
-------------------------------------ETLS------------TLD----
------------------------------------YAH---------------------
-----------------------------------R-A----------KN-----IK---
N----K-----------------------------PE---------------------VN
----------------------Q-R------------MM---------------------
------------------------------KSAVIK-----------------------D
LYSEI-DRLK------------Q--------------------E----------------
--VFAAR-----E----------------KNGI---------Y------I----PR---E
---R-----YL--Q--------------------------EEA-----------------
------------------------------E---------KK------AMT---------
-----EKI----------------------------ERLGADLEA-R----DKQLV----
-ELKE--------LY---------------------------------------------
------------------------------------------------------------
---------
>Auran_59154
------------------------------------------------------------
------------------------------------------------------------
------------------------------------------------------------
------------------------------------------------------------
-----------------------------------------------------------M
PE------------K------A---E----------------------------------
---------------ETV------------------------------------------
---------K-V------------------------------------------VV----
------R-V----------------------------------R----------------
-------------------------P----------------------------------
--------------------------LS--------RK----------------------
-----------------EI-QDG-H------D----------------------------
------------------------------------------------------------
------------------------------------------------------------
---------------------------AA-TVA-----------------DEAT---G--
------------------------RI----TCN---------------------------
------------------------------------------------------------
------NP--------------K----AD-----ASD----------------PP-----
----------------KA---FTF--D--------------------------------A
VF----------------------------------------------------------
--------------------------------DPN----------I---T----------
----------------Q---------------------R---------------------
------------KLY-------DI-C-SA-----------------PV-------V----
---------------------------------------D--------------------
------A--------------------VL-A--------GF-N-----------------
---------------G-TIF-AYGQ-----------------------------------
------T------------------GA----G-KTFT--------ME---G---------
-------------------------------------------V----------------
-----------P------------------------------------------------
------------------------------------------------------------
------------------------------------------------------------
-------------------------DP---------------------------------
------------------------------------------------------------
--------------P---E-----------------------------------------
-----------L---R---------------------GI-IP-NAFQQIF-----D-R--
--V----------------------AL--------A-----Q------------------
------------------------------------------------------------
---------------EGQ------------------------------------------
------------------------------------------------------------
----Q--------F--------LV-----------------------RASYLE-------
----------IYN----E-E----------------------------------------
----------I-RDL---L---SKDP--K-------------------------------
----N-------------------------------------------------------
----------K-------------------------------------------------
----------------------------L-------------------------------
------------------------------------------------------------
-E----------L--K-------E-N----------------------------------
-------------V--------------------------D-------------------
------------------------------------------------------------
---------------------S-G-----------V--YVK-------------------
DLT--------S-----------------------------F--IV------KS-SHE--
------------------------------ID----Q-VM-------------------Q
A-----GK---KNR---SVG-AT-------------------------------------
------LM--NAG-SS--------------------------------------------
R-SHAIFTII-------V------------------------------------------
------------------------------------------------------------
------------------------------------------------------------
------------------------------------------------------------
------------------------------------------ERA-ETD-----------
-EVRGEH-IT-----------------VGKLNLVDL-------------A-----G----
-------------------------SE------RQ--G--------------K-------
------------------------------------------T-----------------
-------G--A---------------------------T---------------------
--G--------------D------R--L-K--EA-TK-IN--------------------
---------------------------L--------------------------------
--SLSALGNV-----I-SAL---------------------------V---D--------
------------------------------GK----------------------------
------------S---------------------Q-------------------------
---------------------------------------------------------H--
----------------------I--P-Y-----RDS-KLTR-------------L--L--
--------Q--------------DS-----L---G-------G----N------------
T--------K-------------------------T---VMC------------------
----------------ANC-------GPAG-YNY------D-------------------
-------------------------------------ETVS------------TLR----
------------------------------------YAN---------------------
-----------------------------------R-A----------KN-----IK---
N----K-----------------------------PK---------------------IN
----------------------E-D------------PK---------------------
--------------D-----AM------LREF---T-----------------------D
EIARL-KAQL------------A--------------------G----------------
--GGSGG-----G---------------AGGGY---------G------P----GV---K
-----------------------------------------------IGISEEELQRV-H
EE----------------------------A---------EA------EKS---------
-----RIR----------------------------ERAERDLAE-I----L--------
------------------------------------------------------------
------------------------------------------------------------
---------
>Takru_SINFRUP00000160994
------------------------------------------------------------
------------------------------------------------------------
------------------------------------------------------------
------------------------------------------------------------
------------------------------------------------------------
--------------M------A---G----------------------------------
---------------ASVK-----------------------------------------
-----------V------------------------------------------AV----
------R-V----------------------------------R----------------
-------------------------P----------------------------------
--------------------------FN--------SR----------------------
-----------------ET-G-MDS------K----------------------------
------------------------------------------------------------
------------------------------------------------------------
---------------------------CI-IQM-----------------S-G---NT--
------------------------TT------------ILNPKQPK--------------
------------------------------------------------------------
----------------------------------------------------EN------
----------------KS---FNF--D--------------------------------Y
SYWSH---TTPE------------------------------------------------
----------------------------------D-INY------A---S----------
----------------Q---------------------M---------------------
------------QVY-------KD-I-GE-----------------EM-------L----
---------------------------------------L--------------------
------H--------------------AF-E--------GY-N-----------------
---------------V-CIF-AYGQ-----------------------------------
------T------------------GA----G-KSYT--------MM---G---------
------------------------------------------------------------
------------------------------------------------------------
------------------------------------------------------------
------------------------------------------------------------
--------------------------------------------------------R-Q-
--E---------------------------------------------------------
--------------K---D-----------------------------------------
-----------Q---Q---------------------GI-IP-LLCEDLF-----T-K--
--I----------------------NQ--------G-N-N--------------------
------------------------------------------------------------
------------------DN--------S----------------------M--------
------------------------------------------------------------
----S--------Y--------SV-----------------------EVSYME-------
----------IYC----E-R----------------------------------------
----------V-RDL---L-----------------------------------------
----N-------------------------------------------------------
------------------------------------------------------------
----------------------------P-------------------------------
--------------------------K-N--------------------------KG---
-N----------L--R-------V-R------------------EHP-------------
-------------L--------------------------M-------------------
------------------------------------------------------------
---------------------G-------------P--YVE-------------------
DLS--------K-----------------------------L--AV------TS-YND--
------------------------------IQ----D-LM-------------------D
S-----GN---KAR---TVA-AT-------------------------------------
------NM--NET-SS--------------------------------------------
R-SHAVFNII-------FTQ----------------------------------------
-----------------K-------------------------------------KH---
-----------D-------------------S-ETD-------------------NT---
--S------EK-------------------------------------------------
------------------------------------------------------------
---------------------------VSKISLVDL-------------A-----G----
-------------------------SE------RA--D--------------S-------
------------------------------------------T-----------------
-------G--A---------------------------K---------------------
--G--------------------TR--L-K--EG-AN-IN--------------------
---------------------------K--------------------------------
--SLTTLGKV-----I-SAL---------------------------A---E--------
------------------------------VVGRVN-KK---------------------
----------------------------------K--------K-------KVE------
-------------------------------------------------S-------F--
----------------------I--P-Y-----RDS-VLTW-------------L--L--
--------R--------------EN-----L---G-------G----N------------
S--------R-------------------------T---AMV------------------
----------------AAL-------SPAD-INY------D-------------------
-------------------------------------ETLS------------TLR----
------------------------------------YAD---------------------
-----------------------------------R-A----------KQ-----IR---
C----N-----------------------------AV---------------------IN
----------------------E-D------------PN---------------------
--------------N-----RL------VR-----E-----------------------L
KEEVS-RLKD------------L--------------------L----------------
--YAQGL------------------------GD---------I------I----EM---T
---N-----AM--T--------G---------MSP-SPSLSGLS---S------------
--RAGSITNLHDR--V-FSPASEKAIER--------------------------------
------------------------------------------------------------
------------------------------------------------------------
------------------------------------------------------------
---------
>Parte_GSPATP00032159001
------------------------------------------------------------
------------------------------------------------------------
------------------------------------------------------------
------------------------------------------------------------
------------------------------------------------------------
MK------------K------E---S----------------------------------
---------------ECV------------------------------------------
---------K-V------------------------------------------VV----
------R-V----------------------------------R----------------
-------------------------P----------------------------------
--------------------------FN--------QK----------------------
-----------------EK-ENN-S------K----------------------------
------------------------------------------------------------
------------------------------------------------------------
---------------------------PC-VNV-----------------DEKQ---N--
------------------------VV----ELL---------------------------
------------------------------------------------------------
------KL--------------T------------DN----------------ET-----
----------------KQ---FSY--D--------------------------------Y
VF----------------------------------------------------------
--------------------------------GMN----------A---K----------
----------------Q---------------------S---------------------
------------YIY-------EK-T-AF-----------------NL-------V----
---------------------------------------E--------------------
------S--------------------VI-D--------GY-N-----------------
---------------G-TIF-AYGQ-----------------------------------
------T------------------GC----G-KTFT--------MT---G---------
-------------------------------------------V----------------
-----------P------------------------------------------------
------------------------------------------------------------
------------------------------------------------------------
-------------------------EN---------------------------------
------------------------------------------------------------
--------------E---E-----------------------------------------
-----------L---K---------------------GI-IP-RTFTQIQ-----T-I--
--I----------------------DT--------N----TD------------------
------------------------------------------------------------
---------------TKK------------------------------------------
------------------------------------------------------------
----K--------F--------LV-----------------------RCSFLE-------
----------IYN----E-E----------------------------------------
----------I-RDL---L---GKDH--K-------------------------------
----A-------------------------------------------------------
----------R-------------------------------------------------
----------------------------L-------------------------------
------------------------------------------------------------
-E----------L--K-------E-S----------------------------------
----------------------------------------Q-------------------
------------------------------------------------------------
---------------------G-S-----------V--SVK-------------------
DLT--------M-----------------------------V--TV------KT-AQD--
------------------------------MD----K-YM-------------------T
L-----GQ---SNR---SVG-AT-------------------------------------
------AM--NAQ-SS--------------------------------------------
R-SHCIFTVY-------V------------------------------------------
------------------------------------------------------------
------------------------------------------------------------
------------------------------------------------------------
------------------------------------------ESQ-IVD-----------
-AKGSEF-IR-----------------VGKLNLVDL-------------A-----G----
-------------------------SE------RQ--S--------------K-------
------------------------------------------T-----------------
-------Q--A---------------------------T---------------------
--G--------------D------R--L-K--EA-TK-IN--------------------
---------------------------L--------------------------------
--SLSALGNV-----I-SAL---------------------------V---D--------
------------------------------GK----------------------------
------------T---------------------Q-------------------------
---------------------------------------------------------H--
----------------------I--P-Y-----RDS-KLTR-------------L--L--
--------Q--------------DS-----L---G-------G----N------------
T--------K-------------------------T---VMI------------------
----------------TAL-------SPAD-YNY------D-------------------
-------------------------------------ETLS------------SLR----
------------------------------------YAS---------------------
-----------------------------------R-A----------KM-----IK---
N----Q-----------------------------PK---------------------IN
----------------------E-D------------PK---------------------
--------------D-----AL------LKQQ---A-----------------------D
EISKL-KEQL------------S--------------------K----------------
--LHKNG-----G-----------------------------------------------
-----------------------------------------------GGGSEKEIQNN-S
N-----------------------------A---------NQ------SFY---------
-----ANL----------------------------KKQQENLEI-E----KIKTD----
-EVQKELQ----------------------------------------------------
------------------------------------------------------------
---------
>Parte_GSPATP00030644001
------------------------------------------------------------
------------------------------------------------------------
------------------------------------------------------------
------------------------------------------------------------
------------------------------------------------------------
--------------M------P---A----------------------------------
---------------ECV------------------------------------------
---------K-V------------------------------------------IV----
------R-V----------------------------------R----------------
-------------------------P----------------------------------
--------------------------FN--------QK----------------------
-----------------ER-DNG-S------K----------------------------
------------------------------------------------------------
------------------------------------------------------------
---------------------------PC-VNV-----------------YEST---N--
------------------------SV----ELF---------------------------
------------------------------------------------------------
------RS--------------Q------------DN----------------DK-----
----------------KQ---FTY--D--------------------------------Y
VF----------------------------------------------------------
--------------------------------GPE----------T---P----------
----------------Q---------------------I---------------------
------------QIY-------QQ-T-AF-----------------NL-------V----
---------------------------------------E--------------------
------S--------------------VA-E--------GY-N-----------------
---------------G-TIF-AYGQ-----------------------------------
------T------------------GC----G-KTFT--------MI---G---------
-------------------------------------------D----------------
-----------P------------------------------------------------
------------------------------------------------------------
------------------------------------------------------------
-------------------------LN---------------------------------
------------------------------------------------------------
--------------D---N-----------------------------------------
-----------M---K---------------------GI-IP-RTFEQII-----S-I--
--I----------------------NN--------N----SD------------------
------------------------------------------------------------
---------------SNK------------------------------------------
------------------------------------------------------------
----K--------F--------LL-----------------------RCSYIE-------
----------IYN----E-E----------------------------------------
----------I-HDL---L---SKDV--K-------------------------------
----Q-------------------------------------------------------
----------R-------------------------------------------------
----------------------------Y-------------------------------
------------------------------------------------------------
-E----------L--K-------E-G----------------------------------
----------------------------------------Q-------------------
------------------------------------------------------------
---------------------Q-G-----------L--YVK-------------------
DLN--------I-----------------------------P--IV------KT-LQD--
------------------------------MD----K-YM-------------------A
L-----GA---QNR---SVG-AT-------------------------------------
------AM--NKE-SS--------------------------------------------
R-SHCIFTVY-------M------------------------------------------
------------------------------------------------------------
------------------------------------------------------------
------------------------------------------------------------
------------------------------------------ECS-MTD-----------
-DKGNER-II-----------------AGKLNLVDL-------------A-----G----
-------------------------SE------RQ--S--------------K-------
------------------------------------------T-----------------
-------Q--A---------------------------T---------------------
--G--------------D------R--L-K--EA-TK-IN--------------------
---------------------------L--------------------------------
--SLSALGNV-----I-SAL---------------------------V---D--------
------------------------------GK----------------------------
------------T---------------------Q-------------------------
---------------------------------------------------------H--
----------------------I--P-Y-----RDS-KLTR-------------L--L--
--------Q--------------DS-----L---G-------G----N------------
T--------K-------------------------T---IMI------------------
----------------TAI-------SPSD-FNY------D-------------------
-------------------------------------ETLS------------SLR----
------------------------------------YAS---------------------
-----------------------------------R-A----------KM-----IK---
N----Q-----------------------------PK---------------------VN
----------------------E-D------------PK---------------------
--------------D-----AM------LKEQ---A-----------------------E
EIKKL-RELL------------L--------------------R----------------
--QNQDN-----G-----------------------------------------------
-----------------------------------------------DRQNVDKDGKL-N
NVDN--------------------------S---------HH------EQI---------
-----NQF----------------------------KEINNQLLQ-E----KQRYE----
-NEMK-------------------------------------------------------
------------------------------------------------------------
---------
>Toxgo_25.m01768
------------------------------------------------------------
------------------------------------------------------------
------------------------------------------------------------
------------------------------------------------------------
-------------------------------------------------MCAT--T---P
AA------------F------S---S----------------------------------
---------------PSVT-----------KPQLFWNTRLLTLHLSRCEALSIRTEYKTQ
KSGDYPPD-A-H------------------------------------------AL----
------R-C----------------------------------R----------------
-------------------------P----------------------------------
--------------------------LN--------EK----------------------
-----------------EQ-AEG-S------E----------------------------
------------------------------------------------------------
------------------------------------------------------------
---------------------------VV-VHV-----------------DSPS---A--
------------------------TV----TLC---------------------------
------------------------------------------------------------
------RT--------------D----GK-----SCG----------------SE-----
----------------KR---FTF--D--------------------------------A
AY----------------------------------------------------------
--------------------------------SWN----------A---E----------
----------------Q---------------------K---------------------
------------HIY-------DE-T-AV-----------------GI-------V----
---------------------------------------E--------------------
------S--------------------VM-E--------GY-N-----------------
---------------G-TIF-AYGQ-----------------------------------
------T------------------GT----G-KTHT--------MM---G---------
-------------------------------------------T----------------
-----------E------------------------------------------------
------------------------------------------------------------
------------------------------------------------------------
-------------------------SC---------------------------------
------------------------------------------------------------
--------------H---V-----------------------------------------
-----------N---K---------------------GI-IP-RAFEHIF-----S-R--
--V----------------------AC--------S-----T------------------
------------------------------------------------------------
----------------RT------------------------------------------
------------------------------------------------------------
----R--------Y--------LV-----------------------QASFLE-------
----------IYN----E-E----------------------------------------
----------I-RDL---L---AKNP--T-------------------------------
----G-------------------------------------------------------
----------R-------------------------------------------------
----------------------------L-------------------------------
------------------------------------------------------------
-E----------L--K-------D-H----------------------------------
-------------P--------------------------R-------------------
------------------------------------------------------------
---------------------S-G-----------V--YVK-------------------
DLS--------S-----------------------------F--VV------KG-VEE--
------------------------------LQ----A-AM-------------------L
A-----GQ---KNR---KVG-AT-------------------------------------
------LM--NVV-SS--------------------------------------------
R-SHTIFTVT-------I------------------------------------------
------------------------------------------------------------
------------------------------------------------------------
------------------------------------------------------------
------------------------------------------ESC-ESV-----------
-DGEDSQ-IR-----------------VGKLNLVDL-------------A-----G----
-------------------------SE------RH--A--------------K-------
------------------------------------------T-----------------
-------G--A---------------------------T---------------------
--G--------------G------T--F-K--EA-AK-IN--------------------
---------------------------L--------------------------------
--SLSALGNV-----I-SAL---------------------------V---E--------
------------------------------SR----------------------------
------------T---------------------N-------------------------
---------------------------------------------------------F--
----------------------I--P-Y-----RDS-KLTR-------------L--L--
--------Q--------------DS-----L---G-------G----N------------
T--------K-------------------------T---AMI------------------
----------------ATI-------GPAD-SNY------E-------------------
-------------------------------------ETLS------------TLR----
------------------------------------YAH---------------------
-----------------------------------R-A----------KN-----IR---
N----K-----------------------------PR---------------------IN
----------------------S-D------------PK---------------------
--------------D-----AV------IRAF---Q-----------------------E
EIAKL-KAEL------------A--------------------Y----------------
--AATLP-----R-----------------------------------------------
--------------------------------------------------EIERVVEV--
-----------------------------------------E------KKV---------
-----LVE----------------------------VEKKVVVPV-E----KEVLV----
-ERVVEKV----VPGPP----------AE-------------------------------
------------------------------------------------------------
---------
>Homsa_OTTHUMP00000120026
------------------------------------------------------------
------------------------------------------------------------
------------------------------------------------------------
------------------------------------------------------------
----------------------------------------------------M--A---S
KT------------K------A---S----------------------------------
---------------EAL------------------------------------------
---------K-V------------------------------------------VA----
------R-C----------------------------------R----------------
-------------------------P----------------------------------
--------------------------LS--------RK----------------------
-----------------EE-AAG-H------E----------------------------
------------------------------------------------------------
------------------------------------------------------------
---------------------------QI-LTM-----------------DVKL---G--
------------------------QV----TLR---------------------------
------------------------------------------------------------
------NP--------------R----AA-----PGE----------------LP-----
----------------KT---FTF--D--------------------------------A
VY----------------------------------------------------------
--------------------------------DAS----------S---K----------
----------------Q---------------------A---------------------
------------DLY-------DE-T-VR-----------------PL-------I----
---------------------------------------D--------------------
------S--------------------VL-Q--------GF-N-----------------
---------------G-TVF-AYGQ-----------------------------------
------T------------------GT----G-KTYT--------MQ---G---------
-------------------------------------------T----------------
-----------W------------------------------------------------
------------------------------------------------------------
------------------------------------------------------------
-------------------------VE---------------------------------
------------------------------------------------------------
--------------P---E-----------------------------------------
-----------L---R---------------------GV-IP-NAFEHIF-----T-H--
--I----------------------SR--------S-----Q------------------
------------------------------------------------------------
----------------NQ------------------------------------------
------------------------------------------------------------
----Q--------Y--------LV-----------------------RASYLE-------
----------IYQ----E-E----------------------------------------
----------I-RDL---L---SKEP--G-------------------------------
----K-------------------------------------------------------
----------R-------------------------------------------------
----------------------------L-------------------------------
------------------------------------------------------------
-E----------L--K-------E-N----------------------------------
-------------P--------------------------E-------------------
------------------------------------------------------------
---------------------T-G-----------V--YIK-------------------
DLS--------S-----------------------------F--VT------KN-VKE--
------------------------------IE----H-VM-------------------N
L-----GN---QTR---AVG-ST-------------------------------------
------HM--NEV-SS--------------------------------------------
R-SHAIFIIT-------V------------------------------------------
------------------------------------------------------------
------------------------------------------------------------
------------------------------------------------------------
------------------------------------------ECS-ERG-----------
-SDGQDH-IR-----------------VGKLNLVDL-------------A-----G----
-------------------------SE------RQ--N--------------K-------
------------------------------------------AGPNTAGGAATPSSGGGG
GGGGSGGG--A---------------------------G---------------------
--G--------------E------R--P-K--EA-SK-IN--------------------
---------------------------L--------------------------------
--SLSALGNV-----I-AAL---------------------------A---G--------
------------------------------NR----------------------------
------------S---------------------T-------------------------
---------------------------------------------------------H--
----------------------I--P-Y-----RDS-KLTR-------------L--L--
--------Q--------------DS-----L---G-------G----N------------
A--------K-------------------------T---IMV------------------
----------------ATL-------GPAS-HSY------D-------------------
-------------------------------------ESLS------------TLR----
------------------------------------FAN---------------------
-----------------------------------R-A----------KN-----IK---
N----K-----------------------------PQ---------------------VN
----------------------E-D------------PK---------------------
--------------D-----TL------LREF---Q-----------------------E
EIARL-KAQL------------E--------------------K----------------
--RGMLG-----K-----------------------------------------------
-----------------------------------------------RPRRKSSRRKK--
--------AVSAP--PGYP-----------E---------GP------VIE---------
-----AWV----------------------------AEEEDDNNN-N----HRPPQ----
------------------------------------------------------------
------------------------------------------------------------
---------
>Homsa_NP_002245.4
------------------------------------------------------------
------------------------------------------------------------
------------------------------------------------------------
------------------------------------------------------------
----------------------------------------------------M--A---S
KT------------K------A---S----------------------------------
---------------EAL------------------------------------------
---------K-V------------------------------------------VA----
------R-C----------------------------------R----------------
-------------------------P----------------------------------
--------------------------LS--------RK----------------------
-----------------EE-AAG-H------E----------------------------
------------------------------------------------------------
------------------------------------------------------------
---------------------------QI-LTM-----------------DVKL---G--
------------------------QV----TLR---------------------------
------------------------------------------------------------
------NP--------------R----AA-----PGE----------------LP-----
----------------KT---FTF--D--------------------------------A
VY----------------------------------------------------------
--------------------------------DAS----------S---K----------
----------------Q---------------------A---------------------
------------DLY-------DE-T-VR-----------------PL-------I----
---------------------------------------D--------------------
------S--------------------VL-Q--------GF-N-----------------
---------------G-TVF-AYGQ-----------------------------------
------T------------------GT----G-KTYT--------MQ---G---------
-------------------------------------------T----------------
-----------W------------------------------------------------
------------------------------------------------------------
------------------------------------------------------------
-------------------------VE---------------------------------
------------------------------------------------------------
--------------P---E-----------------------------------------
-----------L---R---------------------GV-IP-NAFEHIF-----T-H--
--I----------------------SR--------S-----Q------------------
------------------------------------------------------------
----------------NQ------------------------------------------
------------------------------------------------------------
----Q--------Y--------LV-----------------------RASYLE-------
----------IYQ----E-E----------------------------------------
----------I-RDL---L---SKEP--G-------------------------------
----K-------------------------------------------------------
----------R-------------------------------------------------
----------------------------L-------------------------------
------------------------------------------------------------
-E----------L--K-------E-N----------------------------------
-------------P--------------------------E-------------------
------------------------------------------------------------
---------------------T-G-----------V--YIK-------------------
DLS--------S-----------------------------F--VT------KN-VKE--
------------------------------IE----H-VM-------------------N
L-----GN---QTR---AVG-ST-------------------------------------
------HM--NEV-SS--------------------------------------------
R-SHAIFIIT-------V------------------------------------------
------------------------------------------------------------
------------------------------------------------------------
------------------------------------------------------------
------------------------------------------ECS-ERG-----------
-SDGQDH-IR-----------------VGKLNLVDL-------------A-----G----
-------------------------SE------RQ--N--------------K-------
------------------------------------------AGPNTAGGAATPSSGGGG
GGGGSGGG--A---------------------------G---------------------
--G--------------E------R--P-K--EA-SK-IN--------------------
---------------------------L--------------------------------
--SLSALGNV-----I-AAL---------------------------A---G--------
------------------------------NR----------------------------
------------S---------------------T-------------------------
---------------------------------------------------------H--
----------------------I--P-Y-----RDS-KLTR-------------L--L--
--------Q--------------DS-----L---G-------G----N------------
A--------K-------------------------T---IMV------------------
----------------ATL-------GPAS-HSY------D-------------------
-------------------------------------ESLS------------TLR----
------------------------------------FAN---------------------
-----------------------------------R-A----------KN-----IK---
N----K-----------------------------PR---------------------VN
----------------------E-D------------PK---------------------
--------------D-----TL------LREF---Q-----------------------E
EIARL-KAQL------------E--------------------K----------------
--RGMLG-----K-----------------------------------------------
-----------------------------------------------RPRRKSSRRKK--
--------AVSAP--PGYP-----------E---------GP------VIE---------
-----AWV----------------------------AEEEDDNNN-N----HRPPQ----
------------------------------------------------------------
------------------------------------------------------------
---------
>Drome_CG8566-PD
------------------------------------------------------------
------------------------------------------------------------
------------------------------------------------------------
------------------------------------------------------------
------------------------------------------------------------
-------------------------M----------------------------------
---------------SSVK-----------------------------------------
-----------V------------------------------------------AV----
------R-V----------------------------------R----------------
-------------------------P----------------------------------
--------------------------FN--------SR----------------------
-----------------EI-A-RES------K----------------------------
------------------------------------------------------------
------------------------------------------------------------
---------------------------CI-IEM-----------------A-G---AT--
------------------------TA------------ITNPKVPPNTS-----------
------------------------------------------------------------
----------------------------------------------------DSV-----
----------------KR---FNF--D--------------------------------Y
SYWSH----DHH------------------------------------------------
----------------------------------D-ADF------S---T----------
----------------Q---------------------S---------------------
------------MVY-------KD-I-GE-----------------EM-------L----
---------------------------------------Q--------------------
------H--------------------SF-D--------GY-N-----------------
---------------V-CIF-AYGQ-----------------------------------
------T------------------GA----G-KSYT--------MM---G---------
------------------------------------------------------------
------------------------------------------------------------
------------------------------------------------------------
------------------------------------------------------------
--------------------------------------------------------R-Q-
--E---------------------------------------------------------
--------------E---Q-----------------------------------------
-----------Q---E---------------------GI-IP-MICKDLF-----T-R--
--I----------------------QD----------T-E--------------------
------------------------------------------------------------
------------------TD--------D----------------------L--------
------------------------------------------------------------
----K--------Y--------SV-----------------------EVSYME-------
----------IYC----E-R----------------------------------------
----------V-RDL---L-----------------------------------------
----N-------------------------------------------------------
------------------------------------------------------------
----------------------------P-------------------------------
--------------------------K-N--------------------------KG---
-N----------L--R-------V-R------------------EHP-------------
-------------L--------------------------L-------------------
------------------------------------------------------------
---------------------G-------------P--YVE-------------------
DLS--------K-----------------------------L--AV------TD-YQD--
------------------------------IH----D-LI-------------------D
E-----GN---KAR---TVA-AT-------------------------------------
------NM--NET-SS--------------------------------------------
R-SHAVFTIF-------FTQ----------------------------------------
-----------------R-------------------------------------RH---
-----------D-------------------L-MTN-------------------LT---
--T------EK-------------------------------------------------
------------------------------------------------------------
---------------------------VSKISLVDL-------------A-----G----
-------------------------SE------RA--D--------------S-------
------------------------------------------T-----------------
-------G--A---------------------------K---------------------
--G--------------------TR--L-K--EG-AN-IN--------------------
---------------------------K--------------------------------
--SLTTLGKV-----I-SAL---------------------------A---E--------
------------------------------VASKKK------------------------
----------------------------------N--------T-------KKA------
-------------------------------------------------D-------F--
----------------------I--P-Y-----RDS-ALTW-------------L--L--
--------R--------------EN-----L---G-------G----N------------
S--------K-------------------------T---AMI------------------
----------------AAI-------SPAD-INY------D-------------------
-------------------------------------ETLS------------TLR----
------------------------------------YAD---------------------
-----------------------------------R-A----------KQ-----IV---
C----K-----------------------------AV---------------------VN
----------------------E-D------------AN---------------------
--------------A-----KL------IR-----E-----------------------L
KEEIQ-KLRD------------L--------------------L----------------
--KAEGI-----E---------------VQEED---------E------L----TK---S
---T-----VI--K--------S---------PTK-SRNR--------------------
-----------------NGSTTEMAVDQLQA---------SE------KLI---------
-----A-----------------------------------ELNE---------------
------------------------------------------------------------
------------------------------------------------------------
---------
>Parte_GSPATP00026396001
------------------------------------------------------------
------------------------------------------------------------
------------------------------------------------------------
------------------------------------------------------------
------------------------------------------------------------
--------------M------P---A----------------------------------
---------------ECV------------------------------------------
---------K-V------------------------------------------IV----
------R-V----------------------------------R----------------
-------------------------P----------------------------------
--------------------------FN--------QK----------------------
-----------------ER-DNG-S------K----------------------------
------------------------------------------------------------
------------------------------------------------------------
---------------------------LC-VNA-----------------NEST---N--
------------------------SV----ELF---------------------------
------------------------------------------------------------
------RS--------------S------------ES----------------DS-----
----------------KQ---FTY--D--------------------------------Y
VF----------------------------------------------------------
--------------------------------GPE----------T---P----------
----------------Q---------------------L---------------------
------------QIY-------QQ-T-AF-----------------NL-------V----
---------------------------------------E--------------------
------S--------------------VA-E--------GY-N-----------------
---------------G-TIF-AYGQ-----------------------------------
------T------------------GC----G-KTFT--------MI---G---------
-------------------------------------------D----------------
-----------P------------------------------------------------
------------------------------------------------------------
------------------------------------------------------------
-------------------------LN---------------------------------
------------------------------------------------------------
--------------D---N-----------------------------------------
-----------M---K---------------------GI-IP-RTFEQII-----S-I--
--I----------------------NN--------N----SD------------------
------------------------------------------------------------
---------------SNK------------------------------------------
------------------------------------------------------------
----K--------F--------LL-----------------------RCSYIE-------
----------IYN----E-E----------------------------------------
----------I-HDL---L---SKDV--K-------------------------------
----Q-------------------------------------------------------
----------R-------------------------------------------------
----------------------------Y-------------------------------
------------------------------------------------------------
-E----------L--K-------E-G----------------------------------
----------------------------------------Q-------------------
------------------------------------------------------------
---------------------Q-G-----------V--YVK-------------------
DLN--------I-----------------------------P--IV------KT-LQD--
------------------------------MD----K-FM-------------------T
L-----GA---QNR---SVG-AT-------------------------------------
------AM--NKE-SS--------------------------------------------
R-SHCIFTVY-------I------------------------------------------
------------------------------------------------------------
------------------------------------------------------------
------------------------------------------------------------
------------------------------------------ECS-MTD-----------
-DKGNER-IT-----------------AGKLNLVDL-------------A-----G----
-------------------------SE------RQ--S--------------K-------
------------------------------------------T-----------------
-------Q--A---------------------------T---------------------
--G--------------D------R--L-K--EA-TK-IN--------------------
---------------------------L--------------------------------
--SLSALGNV-----I-SAL---------------------------V---D--------
------------------------------GK----------------------------
------------T---------------------Q-------------------------
---------------------------------------------------------H--
----------------------I--P-Y-----RDS-KLTR-------------L--L--
--------Q--------------DS-----L---G-------G----N------------
T--------K-------------------------T---IMI------------------
----------------AAI-------SPSD-FNY------D-------------------
-------------------------------------ETLS------------SLR----
------------------------------------YAS---------------------
-----------------------------------R-A----------KM-----IK---
N----Q-----------------------------PK---------------------VN
----------------------E-D------------PK---------------------
--------------D-----AM------LKEQ---A-----------------------E
EIKKL-RELL------------L--------------------K----------------
--QNQDT-----G-----------------------------------------------
-----------------------------------------------DRQKVDNNGRL-N
NVDN--------------------------S---------HH------EQI---------
-----NQF----------------------------KEINNQLLQ-E----KQRYE----
-NEMK-------------------------------------------------------
------------------------------------------------------------
---------
>Takru_SINFRUP00000132262
------------------------------------------------------------
------------------------------------------------------------
------------------------------------------------------------
------------------------------------------------------------
----------------------------------------------ERFKGTT--M----
AN------------D------V---C----------------------------------
---------------SHVK-----------------------------------------
-----------V------------------------------------------VV----
------R-V----------------------------------R----------------
-------------------------P----------------------------------
--------------------------EN--------ER----------------------
-----------------E----KRE-N---------------------------------
--------------------------------------------YENVVQVVD---NHM-
---------------LI-F-----------------------DP-KK-EDV--SCFGSQR
VRN--------------------------RNIT-----------------KKAK------
------------------------------------------------------------
------------------------------------------------------------
-----------------------------------------------------KD-----
----------------LK---FVF--D--------------------------------H
VF----------------------------------------------------------
--------------------------------NEN----------S---T----------
----------------Q---------------------L---------------------
------------DIF-------EN-T-TK-----------------AV-------L-D--
---------------------------------------G--------------------
---------------------------LM-N--------GF-N-----------------
---------------C-TVF-AYGA-----------------------------------
------T------------------GA----G-KTHT--------ML---G---------
------------------------------------------SQ----------------
------------------------------------------------------------
------------------------------------------------------------
------------------------------------------------------------
------------------------------------------------------------
------------------------------------------------------------
------------------------------------------------------------
-----------------------------DDP-----GV-MY-RTMKDLF-----K-R--
--M----------------------DDAKDE-----------------------------
------------------------------------------------------------
------------------------------------------------------------
-----------------------------------------------------K------
----E--------F--------AV-----------------------AFSYLE-------
----------VYN----E-Q----------------------------------------
----------I-RDL---L-----------------------------------------
----A-------------------------------------------------------
------------------------------------------------------------
------------------------------------------------------------
------------------NVG---------------------------------------
-P----------L--A-------V-R----------------------------------
-------------E--------------------------D--S-SK-------------
------------------------------------------------------------
---------------------G-------------V--VVQ-------------------
GLT--------L-----------------------------H--QP------KS-AEH--
------------------------------IL----E-AL-------------------D
S-----GN---RNR---TQH-PT-------------------------------------
------DM--NAT-SS--------------------------------------------
R-SHAVFQIY-------LRQ----------------------------------------
-----------------Q---------------------------DK---T-----A---
------------------------SL---------------------------------N
H-N------VC-------------------------------------------------
------------------------------------------------------------
---------------------------IAKMSLIDL-------------A-----G----
-------------------------SE------RA--S--------------A-------
------------------------------------------T-----------------
-------N-------A----------------------K---------------------
--G--------------A------R--L-R--EG-AN-IN--------------------
---------------------------R--------------------------------
--SLLALGNV-----I-NAL------------------------A--D------------
------------------------------------------------------------
----------------------------------------------------PK------
------------------------------SK------------K----A-------H--
----------------------I--P-Y-----RDS-KLTR-------------L--L--
--------K--------------DS-----L---G-------G----N------------
C--------R-------------------------T---VMI------------------
----------------ANV-------SPSS-KSY------D-------------------
-------------------------------------DTHN------------TLK----
------------------------------------YAN---------------------
-----------------------------------R-A----------KE-----IK---
S----S------------------------------------------------------
------------------------------------------------------------
------------------------------------------------------------
-LKSN-VVSL------------D----------SHI-GQYAIIC----------------
--EKQRQ-----E---------------ILQLK---------Q------K----IK---A
---Y-----EE--K--------N---------SSL-GVS-----------KVSS---Q--
------------------------------N---------HT------------------
----------------------------------------------------EVKR----
-VSEALQQ----VFSG-----------RA------------QIRREQL------------
------------------------------------------------------------
---------
>Auran_54797
------------------------------------------------------------
------------------------------------------------------------
------------------------------------------------------------
------------------------------------------------------------
------------------------------------------------------------
--------------M------P---S----------------------------------
---------------ESV------------------------------------------
---------K-V------------------------------------------VV----
------R-V----------------------------------R----------------
-------------------------P----------------------------------
--------------------------LS--------RK----------------------
-----------------EQ-QDG-H------V----------------------------
------------------------------------------------------------
------------------------------------------------------------
---------------------------AT-TVA-----------------EEAR---G--
------------------------TI----TCT---------------------------
------------------------------------------------------------
------NP--------------K----AD-----ASD----------------PP-----
----------------KS---FTF--D--------------------------------A
VF----------------------------------------------------------
--------------------------------AAN----------C---T----------
----------------Q---------------------K---------------------
------------SIY-------DK-C-GA-----------------TV-------V----
---------------------------------------E--------------------
------A--------------------VL-N--------GY-N-----------------
---------------G-TIF-AYGQ-----------------------------------
------T------------------GA----G-KTFT--------ME---G---------
-------------------------------------------V----------------
-----------P------------------------------------------------
------------------------------------------------------------
------------------------------------------------------------
-------------------------DP---------------------------------
------------------------------------------------------------
--------------P---E-----------------------------------------
-----------L---R---------------------GI-IP-NAFQHIF-----D-K--
--V----------------------AV--------A-----E------------------
------------------------------------------------------------
---------------EHQ------------------------------------------
------------------------------------------------------------
----H--------F--------LV-----------------------RASYLE-------
----------IYN----E-E----------------------------------------
----------I-RDL---L---SKEP--K-------------------------------
----N-------------------------------------------------------
----------R-------------------------------------------------
----------------------------L-------------------------------
------------------------------------------------------------
-D----------L--K-------E-N----------------------------------
-------------V--------------------------D-------------------
------------------------------------------------------------
---------------------S-G-----------V--YVK-------------------
DLT--------S-----------------------------F--VV------KS-SHE--
------------------------------ID----Q-VM-------------------Q
A-----GK---KNR---SVG-AT-------------------------------------
------LM--NAG-SS--------------------------------------------
R-SHAIFTII-------V------------------------------------------
------------------------------------------------------------
------------------------------------------------------------
------------------------------------------------------------
------------------------------------------ECA-EVD-----------
-EKRGEH-IH-----------------VGKLNLVDL-------------A-----G----
-------------------------SE------RQ--A--------------K-------
------------------------------------------T-----------------
-------G--A---------------------------T---------------------
--G--------------D------R--L-K--EA-TK-IN--------------------
---------------------------L--------------------------------
--SLSALGNV-----I-SAL---------------------------V---D--------
------------------------------GK----------------------------
------------S---------------------Q-------------------------
---------------------------------------------------------H--
----------------------I--P-Y-----RDS-KLTR-------------L--L--
--------Q--------------DS-----L---G-------G----N------------
T--------K-------------------------T---VMC------------------
----------------ANC-------GPAG-YNF------D-------------------
-------------------------------------ETIS------------TLR----
------------------------------------YAN---------------------
-----------------------------------R-A----------KN-----IK---
N----K-----------------------------PK---------------------IN
----------------------E-D------------PK---------------------
--------------D-----AM------LREF---Q-----------------------D
EIKRL-KEQL------------A--------------------S----------------
--QGVDS-----F------------------GY---------G------T----GE---G
-----------------------------------------------KIVTEQRVVEK-V
IE----------------------------V---------EK------IVE---------
-----VQG----------------------------AATEEELAE-L----KAAA-----
------------------------------------------------------------
------------------------------------------------------------
---------
>Auran_35282
------------------------------------------------------------
------------------------------------------------------------
------------------------------------------------------------
------------------------------------------------------------
------------------------------------------------------------
--------------M------P---S----------------------------------
---------------ESV------------------------------------------
---------K-V------------------------------------------VV----
------R-V----------------------------------R----------------
-------------------------P----------------------------------
--------------------------LS--------RK----------------------
-----------------EQ-QDG-H------V----------------------------
------------------------------------------------------------
------------------------------------------------------------
---------------------------AT-TVA-----------------EEAR---G--
------------------------TI----TCT---------------------------
------------------------------------------------------------
------NP--------------K----AD-----ASD----------------PP-----
----------------KS---FTF--D--------------------------------A
VF----------------------------------------------------------
--------------------------------AAN----------C---T----------
----------------Q---------------------K---------------------
------------SIY-------DK-C-GA-----------------TV-------V----
---------------------------------------E--------------------
------A--------------------VL-N--------GY-N-----------------
---------------G-TIF-AYGQ-----------------------------------
------T------------------GA----G-KTFT--------ME---G---------
-------------------------------------------V----------------
-----------P------------------------------------------------
------------------------------------------------------------
------------------------------------------------------------
-------------------------DP---------------------------------
------------------------------------------------------------
--------------P---E-----------------------------------------
-----------L---R---------------------GI-IP-NAFQHIF-----D-K--
--V----------------------AV--------A-----E------------------
------------------------------------------------------------
---------------EHQ------------------------------------------
------------------------------------------------------------
----H--------F--------LV-----------------------RASYLE-------
----------IYN----E-E----------------------------------------
----------I-RDL---L---SKEP--K-------------------------------
----N-------------------------------------------------------
----------R-------------------------------------------------
----------------------------L-------------------------------
------------------------------------------------------------
-D----------L--K-------E-N----------------------------------
-------------V--------------------------D-------------------
------------------------------------------------------------
---------------------S-G-----------V--YVK-------------------
DLT--------S-----------------------------F--VV------KS-SHE--
------------------------------ID----Q-VM-------------------Q
A-----GK---KNR---SVG-AT-------------------------------------
------LM--NAG-SS--------------------------------------------
R-SHAIFTII-------V------------------------------------------
------------------------------------------------------------
------------------------------------------------------------
------------------------------------------------------------
------------------------------------------ECA-EVD-----------
-EKRGEH-IH-----------------VGKLNLVDL-------------A-----G----
-------------------------SE------RQ--A--------------K-------
------------------------------------------T-----------------
-------G--A---------------------------T---------------------
--G--------------D------R--L-K--EA-TK-IN--------------------
---------------------------L--------------------------------
--SLSALGNV-----I-SAL---------------------------V---D--------
------------------------------GK----------------------------
------------S---------------------Q-------------------------
---------------------------------------------------------H--
----------------------I--P-Y-----RDS-KLTR-------------L--L--
[truncated: 7,289,712 more chars]
