# Supplementary material for: Patterns of kinesin evolution reveal a complex ancestral eukaryote with a multifunctional cytoskeleton
Source: BMC Evol Biol. 2010 Apr 27;10:110. doi: 10.1186/1471-2148-10-110 (PMC2867816; doi:10.1186/1471-2148-10-110)
Supplement: Additional file 9 — Fasta file containing trimmed, reduced-redundancy alignment of 1263 sequences used for phylogenetic inference. [file 1471-2148-10-110-S9.ZIP › DatasetS2.fas]

>Parte_GSPATP00003345001
KKFECV-VVIRCRPLNDTEKKVCIVNKNGQVAEVPKQFTFDQIFDTQSLQENVYNQTAHPIVESVLEGYNGTIFAYGQTGTGKTHTMEGKLRGIIPRTFDHIFQRIQFLVKVSFLELYNEEIRDLLNLEIRENPETGIYIKDLSKFMIENPQEMREKLLHGRENRAVGATAMNQDSSRSHSLFQITV------VGKLNLVDLAGSERQSKTHATGDRLKEAININQSLTTLGNVISALVDKHIPYRDSKLTRLLQDSLGGNTKTVMIANIGPADYNFDETLSTLRYANRAKQIKNEPKINEKDAQLELSIEGGG----------VKMIEE
>Lotgi_213295
RDVDNV-VAVRCRPLNEKEKEVNVVKVQGTFQEPPKTFTFDIVFGPDCKQVDVYNVIARPVVDCVLEGFNGTIFAYGQTGTGKTFTMEGVLRGIIPNSFAHIFGAIKFLVRVSYLEIYNEEVRDLLQLEVKERPDVGVYVKDLSKFVVYNADDMDRIMTIGNKNRHVGATNMNQTSSRSHAIFTVTI------VGKLHLVDLAGSERQAKTGASGMRLKEATKINLSLSTLGNVISALVDKHIPYRNSKLTRLLQDSLGGNSKTVMIANIGPADYNYDESISTLRYANRAKSIKNKAKINEKDAQLEDGVSGSE-DEDDDDESEHK----
>Nemve_230104
-MAEAV-VIVRCRPLNKREKDETVLEDTGQCKQPPKAFTFDGAYFIDSTTENIYNDICFPLVEGVLEGYNGTVFAYGQTGCGKSFSMMGIQRGIIPRAFEHIFESIKFLVHASYLEIYNEEIRDLLALDLKEHPDKGVYVKDLTMIPVNCVSEIEHVMDLGSKNRSVGATLMNADSSRSHSIFSINL------AGKLNLVDLAGSERQSKTGATGGRLKEATKINLSLSALGNVISALVDKHIPYRDSKLTRLLQDSLGGNTKTLMVACLSPADNNYDETLSTLRYANRAKNIKNKPKINEKDAMLMGQMEIPTLLGKSV----------
>Parte_GSPATP00005008001
KKFECV-VVIRCRPLNDTEKKVCTVNKNGQVPEVPKQFTFDQIFDTQSLQENVYNQTASPIVESVLEGYNGTIFAYGQTGTGKTHTMEGKLRGIIPRTFDHIFERIQFLVKVSFLELYNEEIRDLLNLEIRENPDTGVYIKDLSKFMIESPQEMREKLLHGRENRAVGATAMNQDSSRSHSLFQIIV------VGKLNLVDLAGSERQSKTHATGDRLKEAININQSLTTLGNVISALVDKHIPYRDSKLTRLLQDSLGGNTKTVMIANIGPADYNYDETISTLRYAHRAKQIKNDPKINEKDAQLELSIEGGE----------VKIIEE
>Galga_ENSGALP00000010647
KSSESV-VVVRCRPMNSKEKSEKVVNKLGQVSELPKTFTFDAVYDWNSKQVELYDETFRPLVDSVLQGFNGTIFAYGQTGTGKTYTMEGVKRGVIPNSFDHIFTHIQYLVRASYLEIYQEEIRDLLKLELKERPDTGVYVKDLSSFVTKSVKEIEHVMNVGNQNRSVGATNMNEHSSRSHAIFVITI------VGKLNLVDLAGSERQAKTGAQGERLKEATKINLSLSALGNVISALVDKHIPYRDSKLTRLLQDSLGGNAKTVMVANIGPASYNVEETLTTLRYANRAKNIKNKPRVNEKDAQLEKRSIGKR----------EGKLEK
>Homsa_OTTHUMP00000179077
MASEAV-VVVRCRPMNQREREQPVVTARAQCAEPPKQFTFDGAYHVDHVTEQIYNEIAYPLVEGVTEGYNGTIFAYGQTGSGKSFTMQGLQRGIIPRAFEHVFESVKFLVRASYLEIYNEDVRDLLQLELKEHPEKGVYVKGLSMHTVHSVAQCEHIMETGWKNRSVGYTLMNKDSSRSHSIFTISI------AGKLNLVDLAGSERQSKTGATGERLKEATKINLSLSALGNVISALVDRHVPYRDSKLTRLLQDSLGGNTKTLMVACLSPADNNYDETLSTLRYANRAKNIRNKPRINEKDAILTQQMSPSS----------QVDVEQ
>Homsa_OTTHUMP00000179076
MASEAV-VVVRCRPMNQREREQPVVTARAQCAEPPKQFTFDGAYHVDHVTEQIYNEIAYPLVEGVTEGYNGTIFAYGQTGSGKSFTMQGLQRGIIPRAFEHVFESVKFLVRASYLEIYNEDVRDLLQLELKEHPEKGVYVKGLSMHTVHSVAQCEHIMETGWKNRSVGYTLMNKDSSRSHSIFTISI------AGKLNLVDLAGSERQSKTGATGERLKEATKINLSLSALGNVISALVDRHVPYRDSKLTRLLQDSLGGNTKTLMVACLSPADNNYDETLSTLRYANRAKNIRNKPRINEKDAILTQQMSPSS----------QVDVEQ
>Homsa_NP_065867.1
MASEAV-VVVRCRPMNQREREQPVVTARAQCAEPPKQFTFDGAYHVDHVTEQIYNEIAYPLVEGVTEGYNGTIFAYGQTGSGKSFTMQGLQRGIIPRAFEHVFESVKFLVRASYLEIYNEDVRDLLQLELKEHPEKGVYVKGLSMHTVHSVAQCEHIMETGWKNRSVGYTLMNKDSSRSHSIFTISI------AGKLNLVDLAGSERQSKTGATGERLKEATKINLSLSALGNVISALVDRHVPYRDSKLTRLLQDSLGGNTKTLMVACLSPADNNYDETLSTLRYANRAKNIRNKPRINEKDAILTQQMSPSS----------QVDMEQ
>Homsa_NP_004312.2
MAGASVKVAVRVRPFNSREMSKCIIQG-TTT--TPKSFSFDYSY--DASQKQVYRDIGEEMLQHAFEGYNVCIFAYGQTGAGKSYTMMG-QQGIIPQLCEDLFSRISYSVEVSYMEIYCERVRDLLNPNLRVRLLG-PYVEDLSKLAVTSYNDIQDLMDSGNKARTVAATNMNETSSRSHAVFNIIFTQKTEKVSKISLVDLAGSERADSTGAKG-RLKEGANINKSLTTLGKVISALAEDFIPYRDSVLTWLLRENLGGNSRTAMVAALSPADINYDETLSTLRYADRAKQIRCNAVINENNKRDLLYAQGL---GDITDMTN------
>Homsa_OTTHUMP00000030588
KSSESV-VVVRCRPMNGKEKADKVVDKLGQVAEMPKTFTFDAVYDWNAKQFELYDETFRPLVDSVLQGFNGTIFAYGQTGTGKTYTMEGIKRGVIPNSFDHIFTHIQYLVRASYLEIYQEEIRDLLKLELKERPDTGVYVKDLSSFVTKSVKEIEHVMNVGNQNRSVGATNMNEHSSRSHAIFVITI------VGKLNLVDLAGSERQAKTGAQGERLKEATKINLSLSALGNVISALVDKHIPYRDSKLTRLLQDSLGGNAKTVMVANVGPASYNVEETLTTLRYANRAKNIKNKPRVNEKDAQLEKRSIGRR----------EGKL--
>Caeel_CE26143
EGAEKV-VVVRCRPISTTEKLKIAVTEEKAVQDPPRTFYFDAVFSPNTDQMTVYNVAARPIVENVLKGYNGTIFAYGQTGTGKTFTMAGDMRGIIPNSFAHIFDHITFLVRVSYLEIYNEEIRDLLGLEIKERPDVGVYVRNLSNPTVENASKMQALMEFGSKNRKVGATAMNLESSRSHAMFTVTI------QGKLQLVDLAGSERQSKTGAQGERLKEAAKINLSLSTLGNVISSLVDKHIPYRNSKLTRLLQDSLGGNSKTVMIANVGPATYNYDETLSTLRYANRAKNIQNVAKINEKDAILDEENPGDD----------KMILEN
>Galga_ENSGALP00000011091
ESCDNV-VVVRCRPLNEREKAKMAVNMRGTISEPPKTFTFDTVFGPESKQLDVYNLTARPIIDSVLEGYNGTIFAYGQTGTGKTFTMEGVLRGIIPNSFAHIFGHIRFLVRVSYLEIYNEEVRDLLQLEVKERPDVGVYIKDLSAYVVNNADDMDRIMTLGHKNRSVGATNMNEHSSRSHAIFTITI------MGKLHLVDLAGSERQAKTGATGQRLKEATKINLSLSTLGNVISALVDKHVPYRNSKLTRLLQDSLGGNSKTMMCANIGPADYNYDETISTLRYANRAKNIKNKARINEKDAKLEEGEEISGSETSSSEEEDNP----
>Homsa_OTTHUMP00000066051
ESCDNV-VVVRCRPLNEREKSKQAVSMRGTISEPPKTFTFDTVFGPESKQLDVYNLTARPIIDSVLEGYNGTIFAYGQTGTGKTFTMEGVLRGIIPNSFAHIFGHIRFLVRVSYLEIYNEEVRDLLQLEVKERPDVGVYIKDLSAYVVNNADDMDRIMTLGHKNRSVGATNMNEHSSRSHAIFTITI------MGKLHLVDLAGSERQAKTGATGQRLKEATKINLSLSTLGNVISALVDKHVPYRNSKLTRLLQDSLGGNSKTMMCANIGPADYNYDETISTLRYANRAKNIKNKARINEKDAKLEEGEEISGSDISGSEEDDKKKI--
>Homsa_OTTHUMP00000066070
ESCDNV-VVVRCRPLNEREKSKQAVSMRGTISEPPKTFTFDTVFGPESKQLDVYNLTARPIIDSVLEGYNGTIFAYGQTGTGKTFTMEGVLRGIIPNSFAHIFGHIRFLVRVSYLEIYNEEVRDLLQLEVKERPDVGVYIKDLSAYVVNNADDMDRIMTLGHKNRSVGATNMNEHSSRSHAIFTITI------MGKLHLVDLAGSERQAKTGATGQRLKEATKINLSLSTLGNVISALVDKHVPYRNSKLTRLLQDSLGGNSKTMMCANIGPADYNYDETISTLRYANRAKNIKNKARINEKDAKLEEGEEISGSDISGSEEDDKK----
>Caeel_CE27986
SKQETV-VIVRCRPLSSQEIASKIVHQRGQIQEPSKDFTFDAIYDENSTQSDLYEETFRDLVDSVLNGYNATIFAYGQTGTGKTHTMEGKQRGVIYKCIDHIFEHMEYLVRASYLEIYQEELRDLLKLEIKERPDGGVYVKDLTSKLTRTVGEIHEVMIRGNGHRSVGRTNMNEHSSRSHAIFIITV------VGRLNLVDLAGSERQSKTGATGERFKEATKINLSLSALGNVISALVDKHIPYRDSKLTRLLQDSLGGNSKTVMVACIGPASYNFEETLGTLRYANRAKNIKNQPKINEKDAQLKQRKTRSR----------KLLIKD
>Capsp_151173
MASEAV-VIVRSRPMNERERDKEVVTKIGQCSAPPKTFTFDGAYGSDSTTETIYADIGYPLVEGVTEGYNGTIFAYGQTGCGKSFSMQGIQRGIIPRAFDHIFETIKYLVHASYLEIYNEEIRDLLQLDLKEHPEKGVYVQNLSMHPCKHVSDCTKVMERGWKNRATGSTLMNADSSRSHSIFSIHL------AAKLNLVDLAGSERQAKTGATGDRLKEATKINLSLSALGNVISALVDKHIPYRDSKLTRLLQDSLGGNTKTLMVACLSPADNNYDETLSTLRYANRAKNIKNKPKINEKDAMLRGEIPSDP----QGTTPSEGKMSL
>Tetth_58.m00226
KNDECV-VVVRCRPLNSKEKETQVVFSRGEISEAPKVFTFDSTFEPEVEQETVYKNTAYPIVESVLEGYNGTIFAYGQTGTGKTHTMEGKLRGIIPRTFDHIFRSIQFLVRVSFLELYNEEIRDLLKLELREKPGSGVYVKDLSTFMIQDQEELREKLLHGRENRAVGATQMNQDSSRSHSIFAITI------VGKLNLVDLAGSERQSKTQATGSRLKEAININQSLTTLGNVISSLIDKHVPYRDSKLTRLLQDSLGGNTKTVMVANVGPADFNYDETISTLRYAHRAKSIQNHAKINEKDAQLASSVDKDG----------ITKLES
>Lotgi_138487
MTSECV-VIVRCRPMNQREKDKDVIKERGLCSAPPKHFTFDGSYFTDSTTEQIYNDIAYPLVEGVTEGYNGTIFAYGQTGCGKSFSMQGIQRGIIPRAFDHIFETVKFLIHASYLEIYNEEIRDLLAMELHEHPEKGVYVNGLSMHAVHNVIECQKVMDKGWKNRATGATLMNADSSRSHSIFSIYL------AGKLNLVDLAGSERQGKTGATGDRLKEATKINLSLSALGNVISALVDKHIPYRDSKLTRLLQDSLGGNTKTMMVACLSPADNNYDETLSTLRYANRAKNIKNKPKINEKDAMLMGKIPLSA---------DERKSNL
>Strpu_GLEAN3_26280
KSAETV-VVVRCRPMNSKEISKRIVEKRGLVPEPNKSFTFDTVYDWNSKQIDLYDETFRSLVESVLQGFNGTIFAYGQTGTGKTFTMEGVLRGVIPNSFEHIFTHIQFLVRASYLEIYQEEIRDLLKLDLKERPDTGVYVKDLSSFVTKSVKEIEHVMTVGNNNRSVGSTNMNEHSSRSHAIFIITI------VGKLNLVDLAGSERQAKTGATGDRLKEATKINLSLSALGNVISALVDKHIPYRDSKLTRLLQDSLGGNAKTVMVANMGPASYNFDETITTLRYANRAKNIKNKPKINEKDAALDKKGPSDG----------DEKLE-
>Cioin_260029
--AEAV-VIVRCRPLNQREIKNVCLEERGFCAQAPKQFTFDGAYYTSSTTEQIYNDIAYPLVEGVVEGYNGTVFAYGQTGCGKSFSMQGVQRGIIPRAFQHIFESIKYLVHASYLEIYNEEVRDLLDLELKEHPDRGVYVKDLLKQPVSNVAECEQIMAFGWKNRSVGATLMNADSSRSHSIFTIYL------AGKLNLVDLAGSERQSKTGSTGERLKEATKINLSLSALGNVISALVDKHIPYRDSKLTRLLQDSLGGNTKTLMVACLSPADNNYDETLSTLRYANRAKNIKNKPHINEKDALLVGQLGPDG--------IKESDSDK
>Lotgi_226662
KSAECV-VVVRCRPMNDAETKERVVENKGVIPDPPKSFTFDSVYDWNSKQRDLYDETFHDLVESVLQGFNGTIFAYGQTGTGKTFTMQGIMRGVIPNSFEQIFSHIQYLVRASYLEIYQEDIRDLLKLELKERPDTGVYVKDLSSFVTKSVKEIEHVMHVGNQNRSVGATNMNEHSSRSHAIFIVTV------VGKLNMVDLAGSERQAKTGATGERLKEATKINLSLSALGNVISALVDKHIPYRDSKLTRLLQDSLGGNAKTVMVANIGPASYNCDETLTTLRYANRAKNIKNKPKINEKDAQLTSKGGPKK----------NEKLE-
>Strpu_GLEAN3_18378
SGNDNV-VVVRCRPLNSKETGKSVVKMRGTVSEPPKSFTFDTVFAPGAKQTDVYNQTARPIVDAIIEGYNGTIFAYGQTGTGKTFTMEGVLRGIIPNSFAHIFGHIRFLVRVSYLEIYNEEVKDLLHLEVKERPDVGVYVKDLSAFVVNNADDMDRIMTLGNKNRSVGATNMNESSSRSHAIFTITL------VGKLHMVDLAGSERQTKTGATGQRLKEATKINLSLSTLGNVISSLVDKHIPYRNSKLTRLLQDSLGGNAKTVMCANIGPAEYNYDETISTLRYANRAKNIKNKAKINEKDAQISESGEGLDDEESGSEESGKRK---
>Monbr_23354
MPGEAV-VIVRCRPLNKREKAGTVVEDVGQVSDPPKKFTFDGAYDQNSNSQMIYEDVGFPLIESVLEGYNGTIFAYGQTGCGKSFTMEGIHRGLTPRSFEHIFQEVKFLVRASYLEIYNENIRDLLALDLKEHPDKGVYVKDLSEHVVSSTEEILRLMAAGSKNRSVGATLMNADSSRSHSIFTVWV------ASKLNLVDLAGSERQGKTGATGDRLKEATKINLSLSALGNVISALVDKHIPYRDSKLTRLLQDSLGGNTKTLMVCALSPADNNYDETLSTLRYANRAKNIQNKAIINEKDALLAGQLSPDQ--------AA------
>Neucr_NCU03715
DPGANVRVVVRVRAFLPRELEKCIVEATRTS--EEKSFTFDKSF--DATQEHVYDSLGEEFLDHNFEGYHTCIFAYGQTGSGKSYTMMG-QPGLIPRTCEDLFQRISYNVKVSYFEVYNEHVRDLLAPYLKVRTEG-PYVKDLTEVPVRGLEEIIRWMRIGDRSRTVASTKMNDTSSRSHAVFTIMLKQITERSSRIRLVDLAGSERAKSTEATG-RLREGSNINKSLTTLGRVIAALADKVVPYRDSVLTWLLKDSLGGNSKTAMIACISPTD--YDETLSTLRYADQAKRIRTRAVVNQGVSQLVVSDSQT-----------EYEKSL
>Triad_1085
-MAEAV-VIVRCRPINQREVDENVVESTFQAAEPPKSFTYDGVYNINSVTDTIYNDIAYPLVDGVLEGYNGTIFAYGQTGCGKSYTMQGVQRGITPRAFDHIFEAIKYLIRASYLEIYNETIRDLLNLEVKEHPEKGVYVKDLLSIPVYSTIDMERLMNIGGKNRSVGATLMNADSSRSHSIFTISL------TGKLNLVDLAGSERQSKTGASGSRLKEATKINLSLSALGNVISALVDKHIPYRDSKLTRLLQDSLGGNTKTLMVACISPADNNYDETLSTLRYANRAKNIKNKPRINEKDAMLTVSPTENE----QNEQARENQANL
>Drome_CG7293-PA
TPNECV-VVVRCRPMSNRERSPEVVNNRGVVNEQRKVFTYDAAYDASATQTTLYHEVVFPLVSSVLEGFNGCIFAYGQTGTGKTFTMEGVLMGIIPRTFEQIWLHIQFLVDVSYLEIYMEELRDLLKLEVRER-GSGVYVPNLHAINCKSVEDMIKVMQVGNKNRTVGFTNMNEHSSRSHAIFMIKI------VGKLNLIDLAGSERQSKTGASAERLKEASKINLALSSLGNVISALAESHVPYRDSKLTRLLQDSLGGNSKTIMIANIGPSNYNYNETLTTLRYASRAKSIQNQPIKNEQDALIGPQQQQRS----------KEPVED
>Apime_GB18398-PA
VVTQCV-VVVRCRPMDEKELAMRVVDSRGVVSDNVKVFTFDAVYDWNSSQQDLYEETVRPLVSSVLDGFNGTIFAYGQTGTGKTYTMEGLRRGVIPRSFEHIFNHIQYLVRASYLEIYQEEIRDLLLFELKEKPDIGVFVKDLSTSVCKSAAEIQQLMNTGNQNRTIGATNMNEHSSRSHAIFLITI------VGRLNLVDLAGSERQSKTGSSGERLKEASKINLSLSALGNVISALVDKHVPYRDSKLTRLLQDSLGGNSKTIMVANIGPASYNYEETLTTLRYANRAKNIKNKPRINEKDAKLAQKGMVQK----------ESKIEK
>Monbr_16629
GGGDNV-VCVRVRPMNKKEQAANITTARGTVQAPPKTYTFDCSFPSDVRQLDVYNKVARPIVDSVLEGYNGTVFAYGQTGTGKTFSMEGDLKGIIPNSFAHIFGEIQFLVRCSYLEIYCEDVTDLLALQVKEHPDTGVYVKGLSDYSVKSVEEMEAIMTRGNKNRSVGATNMNEHSSRSHAIFTITV------MGKLHLVDLAGSERQSKTGAEGDRLKEATKINWSLSALGNVISTLVDKHIPYRDSKLTRLLQDSLGGNAKTLMIATFGPADYNYEETISTLRYADRAKRIKNKPKINEKDAQLEGEGGYVG----------AVKSRR
>Apime_GB16300-PA
GEIENV-VVVRVRPLNGKELDKNIVCINSEIQEPPKVFSFDAVFDTDSTQVDIYNETARPIVDKVLQGYNGTIFAYGQTGTGKTYTMSGALRGIIPNTFAHIFGHIKFLVRATYLEIYNEEVRDLLTLEVKERPDIGVFVKDLSGYVVNNADDLDRIMSLGNKNRVVGATAMNVSSSRSHAIFTITV------MGKLHLVDLAGSERQSKTKASGVRLREATKINLSLSTLGNVISALVDQHVPYRNSKLTRLLQDSLGGNSKTLMCANVSPADINYDETISTLRYANRAKNIKNRARINEKDAQLEENGAEIS-----ESEDESQDSN-
>Tetth_19.m00358
MPQECV-VMVRVRPMNDKERQKECVEKLNQIEGSEKVFTYDAVFYQKVQQQLVYEASAFPLVESVFEGYNGTIFAYGQTGCGKTHTMMGDEKGIIPRTFSHIINLIEFLVRVSFLEIYNEEIHDLLAFELKQSPEKGVFVKDLNQIVVKSVKEMENLMYKGNENRSVGATAMNKDSSRSHSIFTIYI------AGKLNLVDLAGSERQSKTQATGDRLKEANKINLSLSALGNVISALVDRHIPYRDSKLTRLLEDSLGGNTKTIMIAAISPADYSYDETLGTLRYASRAKNIKNQPKVNEKDAMLENQPSGGG----------QQEMN-
>Cioin_296665
KSSECV-VVVRCRPLNQKEVEESVVSKSGQVPDPPKSFTFDAIYDWNCTQSDIFEETFHPLLDSVLNGFNGTIFAYGQTGTGKTFTMEGVLRGAIPRSFEHIYKHIQYLVRASYLEIYQEDIRDLLKLELKERPDTGVYVKDLLSFVTKSVKEIEHVMNVGNQNRSVGATNMNEHSSRSHAIFVITI------VGKLNLVDLAGSERQAKSGATGERLKEATKINLSLSALGNVISSLVDKHIPYRDSKLTRLLQDSLGGNAKTVMVANIGPASYNSDETLTTLRYANRAKNIQNKPKINEKDANLESRSKGGR----------DDKLE-
>Chlre_185750
GGSESV-VVVRCRPLNGKEKASRIVDDAGQVAEPPKAFTFDQVYDWNCQQRDVFDITARPLIDSCIEGYNGTIFAYGQTGTGKSHTMEGKLRGLIPNTFRYVFEIIEFLVRSSYLEIYNEEVRDLLKMELKESPDRGVYVKDLSQFVCKNYEEMNKVLLAGKDNRQVGATLMNQDSSRSHSIFTITI------VGKLNLVDLAGSERQDKTGATGDRLKEGIKINLSLTALGNVISALVDKHIPYRDSKLTRLLQDSLGGNTKTVMVANIGPADWNYDETMSTLRYANRAKNIQNKPKINEKDAQLAARAAGGGPITMPSGGGSIDKMK-
>Chlre_150766
SGGECV-VAVRCRPLNGKEKGATIVEKTGQVGEPPKTFTFDNAFDWNVTQRDVYDVVARPIVNSVMDGYNGTIFAYGQTGTGKTHTMEGFLQGIIPNCFDHVFETVQWMVRASYLEIYNEEVRDLLNLELKEHKDSGVYVKGLNAFVVKGVPELKNVLEVGKKNRSVGATLMNQDSSRSHSIFTITI------VGKLNLVDLAGSERQSKTGATGDRLKEATKINLSLSALGNVISALVDKHVPYRDSKLTRLLQDSLGGNTKTIMCANMGPADWNYDETLSTLRYANRAKNIKNKPKINEKDAALEAEGGALPGFATGPG---PKDMEK
>Triad_56826
KEVDNV-VAVRCRPLNEKEKNAHVIKANGTVTDGSKTFTFDTVFGSDSKQVDVYNQTARKIVESVLEGYNGTIFAYGQTGTGKTFTMEGVLRGIIPNSFAHIFGHIRFLVRVSYMEIYNEEVRDLLALEVKERPDVGVYVKDLSAFVVNNADDMDKIMNIGNKSRSVGATDMNAQSSRSHAIFSITV------VGKLHLVDLAGSERQTKTGATGVRLKEATKINLSLSTLGNVISALVDRHIPYRNSKLTRLLQDSLGGNAKTVMIATVGPSIYNVEESISTLRYANRAKNIKNHAKINEKDAQLENEGYEEG-SSEGSEYSGKRQ---
>Parte_GSPATP00032200001
KRKECV-VVVRARPLSSKEIEKRIVDSRKEINEAQRTFVFDEVFDLNSQQEQVYNNTALPIVESVMDGYNGTVFAYGQTGTGKTHTMEGKERGITPRTFDHIIKVIQFLVRCSYLELYNEEVRDLLTLELREKPEQGIFVKDLSKIVVKSVAELNEWLKAGRANRKVGETKMNQESSRSHSIFTLTI------SGKLNLVDLAGSERQSKTQAVGVRFEEAININLSLTTLGNVITTLVDKHIPYRDSKLTRLLQDSLGGNTKTVMVANIGPADYNFDETMSTLRYANRAKKIQNNPKINEKDAELARKAGG------------IEKAQA
>Cioin_260824
---DNV-VVVRCRPFNTKEKSRQAVKVRGQISEPPKTFTFDTVFGPESKQVDVYNLTARPIVDSVLEGYNGTIFAYGQTGTGKTFTMEGVLRGIIPNSFAHIFGHIRFLGRVSYLEIYNEEVRDLLALDVKERPDIGVFVKDLSMFVVNNADDMDRIMTLGNKNRSVGATDMNEQSSRSHAIFTVTI------VGKLHLVDLAGSERQVKTGATGQRLKEATKINLSLSTLGNVISSLVDRHIPYRNSKLTRMLQDSLGGNSKTLMCANIGPADYNYDETISTLRYANRAKNIKNKATINEKDAKLAEEGSGSE------GESERRKID-
>Caeel_CE31568
-MAESV-VAVRCRPFNQREKDTLCVGNVGQV-GAAKDFTFDGAYFMDSTGEQIYNDIVFPLVENVIEGYNGTVFAYGQTGSGKTFSMQGIQRGVIPRAFDHIFTATKFLVHCSYLEIYNEEVRDLLQLEIKEQPDRGVYVAGLSMHVCHDVPACKELMTRGFNNRHVGATLMNKDSSRSHSIFTVYV------MGKLNLVDLAGSERQSKTGATGDRLKEATKINLSLSALGNVISALVDKHIPYRDSKLTRLLQDSLGGNTKTIMIACVSPSSDNYDETLSTLRYANRAKNIKNKPTINEKDAMVQPGAVGVG----APAQDAEEQTSL
>Homsa_OTTHUMP00000023473
VKGIPVRVALRCRPLVPKEIS-MCLSPGEVV--TDKSFTYDFVFDPSTEQEEVFNTAVAPLIKGVFKGYNATVLAYGQTGSGKTYSMGG-TVGVIPRVIQLLFKEIEFTLKVSYLEIYNEEILDLLC-QINIREDPKIKIVGLTEKTVLVALDTVSCLEQGNNSRTVASTAMNSQSSRSHAIFTISL--EQRKRSKLHLVDLAGSERQKKTKAEGDRLKEGININRGLLCLGNVISALGDGFVPYRDSKLTRLLQDSLGGNSHTLMIACVSPADSNLEETLNTLRYADRARKIKNKPIVNI--PLLLQAH-------GGT-LPGVEGLSG
>Physo_113851
--------MVRIRPMSGKEVQQEVTTDRAEVSEPPKSFTFDAAFGAQSTQQQVYDTAATEIVEAVMEGYNGTIFAYGQTGAGKSHTMEGY--GIIPNSFKHVFDKVRILVRASYLEIYNEEIRDLLNLDLKENADSGVYVKGLTAQVVKDAAEIDHVMQTGKKNRSVGATLMNQTSSRSHSIFTIVV------VGKLNLVDLAGSERQSKTGATGDRLQEANKINLSLSALGNVISALVDKHIPYRDSKLTRLLQDSLGGNTKTVMIANCGPADYNYEETLTTLRYASRAKNIKNKPKINEKDAKLLAIEKQASGVSSIDGGAGAQDLA-
>Galga_ENSGALP00000004291
MSGASVKVAVRVRPFNSRETSKCIIQG-STS--APKSFSFDYSY--DASQSRVYNDIGKEMLLHAFEGYNVCIFAYGQTGAGKSYTMMG-QAGIIPQLCEELFEKISYSVEVSYMEIYCERVRDLLNPNLRVRLLG-PYVEDLSKLAVTSYTDIADLMDAGNKARTVAATNMNETSSRSHAVFTIVFTQKTEKVSKISLVDLAGSERADSTGAKG-RLKEGANINKSLTTLGKVISALAE-FIPYRDSVLTWLLRENLGGNSRTAMVAALSPADINYDETLSTLRYADRAKQIKCNAVINENAKKDLLRAQGL---GDIIDTS-------
>Thaps_32329
KKSEAI-VVFRVRPLNSKEKQGIATVDKGVIGDSTKTFTFDAVFSQKSSQRHIYDVCAAPVVQSVLEGFNGTVFCYGQTGAGKTHTMEGLLKGIIPNTFEHIFDHIKYLVRASYFEIYNEEIKDLLGLELKESADSGVYVKDLTSTVVKSVDEIDTILQKGKKNRSVGATLMNAGSSRSHSVFTIII------VGKLNLVDLAGSERQSKTGATGDRLKEATKINLSLSALGNVISALVDKHVPYRDSKLTRILQDSLGGNTKTVMCANAGPADYNYDESLSTLRYANRAKNIKNKPVINEKDARLSQMPSISSDDAIGNKEN---KAEL
>Parte_GSPATP00034782001
KRKECV-VVVRARPLSSKEVERRIVETRKEIGEAQRSFVFDEVFDMNSQQEQVYHNTALPIVESVMDGYNGTVFAYGQTGTGKTHTMEGKERGITPRTFDHIIKVIQFLVRCSYLELYNEEVRDLLTLELREKPEQGVFVKDLSKIVVKSVAELNEWLKAGRANRKVGETKMNQESSRSHSIFTLTI------SGKLNLVDLAGSERQSKTQAVGVRFEEAININLSLTTLGNVITSLVDKHIPYRDSKLTRLLQDSLGGNTKTVMVANIGPADYNFDETMSTLRYASRAKKIQNNPKINEKDAELARKAGG------------IEKAQA
>Galga_ENSGALP00000006656
EKGIPVRVALRCRPLVPKETS-MCLSPGEIV--SDKAFTYDYVFDPSVEQEEVFNTAVAPLIRGIFKGYNATVLAYGQTGSGKTYSMGG-SMGVIPRVIKLLFKEKEFVLKVSYLEIYNEDILDLLC-QISIREDPKIKIVGLTERNVACARDTVSCLEQGNNCRTVASTAMNSQSSRSHAIFTICI--DQKKHSKLHLVDLAGSERQKKTKAEGDRLKEGININRGLLCLGNVISALGEGFVPYRDSKLTRLLQDSLGGNSHTLMIACVSPADSNLEETLNTLRYADRARKIKNKPIVNV--PLLLQAH-------GGT-LPVMEGLSG
>Takru_SINFRUP00000150719
KSSESV-VVVRCRPMNKKELADKVVSKLGQIAELSKVFTFDSVYDWNSKQIDLYDESFRPLVDSVLLGFNGTIFAYGQTGTGKTYTMEGVRRGVIPNSFEHIFTHIQYLVRAAYLEIYQEEIRDLLRLELRERPDTGVYVPDLLSIVPRNVQEIENVMNVGNQNRSVGATNMNEHSSRSHAIFLITV------VGKLNLVDLAGSERQSKTGAQGERLKEATKINLSLSALGNVISALVDKHIPYRDSKLTRLLQDSLGGNARTVMVANIGPASYNVEETLTTLRYANRAKNIKNKPRINEKDALLQKKK--------------EEKLEK
>Homsa_OTTHUMP00000001775
MSGASVKVAVRVRPFNSRETSKCIIQG-STS--APKSFSFDYSY--DASQNRVYNDIGKEMLLHAFEGYNVCIFAYGQTGAGKSYTMMG-QAGIIPQLCEELFEKISYSVEVSYMEIYCERVRDLLNPNLRVRLLG-PYVEDLSKLAVTSYTDIADLMDAGNKARTVAATNMNETSSRSHAVFTIVFTQKTEKVSKISLVDLAGSERADSTGAKG-RLKEGANINKSLTTLGKVISALAE-FIPYRDSVLTWLLRENLGGNSRTAMVAALSPADINYDETLSTLRYADRAKQIKCNAVINENAKKDLLRAQGL---GDIIDTS-------
>Homsa_OTTHUMP00000001773
MSGASVKVAVRVRPFNSRETSKCIIQG-STS--APKSFSFDYSY--DASQNRVYNDIGKEMLLHAFEGYNVCIFAYGQTGAGKSYTMMG-QAGIIPQLCEELFEKISYSVEVSYMEIYCERVRDLLNPNLRVRLLG-PYVEDLSKLAVTSYTDIADLMDAGNKARTVAATNMNETSSRSHAVFTIVFTQKTEKVSKISLVDLAGSERADSTGAKG-RLKEGANINKSLTTLGKVISALAE-FIPYRDSVLTWLLRENLGGNSRTAMVAALSPADINYDETLSTLRYADRAKQIKCNAVINENAKKDLLRAQGL---GDIIDTS-------
>Homsa_OTTHUMP00000001774
MSGASVKVAVRVRPFNSRETSKCIIQG-STS--APKSFSFDYSY--DASQNRVYNDIGKEMLLHAFEGYNVCIFAYGQTGAGKSYTMMG-QAGIIPQLCEELFEKISYSVEVSYMEIYCERVRDLLNPNLRVRLLG-PYVEDLSKLAVTSYTDIADLMDAGNKARTVAATNMNETSSRSHAVFTIVFTQKTEKVSKISLVDLAGSERADSTGAKG-RLKEGANINKSLTTLGKVISALAE-FIPYRDSVLTWLLRENLGGNSRTAMVAALSPADINYDETLSTLRYADRAKQIKCNAVINENAKKDLLRAQGL---GDIIDTS-------
>Homsa_NP_001092763.1
VKGIPVRVALRCRPLVPKEIS-MCLSPGEVV--TDKSFTYDFVFDPCTEQEEVFNKAVAPLIKGIFKGYNATVLAYGQTGSGKTYSMGG-TVGIIPRVIQLLFKEIEFTLKVSYLEIYNEEILDLLC-QINIREDPKIKIVGLTEKTVLVALDTVSCLEQGNNSRTVASTAMNSQSSRSHAIFTISI--EQRKRSKLHLVDLAGSERQKKTKAEGDRLKEGININRGLLCLGNVISALGDSFVPYRDSKLTRLLQDSLGGNSHTLMIACVSPADSNLEETLSTLRYADRARKIKNKPIVNI--PLLLQAH-------GGT-LPGVECLSG
>Homsa_XP_947219.1
VKGIPVRVALRCRPLVPKEIS-MCLSPGEVV--TDKSFTYDFVFDPCTEQEEVFNKAVAPLIKGIFKGYNATVLAYGQTGSGKTYSMGG-TVGIIPRVIQLLFKEIEFTLKVSYLEIYNEEILDLLC-QINIREDPKIKIVGLTEKTVLVALDTVSCLEQGNNSRTVASTAMNSQSSRSHAIFTISI--EQRKRSKLHLVDLAGSERQKKTKAEGDRLKEGININRGLLCLGNVISALGDSFVPYRDSKLTRLLQDSLGGNSHTLMIACVSPADSNLEETLSTLRYADRARKIKNKPIVNI--PLLLQAH-------GGT-LPGVECLSG
>Monbr_13875
--MSSVKVAVRCRPFNSREKGKCIIEN-STR--KPNTFAFDFSH--DATQDQVYKDLGVEMLEHAFEGYNVCIFAYGQTGAGKSFTMMG-MQGIIPRLCRDLFERTTFSVEVSYLEIYNEKVRDLLNPNLRVRILG-PYVEDLTKLVVSSYEDINQLMDEGNKARTVASTNMNATSSRSHAVFSLVFTQRTEKQSKISLVDLAGSERADSTGATG-RLKEGANINKSLTTLGKVISALAESYIPYRDSALTWLLRENLGGNSKTAMVAAVSPADINYDETLSTLRYADRAKQIVCKAIVNENAKKSQMTVCDYHKPFSGVAM--TSELNE
>Homsa_OTTHUMP00000001776
MSGASVKVAVRVRPFNSRETSKCIIQG-STS--APKSFSFDYSY--DASQNRVYNDIGKEMLLHAFEGYNVCIFAYGQTGAGKSYTMMG-QAGIIPQLCEELFEKISYSVEVSYMEIYCERVRDLLNPNLRVRLLG-PYVEDLSKLAVTSYTDIADLMDAGNKARTVAATNMNETSSRSHAVFTIVFTQKTEKVSKISLVDLAGSERADSTGAKG-RLKEGANINKSLTTLGKVISALAEDFIPYRDSVLTWLLRENLGGNSRTAMVAALSPADINYDETLSTLRYADRAKQIKCNAVINENAKKDLLRAQGL---GDIIDIDPAS----
>Homsa_OTTHUMP00000001772
MSGASVKVAVRVRPFNSRETSKCIIQG-STS--APKSFSFDYSY--DASQNRVYNDIGKEMLLHAFEGYNVCIFAYGQTGAGKSYTMMG-QAGIIPQLCEELFEKISYSVEVSYMEIYCERVRDLLNPNLRVRLLG-PYVEDLSKLAVTSYTDIADLMDAGNKARTVAATNMNETSSRSHAVFTIVFTQKTEKVSKISLVDLAGSERADSTGAKG-RLKEGANINKSLTTLGKVISALAEDFIPYRDSVLTWLLRENLGGNSRTAMVAALSPADINYDETLSTLRYADRAKQIKCNAVINENAKKDLLRAQGL---GDIIDIDPAS----
>Homsa_OTTHUMP00000125303
MAGASVKVAVRVRPFNARETSKCVVSG-TTS--APKSFTFDYSY--DASQQQVYRDIGEEMLLHAFEGYNVCIFAYGQTGAGKSYTMMG-QQGIVPQLCEDLFSRVSYSVEVSYMEIYCERVRDLLNPSLRVRILG-PYVQDLSKLAVTSYADIADLMDCGNKARTVAATNMNETSSRSHAVFTIVFTQRSEKVSKISLVDLAGSERADSSGARG-RLKEGANINKSLTTLGKVISALADQFIPYRDSVLTWLLKENLGGNSRTAMIAALSPADINYEETLSTLRYADRTKQIRCNAIINENARRELLMAQGLSSALEGLKTEEFS----
>Homsa_OTTHUMP00000182735
MAGASVKVAVRVRPFNARETSKCVVSG-TTS--APKSFTFDYSY--DASQQQVYRDIGEEMLLHAFEGYNVCIFAYGQTGAGKSYTMMG-QQGIVPQLCEDLFSRVSYSVEVSYMEIYCERVRDLLNPSLRVRILG-PYVQDLSKLAVTSYADIADLMDCGNKARTVAATNMNETSSRSHAVFTIVFTQRSEKVSKISLVDLAGSERADSSGARG-RLKEGANINKSLTTLGKVISALADQFIPYRDSVLTWLLKENLGGNSRTAMIAALSPADINYEETLSTLRYADRTKQIRCNAIINENARRELLMAQGLSSALEGLKTEEFS----
>Physo_139516
SKSESV-VCVRIRPLSTKEVQTYIVHAQGEIDEPPKKFTFDAAIPPESSQQDVYAQAATDIVESVVNGFNGTIFAYGQTGAGKSHTMEGYAKGIIPNSFSHIFDRIQFMVYASYLEIYNEEIRDLLNLELKETVDAGVFVKDLTSRQVAAAAEIDAVMQQGKKNRSVGATLMNQTSSRSHSMFTITV------VGKLNLVDLAGSERQSKTGATGDRMKEATKINLSLSALGNVISALVDKHIPYRDSKLTRLLQDSLGGNAKTVMIANCGPADYNYNETLSTLRYANRAKNIKNKPKINEKDAALAAQEKNGP----VMSGAETV----
>Auran_24616
KGSVSV-VVVRCRPLNKKEITTPIIETRQLA--QKKQFTFDACYDEKSTQKQFYEESCYPLVESVMEGFNGTIFAYGQTGCGKTWTMQGPLRGVIPSSFDHIFENIEYLVRCSYLEIYNEEIRDLLACELKEDPSRGVYVKGLSNVVVQDEATINRVMDTGLENRTTGATLMNEGSSRSHSIFTLVL------MGKLNLVDLAGSERQSKTGATGDRLKEGCKINLSLSALGNVISALVDKHIPYRDSKLTRLLQDSLGGNTKTLMVAAISPADYNYDETLSTLRYANRAKNIKNKPKINEKDALLEAQQHAAAGPGVALGAP-QHSLV-
>Tetth_6.m00484
MSSETV-VMVRARPMNKLEISANIVQQTNQIDEAAKVFTYDYVFPPDIQQQTVYENSAFPLVESVVEGYNGTIFAYGQTGCGKTHSMLGKEKGIIPRTFSHIINIVNFLVRCSYIEIYNEEIHDLLAMDLKEYPDKGVFVKDLTMNVVKTVAEMEKWMNIGTENRSVGATAMNKDSSRSHSIFTLYI------AGKLNLVDLAGSERQSKTQATGDRLKEATKINLSLSALGNVISALVDKHVPYRDSKLTRLLQDSLGGNTKTIMIAAISPADYNYEETLSTLRYASRAKNIKNQPKVNQKDAMLLKQQAGEQNFNAV-----MNALN-
>Drome_CG10642-PA
DEIENV-VVVRTRPMDKNELSLSAISINRAIAEPPKTYYFDNVFDGGSNQMDLYVDTARPIVDKVLEGYNGTILAYGQTGTGKTYTMSGNTKGIIPNAFAHIFGHIKFLVRVSYMEIYNEEVRDLLKLEVKERPDIGVFVKDLSGYVVHNADDLENIMRLGNKNRAVGATKMNQESSRSHAIFSITV------MGKLQLVDLAGSERQSKTQASGQRLKEATKINLSLSVLGNVISALVDKHIPYRNSKLTRLLQDSLGGNSKTVMCATISPADSNYMETISTLRYASRAKNIQNRMHINEKDAQLEEGDSLEE----------EIKPKE
>Capsp_165042
--------------MNEKEKSEKIVRSRGVCSDPPKTFTFDSVYDDDSKQRDLYDETFRDLVQAVVDGFNGTIFAYGQTGTGKTFTMQGLLKGVIPCSFDHIFSHIQYLVRASYLEIYMEEIRDLLKLELKERPDTGVYVKDLSSFVTKSVKEIEHVMNVGNQNRSVGSTNMNEHSSRSHAIFIITI------VGKLNLVDLAGSERQSKTGAAGDRLKEATKINLSLSALGNVISALVDKHIPYRDSKLTRLLQDSLGGNAKTVMVANIGPADWNFEETVTTLRYANRAKNIKNKPKINEKDAALGGKPSKGK----------DE----
>Drome_CG9191-PA
-SNQNIQVYVRVRPLNSRERCAEVVDP-E----LTKKFTFDRSFGPESKQCDVYSVVVSPLIEEVLNGYNCTVFAYGQTGTGKTHTMVG-DIGIIPRALSHLFDELEYTMRISYLELYNEELCDLLSTKIRIFDDS-VIIQGLEEIPVHSKDDVYKLLEKGKERRKTATTLMNAQSSRSHTVFSIVVHIRMLKIGKLNLVDLAGSENVSKAGN--KRVRETVNINQSLLTLGRVITALVD-HVPYRESKLTRLLQESLGGRTKTSIIATISPGHKDIEETLSTLEYAHRAKNIQNKPEVNQT--LKRDLMAARDKNGIYLAEETKLLLKD
>Galga_ENSGALP00000010967
-KGKNIQVVVRCRPFNASERKYAVVDARE----LKKTYTFDMVFGAQAKQIDVYRSVVCPILDEVIMGYNCTVFAYGQTGTGKTFTMEG-LAGIIPRTLHQIFEKLEFSVKVSLLEIYNEELFDLLNERLQMFDDG-VIIKGLEEVTVHNKNEVYQILERGAAKRTTAATYMNAYSSRSHSVFSITIHMKLVKIGKLNLVDLAGSENIGRSGA--DRAREAGNINQSLLTLGRVISALVE-HIPYRESKLTRILQDSLGGRTKTSIIATVSPASINLEETLSTLEYAHRAKHIMNKPEVNQT--LKRDLAATREKNGVYISLENKLKISE
>Orysa_Os05g02670.1
-KGVNVQVILRCRPMSDEETKPVVISRRE----IDRTFAFDKVFGPASKQKDLFEQSISPIVNEVLEGYNCTIFAYGQTGTGKTYTMEG-DAGVIPRAVRQIFDILEYSMKVTFLELYNEEITDLLAKPIALMEDG-VFVRGLEEEVVYSAGEIYKILDKGSAKRRTAETLLNKQSSRSHSIFSITIHIKMIKIGKLNLVDLAGSENISRSGA--DRAREAGEINKSLLTLGRVINALVE-HVPYRDSKLTRLLRDSLGGKTKTCIIATISPSVYCLEETLSTLDYAHRAKNIKNKPEVNQM--LKQEVFAAREKNGIYIPREREKDLEK
>Orysa_Os05g02670.2
-KGVNVQVILRCRPMSDEETKPVVISRRE----IDRTFAFDKVFGPASKQKDLFEQSISPIVNEVLEGYNCTIFAYGQTGTGKTYTMEG-DAGVIPRAVRQIFDILEYSMKVTFLELYNEEITDLLAKPIALMEDG-VFVRGLEEEVVYSAGEIYKILDKGSAKRRTAETLLNKQSSRSHSIFSITIHIKMIKIGKLNLVDLAGSENISRSGA--DRAREAGEINKSLLTLGRVINALVE-HVPYRDSKLTRLLRDSLGGKTKTCIIATISPSVYCLEETLSTLDYAHRAKNIKNKPEVNQM--LKQEVFAAREKNGIYIPREREKDLEK
>Orysa_Os05g02670.3
-KGVNVQVILRCRPMSDEETKPVVISRRE----IDRTFAFDKVFGPASKQKDLFEQSISPIVNEVLEGYNCTIFAYGQTGTGKTYTMEG-DAGVIPRAVRQIFDILEYSMKVTFLELYNEEITDLLAKPIALMEDG-VFVRGLEEEVVYSAGEIYKILDKGSAKRRTAETLLNKQSSRSHSIFSITIHIKMIKIGKLNLVDLAGSENISRSGA--DRAREAGEINKSLLTLGRVINALVE-HVPYRDSKLTRLLRDSLGGKTKTCIIATISPSVYCLEETLSTLDYAHRAKNIKNKPEVNQM--LKQEVFAAREKNGIYIPREREKDLEK
>Auran_59154
KAEETV-VVVRVRPLSRKEIQDAATVATGRIADPPKAFTFDAVFDPNITQRKLYDICSAPVVDAVLAGFNGTIFAYGQTGAGKTFTMEGVLRGIIPNAFQQIFDRVQFLVRASYLEIYNEEIRDLLNLELKENVDSGVYVKDLTSFIVKSSHEIDQVMQAGKKNRSVGATLMNAGSSRSHAIFTIIV------VGKLNLVDLAGSERQGKTGATGDRLKEATKINLSLSALGNVISALVDKHIPYRDSKLTRLLQDSLGGNTKTVMCANCGPAGYNYDETVSTLRYANRAKNIKNKPKINEKDAQLAGGGSGGGGGGYGPGVK-AEDLA-
>Takru_SINFRUP00000160994
MAGASVKVAVRVRPFNSRETGKCIIQG-TTT--N-KSFNFDYSY--DASQMQVYKDIGEEMLLHAFEGYNVCIFAYGQTGAGKSYTMMG-QQGIIPLLCEDLFTKISYSVEVSYMEIYCERVRDLLNPNLRVRLMG-PYVEDLSKLAVTSYNDIQDLMDSGNKARTVAATNMNETSSRSHAVFNIIFTQKSEKVSKISLVDLAGSERADSTGAKG-RLKEGANINKSLTTLGKVISALAEVFIPYRDSVLTWLLRENLGGNSRTAMVAALSPADINYDETLSTLRYADRAKQIRCNAVINENNRKDLLYAQGL---GDIIEMTN------
>Parte_GSPATP00032159001
KESECV-VVVRVRPFNQKEKEKPCVNKQNVV-NETKQFSYDYVFGMNAKQSYIYEKTAFNLVESVIDGYNGTIFAYGQTGCGKTFTMTGVLKGIIPRTFTQIQTIIKFLVRCSFLEIYNEEIRDLLALELKES-QGSVSVKDLTMVTVKTAQDMDKYMTLGQSNRSVGATAMNAQSSRSHCIFTVYV------VGKLNLVDLAGSERQSKTQATGDRLKEATKINLSLSALGNVISALVDKHIPYRDSKLTRLLQDSLGGNTKTVMITALSPADYNYDETLSSLRYASRAKMIKNQPKINEKDAQLSKLHKNGG----------ANNLEI
>Parte_GSPATP00030644001
MPAECV-VIVRVRPFNQKERDKPCVNSTNSV-NDKKQFTYDYVFGPETPQIQIYQQTAFNLVESVAEGYNGTIFAYGQTGCGKTFTMIGDMKGIIPRTFEQIISIIKFLLRCSYIEIYNEEIHDLLQYELKEG-QQGLYVKDLNIPIVKTLQDMDKYMALGAQNRSVGATAMNKESSRSHCIFTVYM------AGKLNLVDLAGSERQSKTQATGDRLKEATKINLSLSALGNVISALVDKHIPYRDSKLTRLLQDSLGGNTKTIMITAISPSDFNYDETLSSLRYASRAKMIKNQPKVNEKDALLLRQNQDNG----------SHQLLQ
>Toxgo_25.m01768
FSSPSVTHALRCRPLNEKEQAEVVVHPSATVSGSEKRFTFDAAYSWNAEQKHIYDETAVGIVESVMEGYNGTIFAYGQTGTGKTHTMMGTNKGIIPRAFEHIFSRVRYLVQASFLEIYNEEIRDLLGLELKDHPRSGVYVKDLSSFVVKGVEELQAAMLAGQKNRKVGATLMNVVSSRSHTIFTVTI------VGKLNLVDLAGSERHAKTGATGGTFKEAAKINLSLSALGNVISALVERFIPYRDSKLTRLLQDSLGGNTKTAMIATIGPADSNYEETLSTLRYAHRAKNIRNKPRINSKDAELAYAATLPR------------VVPE
>Homsa_OTTHUMP00000120026
KASEAL-VVARCRPLSRKEEAEQILTKLGQVPELPKTFTFDAVYDASSKQADLYDETVRPLIDSVLQGFNGTVFAYGQTGTGKTYTMQGTLRGVIPNAFEHIFTHIQYLVRASYLEIYQEEIRDLLKLELKENPETGVYIKDLSSFVTKNVKEIEHVMNLGNQTRAVGSTHMNEVSSRSHAIFIITV------VGKLNLVDLAGSERQNKAGAGGERPKEASKINLSLSALGNVIAALAGRHIPYRDSKLTRLLQDSLGGNAKTIMVATLGPASHSYDESLSTLRFANRAKNIKNKPQVNEKDTQLEKRGMLGK----------EGDNNR
>Homsa_NP_002245.4
KASEAL-VVARCRPLSRKEEAEQILTKLGQVPELPKTFTFDAVYDASSKQADLYDETVRPLIDSVLQGFNGTVFAYGQTGTGKTYTMQGTLRGVIPNAFEHIFTHIQYLVRASYLEIYQEEIRDLLKLELKENPETGVYIKDLSSFVTKNVKEIEHVMNLGNQTRAVGSTHMNEVSSRSHAIFIITV------VGKLNLVDLAGSERQNKAGAGGERPKEASKINLSLSALGNVIAALAGRHIPYRDSKLTRLLQDSLGGNAKTIMVATLGPASHSYDESLSTLRFANRAKNIKNKPRVNEKDTQLEKRGMLGK----------EGDNNR
>Drome_CG8566-PD
--MSSVKVAVRVRPFNSREIAKCIIEG-TTA--SVKRFNFDYSY--DSTQSMVYKDIGEEMLQHSFDGYNVCIFAYGQTGAGKSYTMMG-QEGIIPMICKDLFTRIKYSVEVSYMEIYCERVRDLLNPNLRVRLLG-PYVEDLSKLAVTDYQDIHDLIDEGNKARTVAATNMNETSSRSHAVFTIFFTQRTEKVSKISLVDLAGSERADSTGAKG-RLKEGANINKSLTTLGKVISALAEAFIPYRDSALTWLLRENLGGNSKTAMIAAISPADINYDETLSTLRYADRAKQIVCKAVVNENAKRDLLKAEGIEQEEDELTKSTASELN-
>Parte_GSPATP00026396001
MPAECV-VIVRVRPFNQKERDKLCVNSTNSV-SDSKQFTYDYVFGPETPQLQIYQQTAFNLVESVAEGYNGTIFAYGQTGCGKTFTMIGDMKGIIPRTFEQIISIIKFLLRCSYIEIYNEEIHDLLQYELKEG-QQGVYVKDLNIPIVKTLQDMDKFMTLGAQNRSVGATAMNKESSRSHCIFTVYI------AGKLNLVDLAGSERQSKTQATGDRLKEATKINLSLSALGNVISALVDKHIPYRDSKLTRLLQDSLGGNTKTIMIAAISPSDFNYDETLSSLRYASRAKMIKNQPKVNEKDALLLKQNQDTG----------SHQLLQ
>Takru_SINFRUP00000132262
DVCSHVKVVVRVRPENERE-----NIAK-----KDLKFVFDHVFNENSTQLDIFENTTKAVLG-LMNGFNCTVFAYGATGAGKTHTMLGQ--GVMYRTMKDLFKRMEFAVAFSYLEVYNEQIRDLLA-PLAVREDG-VVVQGLTLHQPKSAEHILEALDSGNRNRTQHPTDMNATSSRSHAVFQIYLRQQNVCIAKMSLIDLAGSERASATN-KGARLREGANINRSLLALGNVINALD--HIPYRDSKLTRLLKDSLGGNCRTVMIANVSPSSKSYDDTHNTLKYANRAKEIKSS--------SLDCEKQRQELQLKQKIKAYNH---E
>Auran_54797
MPSESV-VVVRVRPLSRKEQQVATTVARGTIADPPKSFTFDAVFAANCTQKSIYDKCGATVVEAVLNGYNGTIFAYGQTGAGKTFTMEGVLRGIIPNAFQHIFDKVHFLVRASYLEIYNEEIRDLLNLDLKENVDSGVYVKDLTSFVVKSSHEIDQVMQAGKKNRSVGATLMNAGSSRSHAIFTIIV------VGKLNLVDLAGSERQAKTGATGDRLKEATKINLSLSALGNVISALVDKHIPYRDSKLTRLLQDSLGGNTKTVMCANCGPAGYNFDETISTLRYANRAKNIKNKPKINEKDAQLASQGVDSF--GYGTGEG-VEELAA
>Auran_35282
MPSESV-VVVRVRPLSRKEQQVATTVARGTIADPPKSFTFDAVFAANCTQKSIYDKCGATVVEAVLNGYNGTIFAYGQTGAGKTFTMEGVLRGIIPNAFQHIFDKVHFLVRASYLEIYNEEIRDLLNLDLKENVDSGVYVKDLTSFVVKSSHEIDQVMQAGKKNRSVGATLMNAGSSRSHAIFTIIV------VGKLNLVDLAGSERQAKTGATGDRLKEATKINLSLSALGNVISALVDKHIPYRDSKLTRLLQDSLGGNTKTVMCANCGPAGYNFDETISTLRYANRAKNIKNKPKINEKDAQLASQG--------------------
>Capsp_154669
--------------MNTKEKEKVASTVRGSVPEPPKTFTFDTTFGPNCKQVDVYNQVARPIVEFVLEGYNGTIFAYGQTGTGKTFTMEGVLRGIIPNSFAHIFGAIRFLVRVSYLEIYNEDVRDLLHLEVKERPDVGVYVKDLSAFVVNNADDMDRIMTLGNKNRHTGATNMNEHSSRSHAIFTVTI------AGKLHLVDLAGSERQSKTGATGQRLKEATKINLSLSTLGNVISALVDKHIPYRNSKLTRLLQDSLGGNSKTIMVANFGPADYNYDETVSTLRYANRAKNIQNRARVNEKDAQLEEGGGSLS---DGDEGSEKGQI--
>Auran_38574
MPSESV-VVVRVRPLSRKEQQIATTVAQGTIADPPKSFTFDAVFAANCTQKSIYDKCGATVVEAVLNGYNGTIFAYGQTGAGKTFTMEGVLRGIIPNAFQHIFDKVHFLVRASYLEIYNEEIRDLLNLDLKENVDSGVYVKDLTSFVVKSSHEIDQVMQAGKKNRSVGATLMNAGSSRSHAIFTIIV------VGKLNLVDLAGSERQAKTGATGDRLKEATKINLSLSALGNVISALVDKHIPYRDSKLTRLLQDSLGGNTKTVMCANCGPAGYNFDETISTLRYANRAKNIKNKPKINEKDAQLASQGSDGS--GCGTGEG-VEELAA
>Danre_OTTDARP00000022213
MSGASVKVAVRVRPFNSRETGKCIIQG-STT---PKTFSFDYSY--DASQNQVYNDIGKEMLQHAFEGYNVCIFAYGQTGAGKSYTMMG-QEGIIPQLCEELFEKISYSVEVAYMEIYCERVRDLLNPNLRVRLLG-PYVEDLSKLAVTSYTDIADLMDAGNKARTVAATNMNETSSRSHAVFTIVFTQRTEKVSKISLVDLAGSERADSTGAKG-RLKEGANINKSLTTLGKVISALAE-FIPYRDSVLTWLLRENLGGNSRTAMVAALSPADINFDETLSTLRYADRAKQIKCNAVINENAKKELLRAQGL---GDILDIEP------
>Phypa_159492
-KGVAVQVLLRCRPFSEDEKRPQVISQRE----IDRTFTFDKVFGPQSRQLDLYEQAIVPIVNEVLDGYNCTIFAYGQTGTGKTYTMEG-DAGVIPRAIQQIFETLEYSVKVTYLELYNEELTDLLAKPLALMEDG-VLVRGLEEEIVTSANQIYTLLDRGSAKRQTAETLLNKQSSRSHSIFSITIHMKLMKCGKLNLVDLAGSENISRSGA--DRAREAGEINKSLLTLGRVITALVE-HIPYRDSKLTRLLRDSLGGKTKTCIIATVSPSVHCLEETLSTLDYAHRAKNIKNKPEVNQM--LKSEVYSARERNGIYIPRDREKDLEK
>Danre_OTTDARP00000024106
KKSEAV-VVVRCRPLNKKEEAERIVERLGQVSSLVKSFTFDAVYDVSSKQNELYDYACKPLIDSVLLGFNGTIFAYGQTGTGKTYTMEGVTRGVIPNSFQHIFTQIQYLVRVSYIEIYQEEIRDLLKLELKENPELGVYVKDLSCVVTKNIKEIEHVMNLGNQSRSVGFTKMNERSSRSHAIFVITI------VGKLNMVDLAGSERQSKTGVQGRRFKEAAKINLSLSALGNVISALVDKHVPYRDSKLTRLLQDSLGGNAKTVMVATVGPASCYYDETLTTLRYANRAKNIKNKPKINEKDAQLEERGMLAK----------SGVETE
>Arath_AT3G44050.1
SQSFEFNVIIRTRPLSSSE--------QAITINPESRFTFDLVADENVSQEQMFKVAGVPMVENVVAGYNSCMFAYGQTGSGKTHTMLGDNCGMTPRVFEYLFSRIHFTCRCSFLEIYNEQILDLLDYNLQLREDHKIHVENLKEIEVSSARDVIQQLMQGAANRKVAATNMNRASSRSHSVFTCII--EHHRFARLNLVDLAGSERQKSSGAEGERLKEATNINKSLSTLGLVIMNLVSSHVPYRDSKLTFLLQDSLGGNSKTIIIANISPSSSCSLETLSTLKFAQRAKLIKNNAI---VNERLQIQQLKKETRL-RGM--GNGKVK-
>Lotgi_224357
--MSSVKVAVRVRPFNNREISECIIEG-ATT--KTNTFSYDHSY--DASQKKVYEDIGIDMLDHAFEGYNVCIFAYGQTGSGKSYTMMG-QEGIIPQLCEDLFQRINFSVEVSYMEIYCERVRDLLNPSLRVRLLG-PYVEDLSKLAVQKFEDINKLIDEGNKARTVAATNMNETSSRSHAVFTIIFSQRGEKVSKISLVDLAGSERADSTGAQG-RLKEGANINKSLTTLGKVISALSEAFVPYRDSVLTWLLRENLGGNSKTAMIAALSPADLNYDETLTTLRYADRAKQIVCKAVVNENARKDLLANEGIEKEGL---PQPLSELNE
>Parte_GSPATP00030209001
MPAECV-VIVRMRPFNQREKEKPCVIDTNTV-NDVKSYTYDYVFGAETPQLSIYQKTAFNLVESVADGYNGTIFAYGQTGCGKTFTMIGDMKGIIPRTFDQIISIIKFLLRCSYIEIYNEEIHDLLQYELKEG-QQGVFIKDLNIAVVRTTQEMDRYMQLGTQNRSVGATAMNKESSRSHCIFTVYI------AGKLNLVDLAGSERQSKTQATGDRLKEATKINLSLSALGNVISALVDKHIPYRDSKLTRLLQDSLGGNTKTIMITAISPSDFNFDETLSSLRYASRAKMIKNQPKVNEKDAMLSKQAAGQP----------GNRLKK
>Tetth_27.m00391
SNEECV-VAMRCRPISKQELIQEIVKERGEVGENRNVFTFDVVINQKSTQEHVYKMTALPIVESVLEGYNGTIFAYGQTGTGKTHTMEGSNRGIIPRTFEHIYRVIQFLVRASFLELYNEEIRDLLNLQLHENPDTGVYVKDLSSFIIQNPNEMKEKLAHGRENRKVGATKMNEGSSRSHSLFMITV------VGKLNLVDLAGSERQSKTQATGERFKEAININQSLATLGNVISALVDKYTPYRDSKLTRLLQDSLGGNTKTVMIANIGPADYNYDETISTLRYASRAKSIKNRPKINEKDAELQKKMGSNIIG--------VVQIEN
>Nemve_166826
--------------MNEKEIATRVVEKKGQIKEVPKMFTYDAVYDWNSKQIDLYDETFRQLVESVLEGYNGTIFAYGQTGTGKTFTMEGVLRGVIPNSFDHIFTHIQYLVRASYLEIYQEEVRDLLKLELKERPDTGVYVKDLQSFVCKSVKEIEHVMNVGNQNRSVGATKMNEHSSRSHAIFIITI------VGKLNMVDLAGSERQTKTEATGDRLKEATKINLSLSALGNVISALVDKHIPYRDSKLTRLLQDSLGGNARTVMVANIGPASYNYEESITTLRYANRAKNIKNKPHINEKDAELDRRGGKKK----------SQKIEK
>Takru_SINFRUP00000140633
-KGRNIQVVVRCRPFNTADRKYGLIDNRE----SRKTYTFDMVFGPAAKQIDVYRSVVCPILDEVIMGYNCTVFAYGQTGTGKTFTMEG-LAGIIPRTLHQIFEKLEFSVKVSLLEIYNEELFDLLSERLQLFDDS-VVVKGLEEVTVHNKDEVYQILERGAAKRKTASTLMNAYSSRSHSVFSVTIHMKLVKIGKLNLVDLAGSENIGRSGA--DRAREAGNINQSLLTLGRVITALVE-HIPYRESKLTRILQDSLGGRTKTSIIATVSPSSSNLEETLSTLEYASRAKNIMNKPEVNQT--LKRDLAATRDKNGVYLSTENQI----
>Takru_SINFRUP00000166784
KSSESV-VVVRCRPVNQREDSGGIIQRLGQVAEPQKTFTFDAVYDASSKQRDLYDESVRPLVDSVLAGFNGTIFAYGQTGTGKTYTMQGAKRGVIPNAFDHVFTHIQYLVRASYLEIYLEEIRDLLRLELRESPESGVYVRNLTSCVCKSIKEIEDVMNMGNQARAVGATDMNEHSSRSHALFLITV------VGRLNLVDLAGSERQAKTGVQGERLKEAAKINLSLSALGNVISALADRHVPYRDSKLTRLLQDSLGGNAKTVMVATLGPAPQHYDETLTTLRYANRAKNIQNQPRVNEKDAQLNHRKWSSKKDEQFDGDSWGERLEE
>Parte_GSPATP00031015001
MPTECV-VIVRMRPFNSREKEKPCVTDTNSV-NEVKNFSYDYVFGAETPQLQIYQKTAFNLVESVADGYNGTIFAYGQTGCGKTFTMIGDMKGIIPRTFDQIISIIKFLLRCSYIEIYNEEIHDLLQYELKEG-QQGVFIKDLNIAVVRTTQEMDKYMQLGTQNRSVGATAMNKESSRSHCIFTVYI------AGKLNLVDLAGSERQSKTQATGDRLKEATKINLSLSALGNVISALVDKHIPYRDSKLTRLLQDSLGGNTKTIMITAISPSDFNYDETLSSLRYASRAKMIKNQPKVNEKDALLSRQAAGQP----------NSRLMQ
>Nemve_208913
MSDECV-VIARCRPLDYNEIKEIIVSSLRQCPKMRKVFTFDGVYGSQCNTEKLYSEIVHPIVDGVLEGYNGTVFAYGQTSCGKTFTMQGSQVGITPRCCRHILNSMEYLLHVSYLEIYNEEIRDLLSLEIKEHPDKGMYVKGLSSITVDCYEDMAEILEIGSANRSVGSTCMNTDSSRSHSIFIIDL------NGKLNLVDLAGSERQSKSGATGERFREATKINLSLSALGNVISALVDKHIPYRDSKLTRLLQDSLGGNSKTLMVACISPGSNNYEETLSTLRYAKRAKNIKNRPRINEKDSIIAKEFNGGL----------------
>Giala_GL50803_16456
GSSDNV-VMVRVRPFNKREEQTEIIETLCTVGGSKKVFTYDAVYPSNSTQVEVFDESVREMIDGCLEGYNATVFAYGQTGSGKTHTMMGQ--GMIPLAFQRIFDFIQFLVRASFVEIYNEDLKDLLTLQLKEDPVKGVFIKDLSEHPVSDERHIDKLIQKGNESRAVAATLMNATSSRSHSIFQVVL------VGKLNLVDLAGSERQEKTGATGDRLKEAAKINLSLTTLGCVISKLVESHIPYRDSKLTRLLQDSLGGNSKTLMVVAVSPASTNYDETMSTLRYADRAKQIKNKPRINEKDAQLAEIMQQAN----------EAGYTM
>Strpu_GLEAN3_20414
-QEKNIQVVVRCRPVNSIEKKYSVLDSKE----SSKIFSFDKVFGPKSPQIEVYKSVVAPILDEVLMGYNCTVFAYGQTGTGKTFTMEG-LAGIIPRAMHQIFEKMEFSVRVSYLELYNEELFDLLSQRLRIFEDS-VVIQGLEEVTVHNKNEVYAILEKGAAKRKTAATLMNAHSSRSHSVFSVTIHIKLLKTGKLNLVDLAGSENIGRSGA--DRAREAGNINQSLLTLGRVITALVE-HVPYRESKLTRLLQDSLGGRTKTSIIATVSPASINVEETLSTLDYAHRAKHITNRPEINQT--LRKDLFATREKNGIYLSEEHSINIET
>Triad_52074
KHSESI-VAVRCRPLSKKEIEQRIVERRGVIPDAPKTFTFDKVYDWNSKQAQLYEDIFQILVSSALEGYNGTIFAYGQTGTGKTFTMEGVLKGAIPRSFEHIFNHIQFLVRASYLEIYQEEIRDLLKLEIKERPDTGIYVKDLSSFVTKSIKEIDHVMSVGHKNRSVGATNMNEHSSRSHAIFIITI------VGKLNLVDLAGSERQGKTGAKGERLKEATKINLSLSALGNVISALVDKHIPYRDSKLTRLLQDSLGGNAKTVMVTNIGPADYNFDETITTLRYANRAKNIKNKPHINEKDAALENKGKVPG----------ENSIEQ
>Poptr_256525
-KGVNVQVLLRCRPFSEDELRPQVVTYQE----IDRVFTFDKVFGPSAQQRDLYEQAVVPIVHEVLEGFNCTIFAYGQTGTGKTYTMEG-EAGVIPRAVKQIFDTLEYSVKVTFLELYNEEITDLLAKQLPLMEDG-VLVRGLEEEIVTSASEIFTLLERGSAKRRTAETFLNKQSSRSHSLFSITIHIKLIKCGKLNLVDLAGSENISRSGA--ERAREAGEINKSLLTLGRVINALVE-HIPYRDSKLTRLLRDSLGGRTKTCIIATVSPAVHCLEETLSTLDYAHRAKNIKNKPEVNQM--LKAEVYAAREKNGVYIPKERERLIEK
>Homsa_OTTHUMP00000177316
MGDSKVKVAVRIRPMNRRETDKCVVDA-KVI--QPKVFAYDHCF--VAGQDIVFKCLGENILQNAFDGYNACIFAYGQTGSGKSYTMMG-QPGLIPRLCSGLFERTSFKVEVSYMEIYNEKVRDLLDPTLKVRVLG-PYVDGLSKLAVTSYKDIESLMSEGNKSRTVAATNMNEESSRSHAVFKITLTHTGEKVGKLSLVDLAGSERATKTGAAG-RLKEGSNINKSLTTLGLVISALADSFVPYRDSVLTWLLKDSLGGNSKTAMVATVSPAADNYDETLSTLRYADRAKHIVNHAVVNENARREQLTKAEA-----------ESEMTV
>Homsa_OTTHUMP00000019411
ADLAECNVMCRFRPLNESEVN-GDKYKFQTV---SKPYAFDRVFQSSTSQEQVYNDCAKKIVKDVLEGYNGTIFAYGQTSSGKTHTMEGKGMGIIPRIVQDIFNYIEFHIKVSYFEIYLDKIRDLLSTNLSVHEDKNPYVKGCTR-FVCSPDEVMDTIDEGKSNRHVAVTNMNEHSSRSHSIFLINVKQENTQSGKLYLVDLAGSEKVSKTGAEGAVLDEAKNINKSLSALGNVISALAE-YVPYRDSKMTRILQDSLGGNCRTTIVICCSPSSYNESETKSTLLFGQRAKTIKNTVCVNVTAEKYEKEKEKNK-----ILRNTPIAFTD
>Phypa_167794
-KGVAVQVLLRCRPFNEEEKRPQVISSRE----IDRTFTFDKVFGPNSRQVDLYDQAVVPIVNEVLDGFNCTIFAYGQTGTGKTYTMEG-DAGVIPRAVQQIFETLEYSVKVTYLELYNEELTDLLAKPLALMEDG-VLVRGLEEEIVTSANEIYTLLDRGSAKRQTAETLLNKQSSRSHSIFSIIIHIKLMKCGKLNLVDLAGSENISRSGA--DRAREAGEINKSLLTLGRVITALVE-HVPYRDSKLTRLLRDSLGGRTKTCIIATVSPSVQCLDETLSTLDYAYRAKSIKNKPEVNQM--LKAEVYSARERNGIYIPREREKEAEK
>Arath_AT2G28620.1
-KGVNIQVIVRCRPFNSEETRPAVLTRKE----IDKTFLFDKVFGPTSQQKDLYHQAVSPIVFEVLDGYNCTIFAYGQTGTGKTYTMEG-DAGVIPRAVKQIFDILEYSLKVSFLELYNEELTDLLAKPLALMEDG-VFVRGLEEEIVSTADEIYKVLEKGSAKRRTAETLLNKQSSRSHSIFSVTIHIKIVKSGKLNLVDLAGSENISRSGA--ERAREAGEINKSLLTLGRVINALVE-HIPYRESKLTRLLRDSLGGKTKTCVIATVSPSVHCLEETLSTLDYAHRAKHIKNKPEVNQM--LKQEVYAAREKNGIYIPKEREKEGEK
>Homsa_OTTHUMP00000020099
-KGKNIQVVVRCRPFNLAERKHSIVEVRE----SRKTYTFDMVFGASTKQIDVYRSVVCPILDEVIMGYNCTIFAYGQTGTGKTFTMEG-LAGIIPRTLHQIFEKLEFSVKVSLLEIYNEELFDLLNERLQMFDDG-VIIKGLEEITVHNKDEVYQILEKGAAKRTTAATLMNAYSSRSHSVFSVTIHMKLVKIGKLNLVDLAGSENIGRSGA--DRAREAGNINQSLLTLGRVITALVE-HVPYRESKLTRILQDSLGGRTRTSIIATISPASLNLEETLSTLEYAHRAKNILNKPEVNQT--LKRDLAAAREKNGVYISEENKLKIGE
>Nemve_30037
---SSVKVSVRVRPFNGRENLKCIIGG-TTT--KPKSFTYDYSY--DANQQQVYSDIGKEMLEHAFEGYNVCIFAYGQTGAGKSYTMMG-QKGIIPQICEELFQKVTFSVEVSYLEIYCEHVRDLLRPNLRVRVLG-PYVEDLSKLAVTTFDDINDLIDEGNKARTVAATNMNETSSRSHAIFSIIFTQRTEKVSKLSLVDLAGSERADSTGNKG-RLKEGANINKSLTTLGKVISALAESFIPYRDSTLTWLLKENLGGNSKTAMIAAVSPADINYEETLSTLRYADRAKHIMCKAIVNENAKKEILLSEGYADQLNSLVXIQNS----
>Ustma_UM04218.1
---MSNNVVCRFRPPNAIEQR-GSDIDFSSLSPEAGGFVFDKVFPMNTMQRDVFEFGIKETVEDVLNGYNGTIFAYGQTGSGKTFTMMGSLKGIIPRITEQIFENIEYLVKVSYMEIYMEKIRDLLQDNLQVHEEKNVYVKGLSF-YVGGQADVYEIMRQGGLARAVSSTNMNAESSRSHSIFLITIQQRNTETGNLYLVDLAGSEKVGKTGASGQTLEEAKKINKSLSALGMVINALTD-HIPYRDSKLTRILQESLGGNSRTTLIVNASPCVYNADETLSTLRFGVRAKSIKNKARVNASPSLLKKAKADNE-----RYQQYPEQGAA
>Takru_SINFRUP00000152417
EVSDNV-VVVRCRPLNQKEVIKSSVDIRGTVPEPPKTFTFDTVFGPDSKQLDVYNLT-RPIIESVLEGYNGTIFAYGQTGTGKTFTMEGVLRGIIPNSFAHIFGHIRFLVTVSYLEIYNEEVRNLLQLEVKERPDVGVYIKDLPGYVVYNADDMDRFMSLGNKNRSVGATNMNEHSSRSHAIFTITI------MGKLHLVDLAGSERQGKTGATGQRLKEATKINLSLSTLGNVISALVDKHVPYRNSKLTRLLQDSLGGNSKTMMCANIGPADYNYDETISTLRYANRAKNIKNKARINEKDAKLMEDEFDES----------GRKIDK
>Phypa_786
-RAERV-VVVRCRPMLVKENANNCVLVGSTIPQEPKLFTFDKTYDATSTQKQLYDDVAHPIVHSVMCGYNGTVLAYGQTASGKTFTMDGLMRGIIPQAFEGIFTHINFLVRASYLEIHNEEIRDLLSLELKENVEGNVYVKNLTSITVQSVADISHLLTVGKKSRSVGATLMNQDSSRSHSIFTITV------VGKLNLVDLAGSERLNKTGATGDRFRELTNINWSLSALGNVISALVDKHVPYRDSKLTRLLQDSLGGNTRTVMIANIGPADYNYDESVSTLRYANRAKSIKNKPRINEKDAESLRKTTLSAMCL-------QTRSDQ
>Galga_ENSGALP00000011666
ADPAECNVMCRFRPLNESEVT-GDKYKFQTV---SKPYIFDRVFQSNTSQEQVYNDCAKKIVKDVLEGYNGTIFAYGQTSSGKTHTMEGKGMGIIPRIVQDIFNYIEFHIKVSYFEIYLDKIRDLLSTNLSVHEDKNPYVKGCTR-FVCSPEEVMDTIDEGKSNRHVAVTNMNEHSSRSHSIFLINVKQENTQSGKLYLVDLAGSEKVSKTGAEGAVLDEAKNINKSLSALGNVISALAE-YVPYRDSKMTRILQDSLGGNCRTTIVICCSPSSYNESETKSTLLFGQRAKTIKNTVCVNVTAEKYEKEKEKNK-----TLRNTPVAFAD
>Homsa_NP_001804.2
AEEGAVAVCVRVRPLNSREESTAQYWNNQ----GSKSFNFDRVFHGNETTKNVYEEIAAPIIDSAIQGYNGTIFAYGQTASGKTYTMMG---GVIPRAIHDIFQKIEFLLRVSYMEIYNETITDLLC-PLIIRR-N-VYVADLTEEVVYTSEMALKWITKGEKSRHYGETKMNQRSSRSHTIFRMILESRSVKVSHLNLVDLAGSERAAQTGAAGVRLKEGCNINRSLFILGQVIKKLSD-FINYRDSKLTRILQNSLGGNAKTRIICTITPVS--FDETLTALQFASTAKYMKNTPYVNEEA----LKRYRKEMDLKKQLE-E--LQKE
>Phypa_96946
-RSVAVQVLLRCRPLNEEEKRPQVISTRE----IDRTFTFDKVFGPASRQVDLYDQAIAPIVNEALDGFNCTIFAYGQTGTGKTYTMEG-DAGVIPRAIQQIFETLEYSVKVSYLELYNEELTDLLAKPLALMEDG-VLVRGLEEEIVTSANEIYTLLDRGSAKRQTAETLLNKQSSRSHSIFSITIHIKLMKCGKLNLVDLAGSENISRSGA--DRAREAGEINKSLLTLGRVITSLVE-HVPYRDSKLTRLLRDSLGGKTKTCIIATVSPSVHCLDETLSTLDYAYRAKNIKNKPEVNQM--LKAEVYSARERNGIYIPREREKEVEK
>Lotgi_119832
-KDQKIQVSLRCRPLNGIEKKYSIVDDKE----YTKTFNFDHVFPPSSKQIDVYKSIVTPIVDEVLQGYNCTIFAYGQTGTGKTFTMEG-LAGIVPRAMYHIFEKLEFSVRVSYLELYNEELFDLLGLRLRIYDDS-VIIQGLEDVVVRNKNEVYQILERGAARRQTAATLMNATSSRSHSVFSVTIHIKLLKTGKLYLVDLAGSENIGRSGA--DRAREAGNINQSLLTLGRVITALVE-HVPYRESKLTRLLQDSLGGRTKTSIIATISPASCNLDETLSTLDYAHRAKNIMNRPEVNQT--LRRDLQAAREKNGIFIAEDNKLKIEE
>Homsa_OTTHUMP00000170864
RSVTNGQVFVRIRPPAERS--------TSLRSPEPKTFTFDHVADVDTTQESVFATVAKSIVESCMSGYNGTIFAYGQTGSGKTFTMMGPLRGVIPRSFEYLFSLISFLCKCSFIEIYNEQIYDLLDAGLYLREHIKVFVVGAVEQVVTSAAEAYQVLSGGWRNRRVASTSMNRESSRSHAVFTITI--ENIRTSLLNLVDLAGSERQKDTHAEGMRLKEAGNINRSLSCLGQVITALVDGHVCYRDSKLTFLLRDSLGGNAKTAIIANVHPGSRCFGETLSTLNFAQRAKLIKNKAV---VNEQAEVKRLKEQAEL-ASGQ-------E
>Drome_CG8183-PB
MASDKIKVAVRVRPFNRREIEKCIVEK-QTI--QPKTFAFDHCF--DASQETVFDCVGRGILDNAFQGYNACIFAYGQTGSGKSYTMMG-SKGIIPRLCDQLFSAIMYKVEVSYMEIYNEKVHDLLDPSLKVRVMG-PYVDGLSQLAVTSYQDIDNLMTEGNKSRTVAATNMNAESSRSHAVFSVVLTQIGEKVSRMSLVDLAGSERAVKTGAVG-RLKEGSNINKSLTTLGLVISKLADSFVPYRDSVLTWLLKDNLGGNSRTVMVATISPSADNYEETLSTLRYADRAKRIVNHAVVNENARRSMLKHATG-----------ESQISQ
>Drome_CG8183-PA
MASDKIKVAVRVRPFNRREIEKCIVEK-QTI--QPKTFAFDHCF--DASQETVFDCVGRGILDNAFQGYNACIFAYGQTGSGKSYTMMG-SKGIIPRLCDQLFSAIMYKVEVSYMEIYNEKVHDLLDPSLKVRVMG-PYVDGLSQLAVTSYQDIDNLMTEGNKSRTVAATNMNAESSRSHAVFSVVLTQIGEKVSRMSLVDLAGSERAVKTGAVG-RLKEGSNINKSLTTLGLVISKLADSFVPYRDSVLTWLLKDNLGGNSRTVMVATISPSADNYEETLSTLRYADRAKRIVNHAVVNENARRSMLKHATG-----------ESQISQ
>Homsa_NP_004513.1
ADPAECSVMCRFRPLNEAEIL-GDKFKFKTV-Q-GKPYVFDRVLPPNTTQEQVYNACAKQIVKDVLEGYNGTIFAYGQTSSGKTHTMEGKLMGIIPRIAHDIFDHIEFHIKVSYFEIYLDKIRDLLSTNLAVHEDKNPYVKGCTR-FVSSPEEVMDVIDEGKANRHVAVTNMNEHSSRSHSIFLINIKQENVESGKLYLVDLAGSEKVSKTGAEGAVLDEAKNINKSLSALGNVISALAE-HVPYRDSKMTRILQDSLGGNCRTTIVICCSPSVFNEAETKSTLMFGQRAKTIKNTVSVNLTAEKYEKEKEKNK-----TLKNVPEEPCT
>Homsa_NP_112494.3
DLCHHMKVVVRVRPENTKE-----NVQN-----KDLKFVFDAVFDETSTQSEVFEHTTKPILS-FLNGYNCTVLAYGATGAGKTHTMLGA--GVMYLTMLHLYKCMICSTAVSYLEVYNEQIRDLLV-PLAVREDG-VVVHGLTLHQPKSSEEILHLLDNGNKNRTQHPTDMNATSSRSHAVFQIYLRQQNVRIAKMSLIDLAGSERASTSG-KGTRFVEGTNINRSLLALGNVINALD--HIPYRNSKLTRLLKDSLGGNCQTIMIAAVSPSSVFYDDTYNTLKYANRAKDIKSS--------NVNCNEQKAELLLKEKLKAYIS---E
>Parte_GSPATP00029227001
MPAECV-VIVRMRPFNQREKEKPCVIDANSV-NEVKNFTYDYVFGAETPQLQIYQKTAFNLVESVADGYNGTIFAYGQTGCGKTFTMIGDMKGIIPRTFDQIISLIKFLLRCSYIEIYNEEIHDLLQYELKEG-QQGVFIKDLNIAVVRTTQEMDRYMQLGTQNRSVGATAMNKESSRSHCIFTVYI------AGKLNLVDLAGSERQSKTQATGDRLKEATKINLSLSALGNVISALVDKHIPYRDSKLTRLLQDSLGGNTKTIMITAISPSDFNYDETMSSLRYASRAKMIKNQPKVNEKDALLSKQAAGQP----------NNRLMQ
>Arath_AT1G72250.1
ELYNKILVFCRCRPLNFEETESVESTKNGEVGFPKKSFKFDSVFGPNASQADVFEDT-APFATSVIDGYNVCIFAYGQTGTGKTFTMEGTDRGVNYRTLENLFRIINYEISVSVLEVYNEQIRDLLVFEIR-QSEGNHHVPGLVEAPVKSIEEVWDVLKTGSNARAVGKTTANEHSSRSHCIHCVMV--KGENKSKLWLVDLAGSERVAKTEVQGERLKETQNINKSLSALGDVIFALANKHIPFRNSKLTHLLQDSLGGDSKTLMFVQISPNENDQSETLCSLNFASRVRGIELGPAK--KQLNTELLKYKQMVEKWKQDMKGKTLVEA
>Cioin_259795
---SSVKVAVRVRPFNSREKEKCIIQG-TTV--NPKSFNFDYSY--DASQKQVYNDLGVEMLQHAFDGYNVCIFAYGQTGAGKSYTMMG-QGGIIPQMCQEMFTRITFSVEVSYMEIYCEQVRDLLNPNLRVRLLG-PYVEDLSKLAVQSFSDINNLMDEGNKARTVAATNMNATSSRSHGVFNIVFTQKTEKVSKISLVDLAGSERAESTGAKG-RLKEGANINKSLTTLGKVISALADAYIPYRDSVLTWLLKENLGGNSKTAMIAAISPADINYDESLSTLRYADRAKQIRCNAVVNENARRQVLRAEGLALI--------TSENAT
>Poptr_832044
-KGVNVQVLLRCRPFSEDELRPQVVTYQE----IDRVFTFDKVFGPSAQQKDLYEQAVVPIVNEVLEGFNCTIFAYGQTGTGKTYTMEG-EAGVIPRAVQQIFDTLEYSVKVTFLELYNEEITDLLAKQLPLMEDG-VLVRGLEEEIVASATEIFTLLERGSAKRRTAETLLNKQSSRSHSLFSITIHIKLIKCGKLNLVDLAGSENISRSGA--ERAREAGEINKSLLTLGRVINALVE-HIPYRDSKLTRLLRDSLGGRTKTCIIATVSPAVHCLEETLSTLDYAHRAKNIRNKPEVNQM--LKAEVYAAREKNGVYMPKERERMIEK
>Galga_ENSGALP00000037000
ADPAECSVMCRFRPLNEAEIL-GDKFKFKTV-Q-GKPYVFDRVLPPNTTQEQVYNACAKQIVKDVLEGYNGTIFAYGQTSSGKTHTMEGKLMGIIPRIAHDIFDHIEFHIKVSYFEIYLDKIRDLLSTNLAVHEDKNPYVKGCTR-FVSSPEEVLDVIDEGKANRHVAVTNMNEHSSRSHSIFLINIKQENVESGKLYLVDLAGSEKVSKTGAEGAVLDEAKNINKSLSALGNVISALAE-HVPYRDSKMTRILQDSLGGNCRTTIVICCSPSIFNEAETKSTLMFGQRAKTIKNTVSVNLTAEKYEKEKDKNK-----SLKNVPEEPCT
>Takru_SINFRUP00000134092
LDDSNVKVAVRVRPMNRREKEKCVVEK-QTI--SRYVFAYDYCF--EAGQEVVFQCLGESLLHNAFQGYNACIFAYGQTGSGKSYTMMG-QPGLIPRLCSALFDRTSFTVEVSYMEIYNEKVRDLLDPALRVRVLG-PYVDGLSRLAVASYKDIESLMSEGNKSRTVAATNMNEESSRSHAVFNIILTHTGEKVSRLSLVDLAGSERAAKTGAAG-RLKEGSNINKSLTTLGLVISALAEGFVPYRDSVLTWLLKDCLGGNSRTAMVATVSPAADNYEETLSTLRYADRAKNIVNHAVVNENARRDQLTQAES-----------ESEMTV
>Homsa_OTTHUMP00000167132
PDESSVRVAVRIRPQLAKEKI-ICTSPGEFL--KDKAFTFDYVFDIDSQQEQIYIQCIEKLIEGCFEGYNATVFAYGQTGAGKTYTMGT-ELGIISRAVKHLFKSIDFKVNAQFLELYNEEVLDLFD-NIRIHEDSTIYTVGVTTRTVNTESEMMQCLKLGALSRTTASTQMNVQSSRSHAIFTIHV--CQTRTAKFHFVDLAGSERLKRTGATGERAKEGISINCGLLALGNVISALGDTHVPYRDSKLTRLLQDSLGGNSQTIMIACVSPSDRDFMETLNTLKYANRARNIKNKVMVNQ--RELMEYK-------TGK-RIIQTRIKE
>Galga_ENSGALP00000020339
----ECSVMCRFRPLNEAEIL-GDKFKFKTV---GKPYVFDRVLPPNTTQEQVYNACAKQIVKDVLEGYNGTIFAYGQTSSGKTHTMEGKLMGIIPRIAHDIFDHIEFHIKVSYFEIYLDKIRDLLSTNLAVHEDKNPYVKGCTR-FVSSPEEVLDVIDEGKANRHVAVTNMNEHSSRSHSIFLINIKQENVESGKLYLVDLAGSEKVSKTGAEGAVLDEAKNINKSLSALGNVISALAE-HVPYRDSKMTRILQDSLGGNCRTTIVICCSPSIFNEAETKSTLMFGQRAKTIKNTVSVNLTAEKYEKEKDKNK-----SLKNVPEEPCT
>Takru_SINFRUP00000138866
VKVIPVRVALRCRPLVPKEIN-CCLTPGQIV--TEKAFTYDYVFDPTAEQEEVFSTAVALLLNGFFKGYNATVLAYGQTGSGKTFSMGG-SVGVIPRVIRRIFEEQEFCLSVSYLEIYNEDILDLLC-PISIREDPKIKIVGLTERQVVSASEMVGCLELGNSARTVGSTAMNAASSRSHAIFTVTL--EQRRVSKLHLVDLAGSERQKKTKAEGDRLKEGISINRGLLSLGNVISALGDVFVPYRDSKLTRLLQDSLGGNSHTLMIACISPADSNMEETINTLRYADRARKIKNKPVVNI--PMLLHAR-------GGV-TPVQDELSG
>Drome_CG10718-PA
SEESNMIVAVRVRPLNALECTTNVVQG-SNE--VTHFFSYDQVY--RACQAKVFEGTARPLIDTAFEGYNACLFAYGQTGSGKSYSMMG-EAGIIPRFCHELFRRIQVEVEVSYFEIYNEKIHDLLSVALKVRIFG-PYVVDLSAHSVDSYSALRNWLAVGNSQRATASTAMNDKSSRSHSIFNIVLNLTQTRRSKISLVDLAGSERISVSGSNG-RIREGVSINKSLLTLGKVIAALADRFVPYRESVLTWLLRENLGGNSKTVMLATISPASIHADETLATLRYACKARSIVNRVKVNEHDKKSLRNEYERQRLSGNSNNPVERRAQK
>Nemve_168976
-MGSKVKVAVRVRPLNRREIDKVVVDE-QTI--MVHNFAFDHCF--KAAQDKVYECLGSDVLENAFEGYNACIFAYGQTGSGKTYTMMG-DKGIIPRLCVNLFRGITYKVEVSYIEIYNEKVRDLLCPSLRVRVMG-PYVEGLTKLVVSSFEDIEAIMMEGNKSRTVAATRMNTESSRSHAVFNILLARTGEKVSKLSLVDLAGSERACKTGAEG-RLKEGSNINRSLVTLGQVISSLAESFVPYRDSVLTWLLKDNLGGNSKTVMVATISPSADNYEETLSTLRYADRAKKIVNHAVVNENARKHLLQSKIAGPIQ-------ENECTM
>Caeel_CE30267
--MSSVKVAVRVRPFNQREISKCVLQG-TTT--ENFSFNFDHSY--DITQKQVYEELGVEMLEHAFEGYNVCIFAYGQTGSGKSYTMMG-EMGIIPRLCNDLFARIQYSVEVSYMEIYCERVKDLLNPNLRVRLLG-PYVDDLTKMAVCSYHDICNLMDEGNKARTVAATNMNSTSSRSHAVFTIVLTQKTEKHSKISLVDLAGSERANSTGAEG-RLKEGANINKSLTTLGLVISKLAESVIPYRDSVLTWLLRENLGGNSKTAMLAALSPADINFDETLSTLRYADRAKQIVCQAVVNENAKRHILKDKGIDTDVQETPGKHESEIGK
>Caeel_CE33041
--MSSVKVAVRVRPFNQREISKCVLQG-TTT--ENFSFNFDHSY--DITQKQVYEELGVEMLEHAFEGYNVCIFAYGQTGSGKSYTMMG-EMGIIPRLCNDLFARIQYSVEVSYMEIYCERVKDLLNPNLRVRLLG-PYVDDLTKMAVCSYHDICNLMDEGNKARTVAATNMNSTSSRSHAVFTIVLTQKTEKHSKISLVDLAGSERANSTGAEG-RLKEGANINKSLTTLGLVISKLAESVIPYRDSVLTWLLRENLGGNSKTAMLAALSPADINFDETLSTLRYADRAKQIVCQAVVNENAKRHILKDKGIDTDVQETPGKHESEIGK
>Poptr_560735
-KEVNVQVVLRCRPLSDEEQRSKVIAHKE----VDRVFTFDKVFGPKAQQRSIYDQAIAPIVEEVLEGFNCTVFAYGQTGTGKTFTMEG-EAGVIPRAVRQIFDTLDYSIKVTFLELYNEEITDLLAKPISLMEDC-VFVRGLEEEAVYSANEIYTLLERGAAKRRTADTLLNKRSSRSHSVFSITIHVKLIKCGKLNLVDLAGSENISRSGA--ERAREAGEINKSLLTLGRVINALVE-HIPYRDSKLTRLLRDSLGGRTKTCIVATISPSAHALEETLSTLDYAYRAKSIKNKPEANQS--LKEDVRAAREKNGVYVPHEKEKELSN
>Arath_AT2G36200.1
-KGVNVQVLLRCRPFSDDELRPQVLTLQE----IDRVFTFDKVFGPSAQQKDLYDQAVVPIVNEVLEGFNCTIFAYGQTGTGKTYTMEG-EAGVIPRAVKQIFDTLEYSVKVTFLELYNEEITDLLAKPLPLMEDG-VLVRGLEEEIVTSANEIFTLLERGSSKRRTAETFLNKQSSRSHSLFSITIHIKLIKCGKLNLVDLAGSENISRSGA--DRAREAGEINKSLLTLGRVISALVE-HVPYRDSKLTRLLRDSLGGRTKTCIIATVSPAVHCLEETLSTLDYAHRAKNIRNKPEVNQM--LKAEVYASREKNGVYMPKERERQIEK
>Drome_CG8590-PA
EDPSCVAVALRVRPLVQSELD-IAVEDGATV--RNESYTYNYVFDIDDSQKDLFETCVQAKVKKLLNGYNVTILAYGQTGSGKTYTMGT-HVGVIPRAVHDIFTAIRFAVTCSFVELYQEQFYDLFS-TVDIRE-VKIIMPGLTELVVTSAQQVTDHLIRGSAGRAVAATAMNETSSRSHAIFTLTL--VATKTSRFNLVDLAGSERCSKTLASGDRFKEGVNINKGLLALGNVINALGSGYIPYRQSKLTRLLQDSLGGNSITLMIACVSPADYNVAETLSTLRYADRALQIKNKPVVNL--PELLSGG---------K-MSSAAQVRD
>Homsa_OTTHUMP00000033836
VENSQVTVAVRVRPFTKREKISQVVFG-EIT--QVYNFIYDVSF--HASQTTVYEKLAAPLLERAFEGFNTCLFAYGQTGSGKSYTMMG-EPGIIPRFCEDLFSQVSYHIEMSFFEVYNEKIHDLLVCPLRVRVYG-PYVEALSMNIVSSYADIQSWLELGNKQRATAATGMNDKSSRSHSVFTLVMTQTHRITSRINLIDLAGSERCSTAHTNG-RLKEGVSINKSLLTLGKVISALSEAFIPYRESVLTWLLKESLGGNSKTAMIATISPAASNIEETLSTLRYANQARLIVNIAKVNENAKKAAQRNSRNIPERYRL----QQEMQR
>Arath_AT2G37420.1
NKEVNVQVILRCKPLSEEEQKPRVISMRE----VDRLFNFDKVFGPKSQQRSIYDQAIAPIVHEVLEGFSCTVFAYGQTGTGKTYTMEG-EAGVIPRAVRHIFDTLDYSMKVTFLELYNEEVTDLLAKPISLMEDS-VVLRGLEEEVVYSANDIYALLERGSSKRRTADTLLNKRSSRSHSVFTITVHIKLIKCGKLNLVDLAGSENILRSGA--DRAREAGEINKSLLTLGRVINALVE-HVPYRDSKLTRLLRDSLGGKTKTCIIATISPSAHSLEETLSTLDYAYRAKNIKNKPEANQS--MKEDVRAARDKNGVYIAHEREKELNS
>Galga_ENSGALP00000011481
IQGYSLVVRLRIRPQLAKEKI-ICTSPGEFL--KDKAFTFDYVFNIDSQQEEIYIQCIEKLIEGCFEGYNATVFAYGQTGAGKTYTMGT-EQGIISRAVKHLFRCIDFKVNAQFLELYNEEILDLFD-NIKIHEDSAIYTVGVTTRTVNGESEMMQCLKLGALSRTTASTQMNVQSSRSHAIFTIHL--CQTRTAKFHFVDLAGSERLKRTGATGERAKEGISINCGLLALGNVISALGDTHVPYRDSKLTRLLQDSLGGNSQTLMIACVSPSDRDFMETLNTLKYANRARNIKNKVMVNQ--RELMEYK-------TGK-RIIQTRIKE
>Galga_ENSGALP00000011479
IQGYSLVVRLRIRPQLAKEKI-ICTSPGEFL--KDKAFTFDYVFNIDSQQEEIYIQCIEKLIEGCFEGYNATVFAYGQTGAGKTYTMGT-EQGIISRAVKHLFRCIDFKVNAQFLELYNEEILDLFD-NIKIHEDSAIYTVGVTTRTVNGESEMMQCLKLGALSRTTASTQMNVQSSRSHAIFTIHL--CQTRTAKFHFVDLAGSERLKRTGATGERAKEGISINCGLLALGNVISALGDTHVPYRDSKLTRLLQDSLGGNSQTLMIACVSPSDRDFMETLNTLKYANRARNIKNKVMVNQ--RELMEYK-------TGK-RIIQTRIKE
>Capsp_226254
-KNQNIQVAVRCRPLNSTEKKYCVVDERE----GTKTFTYDRVFGTQSKQIEVYESMVVPILEEVLQGYNCTMFAYGQTGTGKTFTMEG-NIGIIPRSMGHLFHRLEYSVRVSYLEIYNEELMDLLGPRLKIYEDS-CIINGLEEAAVQNCAEVYRILQQGSMRRQTASTLMNARSSRSHSVFMVTVHMKLLKIGKLNLVDLAGSECIGRSGA--DRAREAGNINQSLLTLGRVITALVE-HVPYRESKLTRLLQDSLGGRTKTSIIATVSPASCNIEETMSTLDYAYRAKNITNRPEVNQT--LRRDLQAARDKNGVYLAEENTIRFAA
>Monbr_15109
SAAGAVRVAVRVRPMNSREHKKLIVDG-QTT--DIKKFTFDHSY--DATQDQVFDDLGGDVLQAAFDGYNACVFAYGQTGSGKSYTMMG-DIGLIPRICEALFDRCKFSVEVSYLEIYNEKVKDLLVDSLKVRKTG-PFVDGLSSHEVKDFDAIAALMEQGNSNRTVAATGMNDTSSRSHAVFTVIFKQASEKTSKINLVDLAGSERTSATGATG-RLKEGGNINKSLTTLGLCISALAETFIPYRDSVLTWLLKDSLGGNSKTIMVAAISPADVNYGETLSTLHYANRAKNIINKPTVNENVRKGLLGGDEEIRLEQERADAQQA----
>Takru_SINFRUP00000142168
MTGASVKVAVRVRPFNAREKGKCIVQG-TTT--DIKSFNFDYSY--DASQMLVYTDIGEKMLLHAFEGYNVCIFAYGQTGAGKSYTMMG-QQGIIPLLCEDLFTKISYSVEVSYMEIYCERVRDLLNPNLRVRLMG-PYVEDLSKLAVTSYADIQDLMDSGNKARTVAATNMNETSSRSHAVFNIIFTQKCEKVSKISLVDLAGSERADSTGATG-RLKEGANINKSLTTLGKVISALAENFIPYRDSVLTWLLRENLGGNSRTAMVAALSPADINYEETLSTLRYADRAKQIHCNAVINENNRKDLLAAQGLTGQAQVVDRT-ET----
>Neucr_NCU06733
GGGGNIKVVVRCRPFNAREHDQCIVED-QTV--GQKIFAFDRSY--AAGQDQLHEDLGKPLLDNAFQGYNNCIFAYGQTGSGKSYSMMG-DAGIIPMICQDMFKRIRCTVEVSYLEIYNERVRDLLNPNLKVRSTG-PYVEDLAKLVVGSFQEIEHLMDEGNKARTVAATNMNETSSRSHAVFTLMLTQKMEKAAKISLVDLAGSERATSTGATG-RLKEGAEINRSLSTLGRVIAALADSQVPYRDSVLTWLLKDSLGGNSMTAMIAAISPADINYDETLSTLRYADSAKRIKNHAVVNENARRSKLGNGGVVDTHVPGEEVYQS----
>Apime_GB10827-PA
EIAAEDSVVCRFRPLNDSEEK-GSKFKFPCI---GKVYLFDKVFKPNATQDKVYNEAARSIVTDVLAGYNGTIFAYGQTSSGKTHTMEGVKQGIIPRIVNDIFNHIEFHIKVSYFEIYMDKIRDLLSVNLSVHEDKNPFVKGATR-FVSSPEEVFEVIEEGKSNRHIAVTNMNEHSSRSHSVFLINVKQENLESGKLYLVDLAGSEKVSKTGAEGTVLDEAKNINKSLSALGNVISALAD-HIPYRDSKLTRILQESLGGNARTTIIICCSPASFNESETKSTLDFGKRAKTIKNVVCVNETAERYEREKEKAA-----RLKGKKPTTPS
>Apime_GB11349-PA
--MSSVKVAVRVRPFNNREISQCIIEG-TTS--SVKSFNYDYSY--DSSQLMVYKDIGEEMLEHAFEGYNVCIFAYGQTGAGKSYTMMG-QEGIIPQICKDLFRKIKYSVEVSYMEIYCERVRDLLNPNLRVRLLG-PYVEDLSKLAVMSYQDIHDLIDEGNKARTVAATNMNETSSRSHAVFTIFFTQQTEKVSKISLVDLAGSERADSTGAKG-RLKEGANINKSLTTLGKVISALAEAFIPYRDSVLTWLLRENLGGNSKTAMIAAVSPADINYDETLSTLRYADRAKQIVCKAVVNENAKRELLKQEGIDQEGDEIVRVVAS----
>Capsp_150014
--MSSVKVAVRVRPFNNRENSKCIISG-TTT--RVHSFNFDHSY--DANQKLVYDEIGIEMLEHAFEGYNVCIFAYGQTGAGKSYTMMG-QSGIIPQLCEDLFNRIQYKVEVSYMEIYCERVRDLLNPNLRVRLLG-PYVEDLSKLAVTSFDDINALIEEGNKTRTVAATNMNETSSRSHAVFTIIFGQAGEKVSKISLVDLAGSERADSTGAKG-RLKEGANINKSLTTLGKVISALAEVFIPYRDSVLTWLLRENLGGNSKTAMVAALSAADINYEETLSTLRYADRAKQIMCKAVVNENARRDLLRLEGIQGEGLAGIPDPMSELN-
>Homsa_OTTHUMP00000168182
ETNNECSVLCRFRPLNQAEIL-GDKFIFQSV---GKPYVFDRVFPPNTTQEQVYHACAMQIVKDVLAGYNGTIFAYGQTSSGKTHTMEGKLMGIIPRIARDIFNHIEFHIKVSYFEIYLDKIRDLLTTNLSVHEDKNPFVKGCTR-FVSSPEEILDVIDEGKSNRHVAVTNMNEHSSRSHSIFLINIKQENMESGKLYLVDLAGSEKVSKTGAEGAVLDEAKNINKSLSALGNVISALAE-YVPYRDSKMTRILQDSLGGNCRTTMFICCSPSSYNDAETKSTLMFGQRAKTIKNTASVNLTAEKYEKEKEKTK-----AQKETPEAELT
>Arath_AT4G05190.1
KLHNTILVFCRVRPLLPDDGGAIAYPTSTGISGNKHPFTFDKVFDHGASQEEVFFEI-SQLVQSALDGYKVCIFAYGQTGSGKTYTMMGRQKGLIPRSLEQIFKTSKYKMQVSMLEIYNESIRDLLSYTIT-HVNGNTHVSDLTIVDVCSIGQISSLLQQAAQSRSVGKTHMNEQSSRSHFVFTLRI--SGVNQGVLNLIDLAGSERLSRSGATGDRLKETQAINKSLSALSDVIFALAKKHVPFRNSKLTYLLQPCLGGDSKTLMFVNISPDPSSTGESLCSLRFAARVNACEIGIPR--RQT--------------------------
>Apime_GB14683-PA
-KKQHIQVFVRVRPTNNVEKIITVVDN-E----FTKKFTFDKVFGTNAKQIQVYNAVVSPLLEEVLAGYNCTVFAYGQTGTGKTFTMEG-TAGIIPRSLSHLFDELEYSVRASFLELYNEEIFDLLSAKIRIYEDA-VIVHGLEEMTIHNKNEVFNILQKGSEKRQTAATLMNAHSSRSHTIFSITVHIKLLKTGKLNLVDLAGSENVGRSGA--DRAREAGNINQSLLTLGRVITALAE-HVPYRESKLTRLLQESLGGRTRTSIIATISPASINLEETLSTLDYAHRARNITNRPEINQS--LKKDLIACRERNGIYLTPDSLIHIKE
>Arath_AT3G45850.1
-KGVNVQVILRCRPLSEDEARPVVISNRE----IDRHFAFDKVFGPASQQKDLYDQAICPIVFEVLEGYNCTIFAYGQTGTGKTYTMEG-DAGVIPRAVKQIFDILEYSMKVTFLELYNEEISDLLAKSIALMEDS-VFVRGLEEEIVSTANEIYKILEKGSAKRRTAETLLNKQSSRSHSIFSITIHIKMIKCGKLNLVDLAGSENISRSGA--ERAREAGEINKSLLTLGRVINALVE-HIPYRDSKLTRLLRESLGGKTKTCVIATISPSIHCLEETLSTLDYAHRAKNIKNKPEINQM--LKQEVYAAREKNGIYIPKDREKQSEK
>Neucr_NCU09730
MSSSANSVVARFRPQNRVEIE-GGQPTFQTCSEAQGSFTFDRVFDMSCKQSDIFDFSIKPTVDDILNGYNGTVFAYGQTGAGKSYTMMGTGRGVIPRIVEQIFTSIEYTVRVSYMEIYMERIRDLLQDNLPVHEEKNVYVKGLLI-YVSSVQEVYEVMRRGGNARAVAATNMNQESSRSHSIFVITITQKNVESGQLFLVDLAGSEKVGKTGASGQTLEEAKKINKSLSALGMVINALTD-HVPYRDSKLTRILQESLGGNSRTTLIINCSPSSYNDAETLSTLRFGMRAKSIKNKAKVNASPAMLAKAKTQIT-----SFENYPKPSKT
>Homsa_OTTHUMP00000030321
--MASVKVAVRVRPMNRREKDKFIIQK-KTT--RTKTFTYDFSF--SVSQEMVFKTLGTDVVKSAFEGYNACVFAYGQTGSGKSYTMMG-DSGLIPRICEGLFSRISFRTEVSYLEIYNERVRDLLRRNLRVRKEG-PYVEDLSKHLVQNYGDVEELMDAGNINRTTAATGMNDVSSRSHAIFTIKFTQACETVSKIHLVDLAGSERADATGATG-RLKEGGNINKSLVTLGNVISALADSFVPYRDSVLTWLLKDSLGGNSKTIMIATISPADVNYGETLSTLRYANRAKNIINKPTINENVKKTLLAQGNQILL--------QNELTK
>Homsa_OTTHUMP00000030319
--MASVKVAVRVRPMNRREKDKFIIQK-KTT--RTKTFTYDFSF--SVSQEMVFKTLGTDVVKSAFEGYNACVFAYGQTGSGKSYTMMG-DSGLIPRICEGLFSRISFRTEVSYLEIYNERVRDLLRRNLRVRKEG-PYVEDLSKHLVQNYGDVEELMDAGNINRTTAATGMNDVSSRSHAIFTIKFTQACETVSKIHLVDLAGSERADATGATG-RLKEGGNINKSLVTLGNVISALADSFVPYRDSVLTWLLKDSLGGNSKTIMIATISPADVNYGETLSTLRYANRAKNIINKPTINENVKKTLLAQGNQILL--------QNELTK
>Caeel_CE02031
GKGDSIIVAVRVRPFNDREKTKLVIEDETTV--DEKRFTYDHSYT-DADQRRVFEDLGRGVLANAWAGYNCSLFAYGQTGSGKSYSIVG-NKGIVPIVCEELFKQIQFEVFVSMMEIYCEKVRDLLSSGLKVRKNG-FYVENLTTVPVNSFKEIEAKIEEGTKSRTIAATQMNATSSRAHTIVKITFNQKSMKKSEINLVDLAGSERQSAAGTEG-RLKEGIVINQSLTTLGRVIKALHDQQIPYRDSVLTCLLKNALGGNSKTIMIAAISPADINFEETLSTLRFADRAKSIKTNAVVNETERQSQIQGGTAGA---------ENEMEK
>Rhior_RO3G_12301.1
DVMSGNNVVCRFRPQNKLEIK-GGVPEISTGGKDTSSFSFDKCFGSNTKQSEVFEYSIKSIVDDVVAGYNGTVFAYGQTGSGKTFTMMGSNKGIIPRIIEQIFESIEFTVKVAYLEIYMERVKDLLADNLAIHEDKIVYVKGLKV-YVANSEEVYDVMRIGGNNRVVAYTNMNAESSRSHSIVLVTITQKNLDSGKLYLVDLAGSEKVGKTGASGQTLEEAKKINKSLTALGMVINSLTD-HVPYRDSKLTRILQESLGGNSRTTLIINCSPSSYNEAETISTLRFGARAKTIKNKAKVNASPALLKRVKTDAV-----SYRAYPEKPNI
>Triad_28287
-PEKNIQVAVRCRPLNSNEMKSVAVE-KE----TSKTFTFDKVFGPESSQIDVYKGVVAPTLDAVLMGYNCTVFAYGQTGTGKTYTMEG-SSGIIPRTLHQLFEKLEFSVRVSFVELYNEELFDLLSKKLRIFEDS-VIIQGVEEIIVHTKDEVYGIMERGAARRQTASTLMNASSSRSHTIFSVTIHLKFLKTGKLNLVDLAGSENVGRSGA--DRAREAGNINQSLLTLGRVITALVE-HIPYRESKLTRLLQDSLGGRTKTSIIATISPASCNLDETLSTLDYAHRAKHITNRPEINQT--LRKDLVASREKNGIYLSEENTLKIKE
>Homsa_OTTHUMP00000016071
MSDTKVKVAVRVRPMNRRELEKCVVEG-QTV--PPKVFAFDYCF--NAGQEVVFKCLGEGILEKAFQGYNACIFAYGQTGSGKSFSMMG-QLGLIPRLCCALFKRITFKVEVSYMEIYNEKVRDLLDPSLKVRVLG-PYVDGLSQLAVTSFEDIESLMSEGNKSRTVAATNMNEESSRSHAVFNIIITQTGEKVSKVSLVDLAGSERVSKTGAAG-RLKEGSNINKSLTTLGLVISSLADAFVPYRDSVLTWLLKDNLGGNSQTSMIATISPAADNYEETLSTLRYADRAKRIVNHAVVNENAKREQLSQAEA-----------ESELTV
>Homsa_OTTHUMP00000016072
MSDTKVKVAVRVRPMNRRELEKCVVEG-QTV--PPKVFAFDYCF--NAGQEVVFKCLGEGILEKAFQGYNACIFAYGQTGSGKSFSMMG-QLGLIPRLCCALFKRITFKVEVSYMEIYNEKVRDLLDPSLKVRVLG-PYVDGLSQLAVTSFEDIESLMSEGNKSRTVAATNMNEESSRSHAVFNIIITQTGEKVSKVSLVDLAGSERVSKTGAAG-RLKEGSNINKSLTTLGLVISSLADAFVPYRDSVLTWLLKDNLGGNSQTSMIATISPAADNYEETLSTLRYADRAKRIVNHAVVNENAKREQLSQAEA-----------ESELTV
>Homsa_NP_001099038.1
MSDTKVKVAVRVRPMNRRELEKCVVEG-QTV--PPKVFAFDYCF--NAGQEVVFKCLGEGILEKAFQGYNACIFAYGQTGSGKSFSMMG-QLGLIPRLCCALFKRITFKVEVSYMEIYNEKVRDLLDPSLKVRVLG-PYVDGLSQLAVTSFEDIESLMSEGNKSRTVAATNMNEESSRSHAVFNIIITQTGEKVSKVSLVDLAGSERVSKTGAAG-RLKEGSNINKSLTTLGLVISSLADAFVPYRDSVLTWLLKDNLGGNSQTSMIATISPAADNYEETLSTLRYADRAKRIVNHAVVNENAKREQLSQAEA-----------ESELTV
>Homsa_NP_001099037.1
MSDTKVKVAVRVRPMNRRELEKCVVEG-QTV--PPKVFAFDYCF--NAGQEVVFKCLGEGILEKAFQGYNACIFAYGQTGSGKSFSMMG-QLGLIPRLCCALFKRITFKVEVSYMEIYNEKVRDLLDPSLKVRVLG-PYVDGLSQLAVTSFEDIESLMSEGNKSRTVAATNMNEESSRSHAVFNIIITQTGEKVSKVSLVDLAGSERVSKTGAAG-RLKEGSNINKSLTTLGLVISSLADAFVPYRDSVLTWLLKDNLGGNSQTSMIATISPAADNYEETLSTLRYADRAKRIVNHAVVNENAKREQLSQAEA-----------ESELTV
>Homsa_NP_001099036.1
MSDTKVKVAVRVRPMNRRELEKCVVEG-QTV--PPKVFAFDYCF--NAGQEVVFKCLGEGILEKAFQGYNACIFAYGQTGSGKSFSMMG-QLGLIPRLCCALFKRITFKVEVSYMEIYNEKVRDLLDPSLKVRVLG-PYVDGLSQLAVTSFEDIESLMSEGNKSRTVAATNMNEESSRSHAVFNIIITQTGEKVSKVSLVDLAGSERVSKTGAAG-RLKEGSNINKSLTTLGLVISSLADAFVPYRDSVLTWLLKDNLGGNSQTSMIATISPAADNYEETLSTLRYADRAKRIVNHAVVNENAKREQLSQAEA-----------ESELTV
>Homsa_NP_071396.4
MSDTKVKVAVRVRPMNRRELEKCVVEG-QTV--PPKVFAFDYCF--NAGQEVVFKCLGEGILEKAFQGYNACIFAYGQTGSGKSFSMMG-QLGLIPRLCCALFKRITFKVEVSYMEIYNEKVRDLLDPSLKVRVLG-PYVDGLSQLAVTSFEDIESLMSEGNKSRTVAATNMNEESSRSHAVFNIIITQTGEKVSKVSLVDLAGSERVSKTGAAG-RLKEGSNINKSLTTLGLVISSLADAFVPYRDSVLTWLLKDNLGGNSQTSMIATISPAADNYEETLSTLRYADRAKRIVNHAVVNENAKREQLSQAEA-----------ESELTV
>Poptr_752212
-KGVNVQVIVRCRPLSEDELRPVVISGRE----IDRNFLFDKVFGPASKQKELYDSAVSPIVYEVLEGYNCTIFAYGQTGTGKTYTMEG-DAGVIPRAVKQIFEILEYNMKVTFLELYNEEISDLLAKPIALMEDG-VFVRGLEEEIVCTANEIYKILDKGSAKRRTAETLLNKQSSRSHSIFSITIHIKMIKCGKLNLVDLAGSENISRSGA--ERAREAGEINKSLLTLGRVINALVE-HVPYRDSKLTRLLRDSLGGKTKTCIIATISPSIHSLEETLSTLDYAHRAKNIKNKPEINQM--LKQEVYAAREKNGIYIPRDREK----
>Apime_GB10414-PA
--MASVKVAVRVRPFNKRELAKMIVQG-KTR--KYKDFTFDHSY--DASQEEVFYDLGTDVIESAFEGYNACVFAYGQTGSGKTFTMMG-AQGLIPRICKTLFARMSYRTEVSFLEIHNERVRDLLRLSLRVRKRG-PYVQDLSSHLVYDYSDIQECMVRGNTHRTTASTNMNDVSSRSHAIFTITFVQASETVSKVHLVDLAGSERANATGATG-RLKEGAHINKSLVTLGSVISALAESFIPYRDSVLTWLLKDSLGGNSKTIMIAAISPADCNYGETLSTLRYANRAKNIINKPTINENVKKSLIGKDISVRPP-------EKVLTE
>Rhior_RO3G_03142.1
SGGGNIQVVVRCRPMNSREIAVGLIRG-QTI--DVKAFTFDKSY--DADQQTVYNDLGVDLLDHAFDGYNCCIFAYGQTGAGKSYSMMG-DKGIIPRTCSALFDRITHRVEVSYIEIYNEKVRDLLNPNLKVRSLG-PYVEDLSKSVVSSFEDIENLMDEGNKARTVAATQMNETSSRSHAVFTLILTQKTEKVARISLVDLAGSERANSTGATG-RLKEGANINRSLTTLGKVIAGLAESFIPYRDSVLTWLLKDSLGGNSKTTMIAAISQCD--YDETLSTLRYADQAKKIKNKAVVNENAKRDRLRTYAPEVEQLTASSAYDS----
>Tetth_75.m00189
-------VMVRVRPLNDRE--------NNIIAPEPKQFKFDFVGGEKTSQEDIFQIAAKPLMMAALEGYNACIFAYGQTGAGKTFTMQGRERGVQPRVFDHLFALTEYLVKCSYLEIYNEQIMDLLSSNLMVREDLKVYIEGLTEEIAKNSDETIQLLLRGMRNRHVGATNMNFESSRSHSVFSMTI--ENVKVSKLHFVDLAGSERQKQTAAAGERLKEASNINKSLTTLGLVINSLVEAHIPYRDSKLTFLLKDSLGGNSRTYMIAAVSAASTSFQETLSTLQFAQRAKQIKNKAS---INEKKEIKRLKEDAQS-KNIIVN-----E
>Nemve_238203
-QEKNIQVVVRCRPRNGKEIKPAIVDVKE----TTKTFTFDKVFAPNSKQIDVYKAVVMPTLDEVLQGYNCTIFAYGQTGTGKTYTMEG-LAGIIPRTMHQLFERLEFSVRVSFLEIYNEELFDLLSAKLRLFEDS-VVIQGLEELVVSDRDEVYNILDRGRARRQTAATLMNAHSSRSHSLFSVTIHIKLLKIGKLNLVDLAGSENVGRSGA--DRLREAGTINQSLLTLGRVITSLVE-HVPYRESKLTRLLQDSLGGRTKTSIIATISPALCNIEETLSTLDYAHRAKNILNRPEVNQT--LKKDLFAAREKNGIFLSEDSTIRLPA
>Rhior_RO3G_05158.1
--MSGNNVVCRFRPQNKLEIK-GGVPDIDTQGETTSNFAFDKVFGMNTPQKDVFEYSIKSIVDDVTAGYNGTVFAYGQTGSGKTFTMMGATKGIIPRIIEQIFSSIEFTVKVSYMEIYMERVRDLFSDNLAIHEDKTVYVKDLYI-YVANRDEVYLAMKNGSSNRVVAYTNMNAESSRSHSIVVITITQKNLDSGKLYLVDLAGSEKVGKTGASGQTLEEAKKINKSLTALGMVINSLTD-HVPYRDSKLTRILQESLGGNSRTTLIINCSPSSYNEAETISTLRFGMRAKSIKNKAKVNASPALLKKAKTETV-----TFQTYPSDFSP
>Triva_XP_001579747.1
NEREAV-VSVRLRPMSEKEINKKIVEKTATV-NQTITFTFDYGFPEDCTQEEVYEATAAPIVSGVLEGFNGTIFAYGQTGTGKTYSMDGKHRGIMPRAFDHIFEYIEFLVTVTYVEIYNNELRDLLQLKIREDAQKNVYIKGVCTHKVKSVDELHALLAYGKKNRVVRKTNMNSESSRSHSILSLVI------SARLNMVDLAGSERAAKTGAEGVGFTEGVNINYELMILGNCIAALTSGHIPYRDSKLTMLLKDSLGGNARTMMIAALGPADYNFSETMSTLRYAERAKKIENKPKVNMKDAQIQQKDQLSA----------KLMAEI
>Trybr_Tb10.61.1750
QYYNQIQVYCRVRPLLPREVATMDFPSADEIAGRQKVYEFDEVYPPHAPQARVFEDT-SPLIDSVVDGYNVCIFAYGQTGSGKTHTMGGYDRGINTRALQRLFEIIESTVTVSVLEIYCEMIRDLLVYEVK-QGQFGTYVTNLSEVPVQCADEITKIMENANKNRSEGQTNMNEHSSRSHMVLYITV--RTTNFGKLSLIDLAGSERLDKTGAEGQMLKEAVAINKSLSSLGDVISGLAQNHIPFRNSVLTYLLQDSMGGQAKVLMFVCVNPASYNASESNSSLQFASRARGVSLGQIK--KNP--------------------------
>Lotgi_136727
----------RIRPQNAREKI-VCTSQNAQI--NDKSFTYDYVYNILTAQETIYDSCIRHLIDGCFDGYNATVFAYGQTGSGKTYTMGT-TIGIIPRAVDHLFKRIEFKVNAQFMELYNEEILDLLD-HIKVHEDAVIYVVGVTTKHVTSLQDTIQCLKLGALSRATASTNMNSQSSRSHAIFTLHI--KQHRTAKFHFVDLAGSERLKRTGATGDRAKEGISINCGLLALGNVISALGDSHVPYRDSKLTRLLQDSLGGNSRTLMIACISPSDRDFMETLNTLKYANRARNIKNKVMANQ--KELREYK-------TGQ-RAVQTRVKE
>Chlre_137882
-DGVNVNVLLRCRPLSDKEIAPQVISALE----TSKTFRFDRVFSPESSQEKLFKQAIVPIVQEVMEGFNCTIFAYGQTGTGKTYTMEG-EAGVIPRSIKQIFDTIDSTVKVTFLELYNEELTDLLSKRLRLLEDG-VVVQGLEEVVVKSAAEIYQVLDRGTAKRRTAETLLNKRSSRSHSVFSITIHMRVVKVGKLNLVDLAGSENISRSGA--DRAREAGSINQSLLTLGRVITALVE-HVPYRDSKLTRLLRESLGGKTKTCIIATIAPTVQCQEETISTLDYAHRAKNIRNRPEVNQ-----------------------------
>Drome_CG7765-PA
EIPAEDSVVCRFRPLNDSEEK-GSKFKFPCI---GKVYLFDKVFKPNASQEKVYNEAAKSIVTDVLAGYNGTIFAYGQTSSGKTHTMEGVKQGIIPRIVNDIFNHIEFHIKVSYYEIYMDKIRDLLSVNLSVHEDKNPYVKGATR-FVSSPEDVFEVIEEGKSNRHIAVTNMNEHSSRSHSVFLINVKQENLESGKLYLVDLAGSEKVSKTGAEGTVLDEAKNINKSLSALGNVISALAD-HIPYRDSKLTRILQESLGGNARTTIVICCSPASFNESETKSTLDFGRRAKTVKNVVCVNETAERYEKEKEKNA-----RLKGKKASTPE
>Tetth_23.m00294
NNSECF-VAVRCRPLNNDEIQSSVVSQRGEIQEQHRIFAFDQVFEPDIQQEVVYKCIAYPIVESVLEGYNGTIFAYGQTGTGKTHTIQGRERGIIPRAFEHIFHSIQFLVHVSFLELYNEEIQDLLKLELREKAETGVFVKDLTSFLVQNEQELNDKFQQGILNRKVGQTKMSSCSSRSHSILSVTI------VGKLNLVDLAGSERQSKTQATGSRFKEGVYINLSLTTLGNVISSLIDKHIPYRDSKLTRILQDSLGGNTKTVMIANIGPADYNQDETISTLRYAHRAKSIQNHAQINEKQAQLSGLLETGG----------VFKLES
>Capsp_174698
IDSDDVSVICRVRPLNASEER-GSKFKFPSI---GKVYIFDKVLKPNVTQEQVYNEVARPIVKDVLSGYNGTIFAYGQTSSGKTHTMEGVKRGIIPRIVGDIFTYIEFHIKVAYFEIYMDKIRDLLSTNLSVHEDKNPYVKGATR-FVSSPEEVMEVIDEGKANRHVAVTNMNEHSSRSHSVFLINVKQENVESGKLYLVDLAGSEKVSKTGAEGAVLDEAKNINKSLSALGNVISALAD-HIPYRDSKMTRILQESLGGNARTTVVICSSPASYNESETKSTLQFGQRAKTIKNSVMVNETAERYEKERDKNA-----KLKGIPSSSSN
>Cioin_260246
-------VMCRFRPLNSSEKE-GDEFKISKV-RPSKMYTFDRVFGPSSTQEQVYVAGARPIVKDVLEGYNGTIFAYGQTSSGKTHTMEGVLRGIIPRIIDDIFNHIEFHIKISYFEIYLDKVKDLLSTNLSVHEDKNPYVKGCTR-FVASPEEVMETIDEGKSNRHVAVTNMNEHSSRSHSIFLINVKQENTMTGKLYLVDLAGSEKVGKTGAEGTVLHEAMNINKSLSSLGNVISALAD-HIPYRDSKMTRILQDSLGGNCRTTIFICCSPASYNEPETKSTLLFGVRAKTIKNSVQANVTAEKFEKERDRNK-----QLINTPIAPIH
>Takru_SINFRUP00000150460
-------VFLRIRPQLAREKI-ICTYPGEIL--KDKAFTYDYMFDMDSQQDAIYTTCTEKLIDGCFEGYNATIFAYGQTGSGKTYTMGT-ELGIVPRAVHHLFQGIEFKINAQFLELYNEEVLDLFD-HIKIHEDANIYTVGVTTRTVGSEAEMIQCLKLGALSRTTASTQMNVQSSRSHAIFTIHL--CQVRTAKFHFVDLAGSERLKRTGATGDRAKEGISINCGLLALGNVISALGDSHVPYRDSKLTRLLQDSLGGNSQTVMIACISPSDRDFMETLNTLKYANRARNIKNKVMVNQ--KELMEYK-------SGK-RMAQTRVKE
>Phypa_158752
-KGVNVQVLVRCRPLSDDEKKPQVISQRE----IDRTFTFDKVFGPQCKQIELYDESIVPIVNEVLDGYNCTIFAYGQTGTGKTFTMEG-DAGVIPRAIQQIFETLEYSVKVTYLELYNEELTDLLAKHLQLMEDG-VLVRGLEEEIVTSASHIYTLLDRGSARRQTADTLLNKQSSRSHTIFSITIHVKLMKCGKLNLVDLAGSENISRSGA--DRARETGEINKSLLTLGRVITALVE-HIPYRDSKLTRLLRDSLGGKTKTCIIATVSPSVPCLEETLSTLDYAYRAKNIKNKPEVNQL--LKSEVYSARERNGIYIPRDREKDLEK
>Caeel_CE09600
-PTSNLRVAVRIRPMNGTERSTNVVKGKA----GKSFGPFFRTYDPDTTQEEIYSDLVSSQIKKVIAGFNCTVFAYGQTGTGKTFTMEG-TTGIIPRAVEDIFEQLEYSLRVSYIELYNEELFDLLAERLRIFDDG-VIVSGVEEVPVRNRSDVFKLLQLGAEKRRTAATLMNMHSSRSHSLFMVNVVIRLVKQGKLNLVDLAGSENIGRSGA--GRAKEAGSINQSLLTLGRVIRLLTT-HIPYRESKLTRLLQDSLGGSTITSLIATLSPSSSNFEESQSTLEYAMRAANIKNKPVCNTS--LRRDLRAAREKNGVIISQES-FHLDD
>Schpo_SPBC2F12.13
SRQSSITVTVRVRPFSTAE--S--NNFG-----RDLRYAFDRVFDETATQQQVYERTARPLLN-ILDGFNATIFAYGATGCGKTHTISGM--GLIYLTLKELFERMIFDLRLSYLEIYNETIRDLLV-PLNLREDR-ITVPGLTSLSPESLEEIIDIIMKGNANRTMSPTEANAASSRSHAVLQVTLIQKDHTLATLSIIDLAGSERATATK-RGSRLFEGANINKSLLALGNCINALD--HVPYRDSKLTRLLKFSLGGNCRTVMIVCVSPSSVHYEETHNTLKYANRAKNIKTE--------SVDIVELREQSELENRLAQIQS----
>Capsp_195907
--MASVKVAVRVRPFNQREINSSIIDE-TTV--GAKDFTFDHSY--QASQQQVFKDLGLDVIKCAYEGYNACIFAYGQTGSGKTYTMMG-DSGLIPRICEELFSRMVYRTEVSYLEIYNEKVRDLVKIGLRVRKEG-PYVQDLSKHIVSNFDDISSLMEKGNANRTTASTNMNDTSSRSHAIFTLVFSQASETKSKIHLVDLAGSERADATGATG-RLKEGSSINKSLVTLSTVISTLADSFIPYRDSTLTWLLKDSLGGNAKTIMIATLSPAGVNYSETLSTLRYANRAKSIVNKPTVNENVKKSMLSVRVVYS---------ESVLTE
>Dicdi_DDB0189215
---MNVQVAVRVRPFNSREKEELIVQN-STI--DEKSFSFDYSY--DASQSTVYNDLGKEVLKNAWDGFNCSIFAYGQTGSGKSYSMMG-EKGIIPLICEELFQRIIYKTTVSYMEIYNEKVKDLLNPGLKVRSTG-PYVEDLSKLAVKSFSEIDMLMDEGSKARTVASTNMNATSSRSHAVFTIVFTQSIDRVSKISLVDLAGSERANSTGATG-RLKEGANINKSLSTLGKVISALAESFVPYRDSVLTYLLKETLGGNSKTIMIAAISPADINYEESLSTLRYADSAKKIKTVAVVNEQSKRAMMDQGGQYANDSKLMNSDQYELNK
>Takru_SINFRUP00000166071
PDESSVRVALRIRPQLAKEKI-ICTFPGEVL--KDKAFTYDHVFDIDTQQETIYQHCTGRLIEGCFEGYNATIFAYGQTGSGKTYTMGT-ELGIIPRAVNHLFRGIEFKINAQFLELYNEEVLDLFD-NIKIHEDANIYTVGVTTRTVTSAAEMIQCLKIGALSRTTASTQMNVQSSRSHAIFTIHL--CQVRTAKFHFVDLAGSERLKRTGATGDRAKEGISINCGLLALGNVISALGDTHVPYRDSKLTRLLQDSLGGNSQTMMIACISPSDRDFMETLNTLKYANRARNIKNKVMVNQ--KELMEYK-------TGK-RMVQTRVKE
>Giala_GL50803_17333
MSSDNI-VIVRCRPLNARETRLNIIRASAQVKAVPRTFTFDAVYDQTSCNYGIFQASFKPLIDAVLEGFNSTIFAYGQTGAGKTWTMGG-EPGAIPNSFKHLFDAINFLVIGSYLELYNEEIRDLITLPLKEDKTRGIYVDGLSMHRVTTAAELSALMDKGFANRHVAATQMNDTSSRSHSIFMVRI------VGKLNLVDLAGSERQSKTGATGETLVEGAKINLSLSALGLVISKLVEAHIPYRDSKLTRLLQDSLGGNSKTLMCANISPASTNYDETMSTLRYADRAKQIKNKPRINEKDAQLAEAQANGA----------AIGTAL
>Arath_AT2G22610.1
ELYNHIQVFCRCRPLNTEETSAFDGAKDGELNNSKKSFKFDRVYTPKDGQVDVFADA-SPMVVSVLDGYNVCIFAYGQTGTGKTFTMEGTNRGVNYRTVEQLFEVASYNISVSVLEVYNEQIRDLLALEIK-QSDGSHHVPGLVEANVENINEVWNVLQAGSNARSVGSNNVNEHSSRSHCMLSIMV--KAKNKSKLWLVDLAGSERLAKTDVQGERLKEAQNINRSLSALGDVIYALATKHIPYRNSKLTHLLQDSLGGDSKTLMFVQISPSEHDVSETLSSLNFATRVRGVELGPAR--KQVTGEIQKLKAMVEKARQESRSRSDSVS
>Homsa_OTTHUMP00000080914
KCHNELVVIARVRPVTKEDGEAFDADDDSIIKGKPVSFELDKVFSPQASQQDVFQEV-QALVTSCIDGFNVCIFAYGQTGAGKTYTMEGTNPGINQRALQLLFSEVEYTITVSAAEIYNEVLRDLLGLEIR-LPDGSLYVPGLTEFQVQSVDDINKVFEFGHTNRTTEFTNLNEHSSRSHALLIVTV--RGVDTGKLNLVDLAGSERVGKSGAEGSRLREAQHINKSLSALGDVIAALRSRHVPFRNSKLTYLLQDSLSGDSKTLMVVQVSPVEKNTSETLYSLKFAERVRSVELGPGL--RRALGSWSSQEHLWE--------PG----
>Homsa_OTTHUMP00000080913
KCHNELVVIARVRPVTKEDGEAFDADDDSIIKGKPVSFELDKVFSPQASQQDVFQEV-QALVTSCIDGFNVCIFAYGQTGAGKTYTMEGTNPGINQRALQLLFSEVEYTITVSAAEIYNEVLRDLLGLEIR-LPDGSLYVPGLTEFQVQSVDDINKVFEFGHTNRTTEFTNLNEHSSRSHALLIVTV--RGVDTGKLNLVDLAGSERVGKSGAEGSRLREAQHINKSLSALGDVIAALRSRHVPFRNSKLTYLLQDSLSGDSKTLMVVQVSPVEKNTSETLYSLKFAERVRSVELGPGL--RRALGSWSSQEHLWE--------PGRPL-
>Homsa_OTTHUMP00000164659
KCHNELVVIARVRPVTKEDGEAFDADDDSIIKGKPVSFELDKVFSPQASQQDVFQEV-QALVTSCIDGFNVCIFAYGQTGAGKTYTMEGTNPGINQRALQLLFSEVEYTITVSAAEIYNEVLRDLLGLEIR-LPDGSLYVPGLTEFQVQSVDDINKVFEFGHTNRTTEFTNLNEHSSRSHALLIVTV--RGVDTGKLNLVDLAGSERVGKSGAEGSRLREAQHINKSLSALGDVIAALRSRHVPFRNSKLTYLLQDSLSGDSKTLMVVQVSPVEKNTSETLYSLKFAERVRSVELGPGL--RRALGSWSSQEHLWE--------PGRPL-
>Lotgi_136951
KYHNELVVFCRVRPCIKEDGFSYDPFDDGLLKTRSQVFELDKVFDEKVSQIEVFEEV-RSLVTSCVDGYNVCIFAYGQTGSGKTYTMEGPDPGINQRALQELFSETEYSISVSVLEIYNENIRDLLNLEIK-MADGGLHVPGLKTVEVTSLNHVNQVFLTGQKNRATATTNLNEHSSRSHLILNIEV--TGYNRGKLNLVDLAGSERVSRSGADGARLKEAQNINKSLSCLGDVIHSLRSKHIPYRNSKLTYLLQDSLGGESKTLMIVQVSPVDKNISETVCTLNFAQRVRLVELGTAG--RQVSGDINEVKKRRNKLC-----------
>Galga_ENSGALP00000010031
---------------------------------TPKSFSFDYSY--DASQKQVYRDIGEEMLQHAFEGYNVCIFAYGQTGAGKSYTMMG-QQGIIPQLCEDLFSRISYSVEVSYMEIYCERVRDLLNPNLRVRLMG-PYVEDLSKLAVTSYNDIQDLMDSGNKARTVAATNMNETSSRSHAVFNIIFTQKTEKVSKISLVDLAGSERADSTGAKG-RLKEGANINKSLTTLGKVISALAEDFIPYRDSVLTWLLRENLGGNSRTAMVAALSPADINYDETLSTLRYADRAKQIRCNAVINENNKRDLLYAQGL---GDIIDMTN------
>Galga_ENSGALP00000026812
--------------MNRRELDKCVVDA-KVI--QPKVFAYDHCF--VAGQDVVFKCLGENILQNAFEGYNACIFAYGQTGSGKSYTMMG-QPGLIPRLCSGLFERASFKVEVSYMEIYNEKVRDLLDPSLKVRVYG-PYVDGLSKLAVASYKDIESLMSEGNKSRTVAATNMNEESSRSHAVFKIILTHTGEKVGKLSLVDLAGSERATKTGAAG-RLKEGSNINKSLTTLGLVISALADAFVPYRDSVLTWLLKDSLGGNSKTAMVATVSPAADNYDETLSTLRYADRAKNIVNHAVVNENARREQLTKAEA-----------ESEMTV
>Galga_ENSGALP00000020674
--------------MNRRELDKCVVDA-KVI--QPKVFAYDHCF--VAGQDVVFKCLGENILQNAFEGYNACIFAYGQTGSGKSYTMMG-QPGLIPRLCSGLFERASFKVEVSYMEIYNEKVRDLLDPSLKVRVYG-PYVDGLSKLAVASYKDIESLMSEGNKSRTVAATNMNEESSRSHAVFKIILTHTGEKVGKLSLVDLAGSERATKTGAAG-RLKEGSNINKSLTTLGLVISALADAFVPYRDSVLTWLLKDSLGGNSKTAMVATVSPAADNYDETLSTLRYADRAKNIVNHAVVNENARREQLTKAEA-----------ESEMTV
>Galga_ENSGALP00000026811
--------------MNRRELDKCVVDA-KVI--QPKVFAYDHCF--VAGQDVVFKCLGENILQNAFEGYNACIFAYGQTGSGKSYTMMG-QPGLIPRLCSGLFERASFKVEVSYMEIYNEKVRDLLDPSLKVRVYG-PYVDGLSKLAVASYKDIESLMSEGNKSRTVAATNMNEESSRSHAVFKIILTHTGEKVGKLSLVDLAGSERATKTGAAG-RLKEGSNINKSLTTLGLVISALADAFVPYRDSVLTWLLKDSLGGNSKTAMVATVSPAADNYDETLSTLRYADRAKNIVNHAVVNENARREQLTKAEA-----------ESEMTV
>Neucr_NCU00927
-GTTNINVVVRCRGRNDREVKAVVVKLKR----SNKTYTFDRVFSQAADQAMVFDEVVKPILEEMLAGYNCTIFAYGQTGTGKTYTMSG-TAGIIPRVLHALFNKLEHCVRCSFIELYNEELRDLLSTKLKIFDDT-TIVQGMEERHILSAADGLRWLQEGSVRRQVAATKCNDLSSRSHTVFTITVHVKYLMGGKLNLVDLAGSENIQRSGA--NRAAEAGLINKSLLTLGRVINALVD-HIPYRESKLTRLLQDSLGGRTKTCIIATISPARSNMEETISTLDYAFRAKNIRNKPQINAN--LKSELIATRQRNGVYLSNDAQNRIET
>Tetth_31.m00375
MSSECV-VMVRCRPMNKDEKSQSCISDNNQVEDKQKIHAYDDVFAPDSTQQQIYESTAFPLVESVFEGYNGTIFAYGQTGCGKTHTMMGDNK--------------EFLVRCSYIEIYNEEIHDLLAYELKESPEKGIFIKDLNKVIVKSVKEMENLMNIGNKNRSTGETAMNKDSSRSHSIFTIYI------AGKLNLVDLAGSERQSKTQATGDRLKEANKINLSLSALGNVIQALVDKHIPYRDSKLTRLLQDSLGGNTKTVMIAAISPADYNYDETMGTLRYASRAKNIQNKPKINEKDAMLQNNNGKQG----------IHALNQ
>Nemve_81491
----NMRVVVRVRPPNPLE-----SVRA-----RDLRFIFDRVFNEEANNTDVFENTTKDIIG-VLDGFNCTVFAYGATGAGKTHTMLGN--GVMFLTMMDLYRRITCDVAVSYLEVYNETIRDLLL-ALAVREDG-VCVSGLTLHKPHSAEELLSMLEFGNNNRTQHPTDANAQSSRSHAVFQVFVRQKNVRLAKMSLIDLAGSERATVTT-RGARFREGANINKSLLALGNCINALD--HIPYRNSKLTRLLKDSLGGNCKTVMIAAVSPSMLSYEDTYNTLKYADRAKSIKVS--------SVDVDELRTEYYLFCSHFVE------
>Caeel_CE03239
SKQETV-VIVRCRPLSSQEIASKIVHQRGQIQEPSKDFTFDAIYDENSTQSDLYEETFRDLVDSVLNGYNATIFAYGQTGTGKTHTMEGKQRGVIYKCIDHIFEHMEYLVRASYLEIYQEELRDLLKLEIKERPDGGVYVKDLTSKLTRTVGEIHEVMIRGNGHRSVGRTNMNEHSSRSHAIFIITV------VGRLNLVDLAGSERQSKTGATGERFKEATKINLSLSALGNVISALVDKHIPYRDSKLTRLLQDSLGGNSKT--------------ETLGTLRYANRAKNIKNQPKINEKDAQLKQRKTRSR----------KLLIKD
>Monbr_17919
-MSDNVKVAVRVRPFNRREKDQLCIEG-QTI--GEKKFTFDYSYT-SADQQRVFEDLGQLVLENAWEGYNCSLFAYGQTGSGKSYSMVG-NRGIVPISCEDLFRRMRFKVSFSMLEIYNEQVRDLLTTGLSVRSQGRFVVRDLKNAKVESYRDIEHQIEIGTRNRTVASTNMNSTSSRAHTIICITFEKIMSKRSEINLVDLAGSERADSTGATG-RLKEGSNINKSLSTLGNVIAALAERHIPYRDSVLTKLLKNALGGNSKTIMIAALSPASINYDETLSTLRYADRAKQIKNKAVVNETEKKAQLGGNIPAPGGDGA----EEALSA
>Poptr_821577
-KGVNVQVIVRCRPLNEDELRPVVISGRE----IDRTFLFDKVFGPASKQKDLYDLAVSPIVYEVLEGYNCTIFAYGQTGTGKTYTMEG-DAGVIPRAVKQIFEILEYNMKVTFLELYNEEITDLLAKPVALMEDG-VLIRGLEEEIVCTANEIYKILDKGSAKRRTAETLLNKQSSRSHSIFSITIHIKMIKCGKLNLVDLAGSENISRSGA--ERAREAGEINKSLLTLGRVINTLVE-HIPYRDSKLTRLLRDSLGGKTKTCIIATISPSIQSLEETLSTLDYAHRAKNIKNKPEINQM--LKQEVYAAREKNGIYIPRDREKDSEK
>Poptr_293607
AQSFEFSVIIRLRPLSSSE--------QTITTHPESRFTFDLVADETVSQEKMFKMAGLPMVDNCMGGYNSCMFAYGQTGSGKTHTMLGDNCGMTPRVFEYLFSRIKFTCKCSFLEIYNEQILDLLDTNLQIREDVKVYVENLKEIEVASARDVLHQLIQGAANRKVAATNMNRASSRSHSVFTCII--EHHRFAQLNLVDLAGSERQKSSGAEGERLKEATNINKSLSTLGLVIMNLVSSHVPYRDSKLTFLLQDSLGGNSKTIIIANISPSLCCSLETLSTLKFAQRAKFIKNNAI---VNERLQIQQLKKESRL-RSLVNGHGQVP-
>Schpo_SPAC25G10.07c
-NETNINVVVRVRGRTDQEVRSLAVSAME----VTKTYAFDKVFGPEADQLMLFENSVAPMLEQVLNGYNCTIFAYGQTGTGKTYTMSG-GAGLIPRALYQLFSSLEYAVKCSYYELYNEEIRDLLVKPARVFEDN-VVITGIEESYIKNAGDGLRLLREGSHRRQVAATKCNDLSSRSHSIFTITLHRKLLRASKLHMVDLAGSENIGRSGA--NRARETGMINQSLLTLGRVINALVE-HIPYRESKLTRLLQDSLGGKTKTSMIVTVSSTNTNLEETISTLEYAARAKSIRNKPQNNQF--LKNDLNATRKKNGVYLAESTRVKLEL
>Triad_54045
NSEDACNVVCRVRPLNSAETH-GSEFKFPQI---GKSFSFDHVLNSSTNQQSMYDIAAKPIVKDVLAGYNGTIFAYGQTSSGKTHTMEGVWQGIIPRIIGDIFAYIEFHIKVSYFEIYMDKIRDLLTTNLAVHEDKNPYVKNITR-FVSSPEEVFEIIDEGKSNRHVAVTNMNEHSSRSHSIFLIHIKQENVEHGKLYLVDLAGSEKVSKTGAEGMVLDEAKNINKSLSALGNVISALSE-HVPYRDSKLTRILQESLGGNARTTIIICCSPSSINESETKTTLQFGARAKTIKNSVKVNEPAERYEKEREKSS-----RIKRVPVTSNS
>Phypa_114293
QLYNKVLVFCRCRPLSPVEVASFESAGNGDITAGKKLFKFDRVFSPQDDQADVFADT-APVVVSVLDGYNVCIFAYGQTGTGKTFTMEGNNRGVNYRTLEELFNIANYDISVSVMEVYNEQIRDLLALEIK-QAEGGHHVPGLVEAKVTSMEEVWDVLQAGSSSRTVGSTRANDHSSRSHCMLCVMV--KGENKSKLWLVDLAGSERVAKSDAQGDRLKEAQNINKSLSALGDVIQALSIKHIPFRNSKLTHLLQDSLGGDSKTLMFVQISPNDADLSETLCSLNFASRVRGVELGPAR--KHLSNELFKYKQLAEKTKQESRSQSS---
>Arath_AT4G14150.1
---SAETVIVRMKPLNKGE--------DSLT--SGQTFTFDSIANPESTQEQMFQLVGAPLVENCLSGFNSSVFAYGQTGSGKTYTMWGPQRGLTPRVFERLFARINYQCRCSLLEIYNEQITDLLDKNLMIREDVKVYVENLTEEYVKNLTDVSQLLIKGLGNRRTGATSVNTESSRSHCVFTCVV--ESFKTSRINLVDLAGSERQKSTGAAGERLKEAGNINRSLSQLGNLINILAESHIPYRDSRLTFLLQESLGGNAKLAMVCAVSPSQSCRSETFSTLRFAQRAKAIQNKAV---VNERGVIHQLRDEQRM-KNDGNN-----S
>Triva_XP_001319907.1
KDREAV-VSVRLRPMSQKEIDSKVVEKNSTV-GQYIQFSFDFCFPEDVSQEEVYNATAMPIVNGVLEGYNGTIFAYGQTGTGKTFSMDGKLRGIMPRAFDHIFEYIEFLVTVTYVEIYNNELRDLLELKIREDPTHGVQIKGVAVHKVKDVEEIHALLNYGKKNRVVRKTQMNSESSRSHSIFTVTV------SARLNLVDLAGSERVAKTGAEGVGFTEGVNINYELMILGNCIAALTSGHIPYRDSKLTMLLRDSLGGNARTMMIAALGPADYNFSETMSTLRYAERAKKIENKPTVNMKDAQINQKNQLDA----------KLMAQD
>Arath_AT1G59540.1
---EKICVAVRVRPPAPEN---GALWDNL----TTASHAFDHVFDESSTNASVYELLTKDIIHAAVEGFNGTAFAYGQTSSGKTFTMTG---GIIRRSVRDVFERIEFLIRVSYMEIYNEEINDLLA-RLQIHR-G-VFVAGLKEEIVSDAEQILKLIDSGEVNRHFGETNMNVHSSRSHTIFRMVIESRAIRVSVLNLVDLAGSERIAKTGAGGVRLQEGKYINKSLMILGNVINKLSD-HIPYRDSKLTRILQPALGGNAKTCIICTIAPEEHHIEESKGTLQFASRAKRITNCAQVNEAA----LKRQKLEEELRMKLQ-G--KQKN
>Galga_ENSGALP00000019398
RDSAVPLVYVRVRPPSEGT--------NTIRSPEPKIFTFDYVANMETTQESVFSSVAKSIVESCMNGYNGTIFAYGQTGSGKTFTMMGPLRGVIPRSFEYLFFLISFLCKCSFIEIYNEQIFDLLDAGLFLREHIKVFVDGAVEQVLTSAAEAYQVLTMGWRNRRVASTSMNRESSRSHAVFTITV--ENIRSSLLNLVDLAGSERQKDTHTEGLRLKEAGNINRSLSCLGQVITALVDGHICYRDSKLTFLLRDSLGGNAKTCIIANVHPGSRCFGETLSTLNFAQRAKLIKNKAV---VNEQAEVKKLKEQAQL-TSVP-------N
>Monbr_21638
-MASSGNVVCRFRPQLANELS-GGNSRVDTANQRKATFSFDKIFADGCTQEEVYDYAAKPIVEDVLKGYNGTIFAYGQTSSGKTHTMEGPERGIIPRIVYNIFSYIEFTVRVSYFEIYMERIRDLLGVNLQIHENREVYVRHATL-YMQDPEDVMAVMRSGAERRSVAATNMNDHSSRSHSVFLMEITQKDTITGKLFLVDLAGSEKVSKTGADGTVLDEAKNINKSLSALGLVIMSLTE-HVPYRDSKLTRILQESLGGNARTTMIICCSPSSYNEQETISTLRFGLRAKKIKNKAVVNVSAEQVCRQNQTASSVACRSCDTH------
>Poptr_569144
ELYNKVLVFCRCRPLKSEEVALFESAKDGELGLPKKTFKFDAVFGPQANQADVFEDT-APFASSVLDGYNVCIFAYGQTGTGKTFTMEGTDRGVNFRTLEQVFHMIRYDVSVSVLEVYNEQIKDLLVLEIR-QGDGLHHVPGLVEAKVHNMSEVWQVLRTGSNARAVGSTNANEHSSRSHCIHCVMV--KGENKSKLWLVDLAGSERIAKTEVQGERLKETQNINKSLSALGDVISALATKHIPFRNSKLTHLLQDSLGGDSKTLMFLQISPNENDLGETLCSLNFASRVRGIELGPAK--RQMNAELLRYKQMAEKSKQDLKSKILVEA
>Caeel_CE31567
--------------------------NVGQV-GAAKDFTFDGAYFMDSTGEQIYNDIVFPLVENVIEGYNGTVFAYGQTGSGKTFSMQGIQRGVIPRAFDHIFTATKFLVHCSYLEIYNEEVRDLLQLEIKEQPDRGVYVAGLSMHVCHDVPACKELMTRGFNNRHVGATLMNKDSSRSHSIFTVYV------MGKLNLVDLAGSERQSKTGATGDRLKEATKINLSLSALGNVISALVDKHIPYRDSKLTRLLQDSLGGNTKTIMIACVSPSSDNYDETLSTLRYANRAKNIKNKPTINEKDAMVQPGAVGVG----APAQDAEEQTSL
>Strpu_GLEAN3_26237
--MASVKVAVRVRPINAREINSCIISD-KTSSKRIKTFTYDYSY--DASQERVYSDLGSDVLDSAFEGYNACIFAYGQTGSGKSFTMMG-GEGLIPRICEGLFARISYRTEVSYLEIYCERVRDLLKTTLRVRRDG-PYVQDLSKHLVSDYYDVKALMDKGNEQRTTASTNMNDTSSRSHAIFTITFTQASETVSKINLVDLAGSERANATGATG-RLKEGANINKSLVTLGNVISALADSFIPYRDSVLTWLLKDSLGGNSKTIMVATISPADVNYGETLSTLRYANRAKNIINKPTINENVKKKRLGTSFD-----------QNVLTK
>Cyame_CMO070C
SNGDASSVVLRVRPLTPAE-------TNSVLTNDLRRFTYDHVASPEVDQAQMFYLVGRPIADSALDGYNGTVFAYGQTGSGKTYTMQGDNRGLMPRLFEYIFAQIRYLVRCSYLEVYNEVVTDLLDTNLAIREDFRVSVEGLSEELVSNADDCLHVLERGLSNRHIGSTSMNRESSRSHSVFIMVI--ETRRRSRLNLVDLAGSERQKLARTSGQTLREAGNINKSLSALGNVINALVDAHIHYRDSKLTFLLKDSLGGNTKTTMIATVSPSEQNFAETLSTLKFAQRAKYIKNKVV---VNEQAEITRLRQLTSA------------K
>Capsp_123482
-------LSCRIRPQQPSEQL-ICTQPGEVL--KDKSFTYDFVFDRDSTQDQIYEGCSHDLIEGCYEGYNATIFAYGQTGSGKTYSMGT-HVGIIPRAMAHLFEGIDFKVNAQFMELYNEEIHDLLD-HIKIHEDAAIYTVGVTTRPVASLQDTIQCLKIGALSRTTASTNMNAQSSRSHAIFTLHI--RQQRTSKFHFVDLAGSERLKRTGATGERAKEGISINCGLLALGNVISALGDSHVPYRDSKLTRLLQDSLGGNSRTVMIACVSPSDRDFMETLNTMKYANRARNIKNKVVVNQ--KELDDYR-------MGR-RVVQNRIKN
>Dicdi_DDB0204609
PTPVSSNVVCRVRPLTELEKG-NEHSHFFSI-ANGPQFTFDRIFGYQETQSQIFEDVAEPIVNDFLDGYHGTIIAYGQTASGKTFTMVG-SHGIIPRVIESIFVGIAFCLKISALELYNEKLYDLYSSNLNIREHKQIYVEGISI-VITSIEEAYNFLNISNNNRAIASTKMSAASSRSHSVLMIELSQQNLSISKLFLVDLAGSERAHKTGAEGDRMQEAKNINLSLSALGKVINALT--YVPYRDSKLTRVLQDSLGGNSKTSLIINCSPSNNNEHETITTLQFGTRAKTIKNQPKINKTYHFIIKLAKDLE-----KSRKENLQKMS
>Poptr_767089
AQSFEFSVIIRLRPLSGSE--------QTITTHPESRFTFDLVADETVTQEKMFKVAGLPMVDNCMGGYNSCMFAYGQTGSGKTHTMLGDNCGMTPRVFEYLFSRIKFTCKCSFLEIYNEQILDLLDSNLQIREDVKIYVDNLKEIEVASARDVLQQLIQGAANRKVAATNMNCASSRSHSVFTCII--EHHRFARLNLVDLAGSERQKSSGAEGERLKEATNINKSLSTLGLVIMNLVSSHVPYRDSKLTFLLQDSLGGNSKTIIIANISPSLCCSLETLSTLKFAQRAKFIKNNAI---INERMQIQQLKKESRL-RSLVNEHGQKK-
>Triad_50560
--MSKVQVAVRVRPFNKRELGVSVVDS-QTL--LLWIFAFDYCF--QSSQEVVFDSLGIGVLENAFAGYNACIFAYGQTGSGKSYTMMG-DRGIIPRLCDRLFEMITYKVEVSYMEIYNEKVRDLLNPPLKVRILG-PYVENLSKLAVSSFQDIENLMIEGNKSRTVAATNMNAESSRSHAVFNLILTQIGEKVSKVSLVDLAGSERATKTGAAG-RLKEGSNINKSLTTLGLVISALADEFIPYRDSVLTWLLKDNLGGNSKTVMVATLSPALDNYDETLSTLRYADRAKRIVNHAVVNENAKKSQLRGTGL-----------ESEMSL
>Arath_AT3G23670.1
---IAEAVIVRMKPPSKGE--------DALT--NEQTFTFDSIADPESTQDEIFQLVGAPLVENCLAGFNSSVFAYGQTGSGKTYTMWGPQRGLTPRVFELLFARLKYQCRCSFLEIYNEQITDLLDKNLMIREDVKVYVENLTEEYVKNLKDLSKLLVKGLANRRTGATSVNAESSRSHCVFTCVV--ESFKTSRINLVDLAGSERQKLTGAAGDRLKEAGNINRSLSQLGNLINILAESHIPYRDSRLTFLLQESLGGNAKLAMVCAVSPSQSCRSETFSTLRFAQRAKAIQNKAI---VNEREVIRQLRDEQRV-KDDKGN-----S
>Arath_AT3G23670.2
---IAEAVIVRMKPPSKGE--------DALT--NEQTFTFDSIADPESTQDEIFQLVGAPLVENCLAGFNSSVFAYGQTGSGKTYTMWGPQRGLTPRVFELLFARLKYQCRCSFLEIYNEQITDLLDKNLMIREDVKVYVENLTEEYVKNLKDLSKLLVKGLANRRTGATSVNAESSRSHCVFTCVV--ESFKTSRINLVDLAGSERQKLTGAAGDRLKEAGNINRSLSQLGNLINILAESHIPYRDSRLTFLLQESLGGNAKLAMVCAVSPSQSCRSETFSTLRFAQRAKAIQNKAI---VNEREVIRQLRDEQRV-KDDKGN-----S
>Poptr_576621
-RGVNVEVILRCRPLNDDEKQPVVISGRE----IDKTFSFDKVFGPTSQQKELFDEAISPIVNEVLEGYNCTIFAYGQTGTGKTYTMEG-DVGIIPRAVQQILDVLEYSMKVTFLELYNEDIMDLLAKPIALMEDG-VFIRGLEQEVVCTADGIYKILEKGSAKRHTADSLLNMQSSRSHTIFSITIHVKLMKCGKLNLVDLAGSENVVRSGA--ERVREAGEINKSLLTLGRVINALVE-HVPYRDSKLTRLLRDSLGGNTKTCIIATVSPSIHSLEETLNTLDYAHRAKKIKNRPEVNQA--HRQEIYAEREKNGIYIPHNRERDLVK
>Parte_GSPATP00020043001
---MSVKVAVRVRPYNARELEQLCVAG-TTI--KNRDFAFDYSFIPGADQQMVFDTVGQEILNNAWQGYHCCLFAYGQTGAGKSYSMVG-NKGIVPISCEEIFKRITYEVQVSMLEIYNEKVQDLLVPGLKVRVYG-VYVEGLTKYPVDSYEAIEAKMDEGSKHRTVAATQMNASSSRAHTIIQIEFKEISEKLSVINLVDLAGSEKVGKTGAQG-RLKEAGNINKSLSVLGQVIAALADAVVPYRDSQLTRILQNALGGNSKTLMICAVSPATDNYEETLSTLRYADQAKKIKNCAVVNEVDKKQQLMMLQTQKGGVINPE--TNENQE
>Toxgo_52.m01565
QGQSNVLVAVRVRPLQPKE-----VLRS-----REKRYAFDYAFDEHTDQQCVYESTTKFLIG-VLQGYNATAFAYGATGAGKTYTMLGY--GVMVYTLKELFTRIDFLVKCSFLEIYNENVRDLLD-TCEVREDG-ISIAGISETEVRTAEEILILLQTGNKNRTQESTDANQTSSRSHAILQVLVTETQFTIGKLSMVDLAGSERASQTN-SGIRMVEGANINRSLLALGNVINALD--FVPYRDSKLTRLLKDSLGGSCRTVMIANISPAHTQFEDTHNTLKYANRAKNIKTA--------SVKIDGLQAESTLRAKLASANYHPEW
>Parte_GSPATP00022283001
---MSVKVAVRVRPYNARELEQLCVAG-TTI--KNRDFAFDYSFIPGADQQMVFDTVGQEILNNAWQGYHCCLFAYGQTGAGKSYSMVG-NKGIVPISCEEIFKRITYEVQVSMLEIYNEKVQDLLVPGLKVRVYG-VYVEGLTKYPVDSYEAIEAKMDEGSKHRTVAATQMNASSSRAHTIIQIEFKEISEKLSVINLVDLAGSEKVGKTGAQG-RLKEAGNINKSLSVLGQVIAALADAVVPYRDSQLTRILQNALGGNSKTLMICAVSPATDNYEETLSTLRYADQAKKIKNCAVVNEVDKKQQLMMLQTQKGGVINPE--TNENQE
>Arath_AT5G27000.1
KLYNLVQVYCRVRPFLPGQESA-DI-DEGTIKAGQKPFMFNKVFGPSATQEEVFSDM-QPLVRSVLDGYNVCIFAYGQTGSGKTFTMTGPSLGVNYRALADLFLLSSYEISVQMLEIYNEQVRDLLALEIR-NH-NGINVPEASLVPVSSTDDVIQLMDLGHMNRAVSSTAMNDRSSRSHSCVTVHV--QGRDHGSMHLVDLAGSERVDKSEVTGDRLKEAQHINKSLSALGDVISSLSQKHVPYRNSKLTQLLQDSLGGSAKTLMFVHISPEPDTLGETISTLKFAERVGSVELGAAR--VNKNSEVKELKEQIAN-------VRP---
>Arath_AT5G27550.1
RLYNEVIVFCRCRPLNQAEIAAFDTTQENELDSSKKHFKFDHVFKPDDGQETVFAQT-KPIVTSVLDGYNVCIFAYGQTGTGKTFTMEGTNRGVNYRTLEELFRCSKFELSVSMLEVYNEKIRDLLVLEVK-QAEGTQEVPGLVEAQVYNTDGVWDLLKKGYAVRSVGSTAANEQSSRSHCLLRVTV--KGENRSHLWLVDLAGSERVGKVEVEGERLKESQFINKSLSALGDVISALASKHIPYRNSKLTHMLQNSLGGDCKTLMFVQISPSSADLGETLCSLNFASRVRGIESGPAR--KQAVSELLKSKQMAEKLKHEEK-RG----
>Lotgi_52745
---SNVKVVVRIRPENKSE-----DIAR-----KDLKFAFDYVFGPHTSNQTVYEHTTKTILG-FLNGYNCSVFAYGATGAGKTHTMLGA--GVMFLTMIDLYDRISIEVAVSYLEVYNEQIKDLLL-MLPIREDG-VIVSGLSLHKPKTAEELLYMLQYGNENRSQHPTDANAESSRSHAVFQVYVRQKEVKVAKMCLVDLAGSERATATA-RGVRFREGANINRSLLALGNVINALE--HIPYRDSKLTRLLKDSLGGNCRTVMIAAVSPSSKTYDDTYNTLKYADRAKNIKAT--------NVDVEDLRKEIELKGKLTDYHQ---E
>Dicdi_DDB0204045
----MSSVVCRFRPQNKLELA-GGDSSIADSGESNHSFSFDYVFPSNTTQRDVYDHAAKPVIEDIMAGYNGTLFVYGQTGSGKTFSMTGILRGIVPRMIETVFEFIEFIVKASYIEIYMERIRDLLRDNLKVREEKGVWVEGTSV-YIYREEDILDVINTGISNRAIAETRMNAESSRSHSIFILTIQQKNLKTGKLYLVDLAGSEKISKTGAQGTTLDEAKMINKSLSSLGNVINALTD-HIPYRDSKLTRVLQESLGGNSRTTLIINCSPSSYNEAETISTLRFGSRAKNIKNKAKINQSAALLSKAENEIE-----NLKGY--GSGS
>Takru_SINFRUP00000165191
PGDCCVKVALRIRPQMAKEKI-VCTLPGELL--KDKAFTYDFVFDVDSEQQSIYQACVYKLIEGCFEGYNATVFAYGQTGSGKTYTMGT-EQGIIPRAVHQLFQGIEFKVSAQFLELYNEEILDLFD-SIKIHEDAGIYTTGVTSRLVQSEEELLQCLKLGALSRTTASTQMNAQSSRSHAIFTIHL--CQMRMAKFNFVDLAGSERLKRTGATGERAREGISINCGLLALGNVISALGDGHVPYRDSKLTRLLQDSLGGNSRTLMIACVSPSDRDFMETLNTLKYANRARNIKNKVVVNQ--KELTEFK-------AGK-RVAQRRVKE
>Orysa_Os12g42160.1
DLYNKLIVFCRCRPLNGEEIESFESAKDGELVSSKKVFKFDSVFSPEEDQEKVFEKT-VPFATSVLDGYNVCIFAYGQTGTGKTFTMEGIARGVNYRTLEELFRITQYEITVSVLEVYNEQIHDLLLLEVR-QAEGVHHVPGLVEARVTNMNEAWEVLQTGSKARVVGSTNANEHSSRSHCMHCVMV--KGENKSKLWLIDLAGSERVAKTDAQGERLKEAQNINKSLSALGDVISALATKHIPFRNSKLTHLLQDSLSGDSKTLMFVQISPNENDVGETLCSLNFASRVRGIELGQAR--KQVVGELSRYKLMAGRAKQDSKNMNLVEA
>Poptr_822824
KLHNTILVFCRVRPVLPDDGAPISYPTSTGISGQKYPFTFDKVFNHDASQQEVFVEI-SQLVQSALDGYKVCIFAYGQTGSGKTYTMMGRQKGLIPRSLEQIFQTSKYKMQASMLEIYNETIRDLLSYTIK-HANGNTYVTDLTIVDVCRMEEISSLLRQAAQSRSVGKTQMNEQSSRSHFVFTLRI--SGVNQGVLNLIDLAGSERLSRSGATGDRLKETQAINRSLSCLSDVIFSLAKKHVPFRNSKLTYLLQPCLGGDSKTLMFVNISPDPASVGESLCSLRFAARVNACEIGIPR--RQM--------------------------
>Nemve_192682
--MASVKVAVRVRPLNNRENNKTIIEG-KTR--YVKDFSFDYSY--SVNQERVFKDLGTDVVKAAFEGYNACIFAYGQTGSGKTYTMMG-DTGLIPRICENMFHRMSFRTEVSYLEIYQERVRDLLRPSLRVRKEG-PYVQDLTKHLVSDYAAIEHLMEQGNSHRVTASTGMNDVSSRSHAIFTMNFTQACETASKINLVDLAGSERADATGATG-RLKEGANINKSLVTLGTVISALADSFIPYRDSVLTWLLKDSLGGNSKTIMIATISPADVNYAETMSTLRYANRAKNIMNKPTINENVKKAMISPVSQLALKDL-----ENQLTD
>Galga_ENSGALP00000019833
DVCSHMKVVVRVRPETQKE-----DITK-----KDLKFVFDAVFAETSTQLEVFEHTTKSVLG-FLNGYNCTVLAYGATGAGKTHTMLGP--GVMYLTMMALYNCMICNVAVSYLEVYNEQIRDLLV-PLAVREDG-VVVQGLTLHQPKSAEEILQMLDYGNKNRTQHPTDVNASSSRSHAVFQIYLRQQNVRIAKMSLIDLAGSERASATN-KGARFREGANINRSLLALGNIINALD--HIPYRNSKLTRLLKDSLGGNCRTIMIAAVSPSFMFYDDTYNTLKYANRAKDIKSS--------SLDCNEQKKEMMLKEKLRTYIS---E
>Takru_SINFRUP00000143504
--MASVRVAVRVRPMNRREKDTSIVKG-KTS-SRVKTFTYDFSY--IVSQEKVFKDLGLDVLKAAFEGYNACVFAYGQTGSGKSYTMMG-DAGLIPRFCEGLFGRISFRTEVSYLEIYNERVRDLLRRNLRVRKDG-PYVEDLSKHLVQNYSDVEDLMEAGNINRTTASTGMNDVSSRSHAIFTINFTQASETVSKIHLVDLAGSERADATGATG-RLKEGGNINKSLVTLGNVISSLADSFVPYRDSVLTWLLKDSLGGNSKTIMIATISPADVNYGETLSTLRYANRAKNIINKPTINENVRKALLVQGNQILL--------QNELTK
>Arath_AT3G49650.1
KKTTTLTVAVKCRPLMEKE-----DRRT-----KEKKYCFDHAFGPESTNKNVYRSMS-SVIS-VVHGLNATVFAYGSTGSGKTYTMVGR--GLMVLSLNTIFDMIEFEVTCSYLEVYNEVIYDLLE-HLELREDG-IVVAGLRSIKVHSADRILELLNLGNSRRKTESTEMNGTSSRSHAVLEIAVKRRQVMRGKLALVDLAGSERAAETN-GGQKLRDGANINRSLLALANCINALK--YVPYRNSKLTRILKDGLSGNSQTVMVATISPADSQYHHTVNTLKYADRAKEIKTH--------TIDIDNLQSESQLKTQLAEKERISED
>Lotgi_110046
------QVALRIRPLNEDE-----ILRS-----REKQFVFDRTFDGSANQEDVYEATTKFLIN-VITGYNATVFAYGATGAGKTHTMVGD--GIMVRALNDLFLEMAYKVTMSYLEIYNEMIRDLLS-ILDLREND-VTVAGLSEVSARSTDEVMQMLLKGNRERTQEPTAANQASSRSHAVLQVTVKQREVRTGKLFLIDLAGSERAANTH-RGKRMVEGAHINRSLLALGNCINALE--YINYRDSKLTRLLKDALGGNCKTVMIAHISPASLNFEESRNTLVYADRAKHIKTK--------DVAITELREELRLRDRLHDQQSRSEL
>Homsa_OTTHUMP00000181885
VEDSTLQVVVRVRPPTPRE-----DGKG-----KDLTFVFDRVFGEAATQQDVFQHTTHSVLS-FLQGYNCSVFAYGATGAGKTHTMLGE--GIMYLTTVELYRRLHFEVLISYQEVYNEQIHDLLE-PLAIREDG-VVVQGLSFHQPASAEQLLEILTRGNRNRTQHPTDANATSSRSHAIFQIFVKQQAVQVAKMSLIDLAGSERASSTH-KGERLREGANINRSLLALINVLNALD--HVPYRDSKLTRLLKDSLGGNCRTVMIAAISPSSLTYEDTYNTLKYADRAKEIRLS--------SLDCQQLQAEAALRKKLQVYKS----
>Homsa_NP_001073912.1
VEDSTLQVVVRVRPPTPRE-----DGKG-----KDLTFVFDRVFGEAATQQDVFQHTTHSVLS-FLQGYNCSVFAYGATGAGKTHTMLGE--GIMYLTTVELYRRLHFEVLISYQEVYNEQIHDLLE-PLAIREDG-VVVQGLSFHQPASAEQLLEILTRGNRNRTQHPTDANATSSRSHAIFQIFVKQQAVQVAKMSLIDLAGSERASSTH-KGERLREGANINRSLLALINVLNALD--HVPYRDSKLTRLLKDSLGGNCRTVMIAAISPSSLTYEDTYNTLKYADRAKEIRLS--------SLDCQQLQAEAALRKKLQVYKSLPPS
>Homsa_XP_946528.1
VEDSTLQVVVRVRPPTPRE-----DGKG-----KDLTFVFDRVFGEAATQQDVFQHTTHSVLS-FLQGYNCSVFAYGATGAGKTHTMLGE--GIMYLTTVELYRRLHFEVLISYQEVYNEQIHDLLE-PLAIREDG-VVVQGLSFHQPASAEQLLEILTRGNRNRTQHPTDANATSSRSHAIFQIFVKQQAVQVAKMSLIDLAGSERASSTH-KGERLREGANINRSLLALINVLNALD--HVPYRDSKLTRLLKDSLGGNCRTVMIAAISPSSLTYEDTYNTLKYADRAKEIRLS--------SLDCQQLQAEAALRKKLQVYKSLPPS
>Schpo_SPAC664.10
KLHNTIQVFCRVRPPLGDGES-IAFPDQNTIGIKQYAFNFDRVFSPETTNEDVFNEL-SQLIQSAMDGYNVCIFAYGQTGSGKTHTM---NTGMIPSSVRMIYNRSEYRMEGQFLEIYNETIIDLLALEIY-HKAGRTTITNITSEPLDTPEQVTWLLDQASKNRSVAATNANEHSSRSHSVFMLHL--NGSNRSTLNLIDLAGSERLSSSQSVGERLKETQAINKSLSCLGDVIHALGSGYIPYRNSKLTNLLQYSLGGNSKTLMFVNISPLKQHVPETLCSLRFATKVNNTQIGTAR--KVT--------------------------
>Caeel_CE26945
TDGAECGVFCRIRPLNKTEEK-ADRFKFPSI---GKVYVFDKVFKPNTTQEQVYKGAAYHIVQDVLSGYNGTVFAYGQTSSGKTHTMEGVLSGIIPRIVADIFNHIQFHIKVSYYEIYNEKIRDLLEVNLSIHEDKNPYVKGATR-FVGGPDEVLQAIEDGKSNRMVAVTNMNEHSSRSHSVFLITVKQEHQTTGKLYLVDLAGSEKVSKTGAQGTVLEEAKNINKSLTALGIVISALAE-HVPYRDSKLTRILQESLGGNSRTTVIICASPSHFNEAETKSTLLFGARAKTIKNVVQINETAERYEKEKEKNT-----RLAALSEAVSG
>Nemve_233887
DKTIPVKVAVRIRPLLHKEIS-ECISPGEIM--TNKAFTYDYVFGKSSSQKELYTDVVTPLLDGFFKGYNATVLAYGQTGSGKTHSMGT-SQGVIPRLIQDLFRHIEYSLKVSFLEIHNEEIHDLLN--ITIRESCEIKIAGLMEKKVDSVQDMVQCLELGSASRVTGATAMNSRSSRSHAIYTIIM--EQRGKAKFHLVDLAGSERVKKTNAQGERFKEGVNINKGLLCLGNVISALSDTHVPYRDSKLTRLLQDSLGGNSNTLMLACVSPADSNYEETLNTLRYADRARHIKNKPIINR--P-LQGGQ-----LINGS-LTSETELHD
>Galga_ENSGALP00000001290
PEDGTVAVVVRVRPPTPSE-----RGRG-----KDLKFVFDRVFGEGATQEEVFQHTTREVLG-VLNGYNCSVFAYGATGAGKTYTMLGE--GIMYLTMAELYRRISCEVLVSYQEVYNEQIHDLLE-PLAIREDG-VVVQGLSFHQPKSAEQLLEMLANGNKNRTQHPTDANATSSRSHAVFQIYVKQQDLQVAKMSLIDLAGSERASVTN-KGERLREGANINRSLLALINVINALD--HIPYRDSKLTRLLKDSIGGNCRTIMIAAVSPSSLAYEDTYNTLKYANRAKEIKLS--------SLDCEQLKTEADLQAKLRAYPPSAPR
>Parte_GSPATP00005358001
KEGSNENVVIRVRPPMAREIK---VQDNQQLNT-IHQFTFDYVYDQESTQVEVYETTAALSVDSTLQGYNSTIIAYGQTGTGKTYTMHGFQLGIIPRSLHNIFTHITFMVRASYLQIYNESISDLLRQQLNIREDKKVFVENLSEWAVRSPPEIYQLMRRGNAKRVTASTRMNDTSSRSHAVFIITV--E--QVGKLNLVDLAGSERVRVTGATGIRLEESKKINQSLSALGNVISALTELHIPYRDSKITRLLEDSLGGNCKTTFMAMISPAIEAFSESLSTLKFANRAKNIRNTPMVNQQDQLDERSK---------MPID---MSAR
>Plafa_PFC0770c
-SCVNIKVIVRCRPLNEKEKNEEVVR--E----YEKKYSFDYACDKDVDQKTLFNNYIYQIVDEVLQGFNCTLFCYGQTGTGKTYTMEG-DTGLIFRVTKRIFDILDFNIKISYLEIYNEELCDLLSMKLRIYEDG-LNVDKLEEKSINSFEEIYYIICSAIKKRRTAETAYNKKSSRSHSIFTITLIIKITKIGKLNLVDLAGSENALKSGS--KRQQESCNINQSLLTLGRVINSLIE-YIPYRDSKLTRLLQDSLGGKTKTFIVATISPSSLCIDETLSTLDYVFRAKNIKNRPEINIT--LRNALNLSREKRGVYLDTEESLILFK
>Arath_AT4G21270.1
KLHNTILVFCRVRPLLPDDGGAIAYPTSTGVSGNKHPFTFDKVFNHEASQEEVFFEI-SQLVQSALDGYKVCIFAYGQTGSGKTYTMMGRQKGLIPRSLEQIFQASKYKMQVSMLEIYNETIRDLLSYTIT-HVNGHTHVSDLTIFDVCSVGKISSLLQQAAQSRSVGKTQMNEQSSRSHFVFTMRI--SGVNQGVLNLIDLAGSERLSKSGATGDRLKETQAINKSLSALSDVIFALAKKHVPFRNSKLTYLLQPCLGGDSKTLMFVNISPDPTSAGESLCSLRFAARVNACEIGIPR--RQT--------------------------
>Poptr_176649
ELYNKVLVFCRCRPLKPEEVALFESAKDGELGLPRKTFKFDAVFGPQANQADVFEDT-ASFASSILDGYNVCVFAYGQTGTGKTFTMEGTDRGVNFRTLEQVFCMIRYDVSVSVLEVYNEQIRDLLVLEIR-QGEGLHHVPGLVEARVHNMSEVWEVLQTGSNARAIGSTNANEHSSRSHCIHCVMV--KGENKNKLWLVDLAGSERISKTEVQGERLRETQNINKSLSALGDVISALATKHIPFRNSKLTHLLQDSLGGDSKTFMFVQISPNENDLGETLCSLNFASRVRGIELGPAK--RQLNAELLRYKQMSEKSKQDLKSMMLVEA
>Phypa_153843
QLYNKVLVFCRCRPLSQAELLVYESASSGDIAAGKKLFKFDRVFSPQDDQSDVFADT-APVVVSVLDGYNVCIFAYGQTGTGKTWTMEGSNRGVNYRTLEELFTIANYDISVSVMEVYNEQIRDLLVLEIK-QAEGGHHVPGIVEARVTSMAEVWSVLQAGSNSRTVGSTRANDHSSRSHCMLCVMV--RGENKSKLWLVDLAGSERVAKSDAQGDRLKEAQNINKSLSALGDVIQALAMKHVPFRNSKLTHLLQDSLGGDSKTLMFVQISPNEADLSETLCSLNFASRVRGVELGPAR--KHLSNELFKYKQLAEKSKQESRLQAILL-
>Tetth_4.m00413
PLNSMSQVTVRIRPLNEKE--------NTITNFESKMFCFDYIAHQFTPQQEVFNKVALPAADSCLEGYNGCIFAYGQTGAGKTYTITGAHRGMLPRVLEYIFQKIEYLVKCSYLEIYNEHIIDLLSNNLQLREDLKVYVEGLTECVTQNFLQAIEILKTGSGNRHNGATSMNRESSRSHSVFSIIL--QHLRYSRFHFVDLAGSERTKQTNAMGERLKEGCNINKSLSILGNVINALVEDHIHYRDSKLTFFLKDSLGGNSKTRVIANISPASSAFQETLSTLKFAKRAKLIKNKVQ---INENNEIKKLRLELQF-RELLLK-----R
>Drome_CG10923-PA
EQHTNIKVAVRVRPYNVRE-----DIMN-----KKLTMEFDRVFDIDNSNQDLFEECTAPLVA-VLNGYNCSVFVYGATGAGKTFTMLGE--GLTYLTMQDLFDKIKFDVGVSYLEVYNEHVMNLLT-PLKLREDG-VVVSGLCLTPIYSAEELLRMLMLGNSHRTQHPTDANAESSRSHAIFQVHIRITTKRTVKLSMIDLAGSERAASTK-IGVRFKEGASINKSLLALGNCINKLD--HIPYRDSNLTRILKDSLGGNCRTLMVANVSMSSLTYEDTYNTLKYASRAKKIRTT--------KSKIDEVVAEERLKERNKALDPAVYR
>Tetth_10.m00429
ATGQNENVVVRCRPPLPREIY---VEDYRKINS-VHQFTFDFVYDQNSSQEDVYNNTARNSVLSALDGFNASIIAYGQTGTGKTYTMEGFNIGIIPRSVDEIFNYITFMVRASYLQIYNEIISDLLKQNLSIREDRKVYVEGLSEWAVRSPRDIYALIKRGAVARATASTKLNDVSSRSHAVFIITV--E--QVGKLNLVDLAGSERVRVSGATGQRLEECKKINQSLSALGNVISALTDPHIPYRDSKITRLLEDSLGGNCKTTMIATISPANEAFGESLSTLKFANRAKNIKNNPIVNELDQLQKKSQ---------NIVDQ--LQAR
>Parte_GSPATP00001727001
KEGSNENVVIRIRPPMAREIK---VQDNQQLNT-IHQFTFDYVYDQESTQVEVYETTAALSVDSTLQGYNSTIMAYGQTGTGKTYTMHGFQLGIIPRSLHNIFTHITFMVRASYLQIYNESISDLLRQQLNIREDKKVFVENLSEWAVRSPPEIYQLMRRGNAKRVTASTRMNDTSSRSHAVFIITV--E--QVGKLNLVDLAGSERVRVTGATGIRLEESKKINQSLSALGNVIAALTELHIPYRDSKITRLLEDSLGGNCKTTFMAMISPAIEAFNESLSTLKFANRAKNIRNTPMVNQQDQLDERSQ---------MPID---MSAR
>Phypa_135925
-------VLIRARPISSAE--------HTISLQPETRFTFDHVAGEFVTQEELFRVAGLPMVENCMAGYNSCMFAYGQTGSGKTHTMLGDNCGMTPRVFAYLFAKIKYKCRCSFLEIYNEQISDLLETNLQMREDLNVYVEGLLEVEVQNVQDVLHLLLLGATNRKVAATNMNKESSRSHSVFTCII--ENFRYGRLNLVDLAGSERQKATGEDGERLREAASINKSLSTLGLVIMVLVDAHVPYRDSKLTFLLQDSLGGNSKTTIIANISPSSCAASETLSTLKFAQRAKFIQNNVR---RLH--------------------------
>Tetth_24.m00188
THNKFDTVVCRVRPFNKSELE-GSVPEFLTIKDNKQLFNFDRVFNMETTQEQIYEVAAKPVVQSVLEGFNGTVFAYGQTSSGKTFTMQGALKGVIPRMVKTVFQHIEFRIKISIVEIYMEKIRDLLTQNLVVREDKQIYIQDVTQ-YVSNEQDVFDLLRIGNQNRAVTATNMNEGSSRSHMLFMMSVSQNNLNTGKLILVDLAGSEKVAKTGAEGRVLDEAKTINQSLSSLGNVINALTD-HIPYRNSKLTRVLQESIGGNSKTTLIVTCSPSPFNDLETLSTLRFGIRAKAIKNKAKVNRTVALLAKIEKQLE-----EKTRR--QTQS
>Orysa_Os04g53760.1
KLHNTILVFCRVRPLLQDDSSEISYPTSVGIQGQRFSFSYDKVFDHGASQEDVFVEM-SQLVQSALDGYKVCIFAYGQTGSGKTYTMMGPQKGIIPRSLEQIFKTSKYSMQASMLEIYNETIRDLLAYTIK-HPQGNTTVTDLTVADVFSSADVTSLLAKASQSRSVGRTQMNEQSSRSHFVFTLKI--SGSNQGVLNLIDLAGSERLAKSGSTGDRLKETQAINKSLSALSDVIFAIAKGHVPFRNSKLTYLLQPCLGGDSKTLMFVNISPEASSVGETICSLRFASRVNACEIGIPR--RHT--------------------------
>Orysa_Os04g53760.2
KLHNTILVFCRVRPLLQDDSSEISYPTSVGIQGQRFSFSYDKVFDHGASQEDVFVEM-SQLVQSALDGYKVCIFAYGQTGSGKTYTMMGPQKGIIPRSLEQIFKTSKYSMQASMLEIYNETIRDLLAYTIK-HPQGNTTVTDLTVADVFSSADVTSLLAKASQSRSVGRTQMNEQSSRSHFVFTLKI--SGSNQGVLNLIDLAGSERLAKSGSTGDRLKETQAINKSLSALSDVIFAIAKGHVPFRNSKLTYLLQPCLGGDSKTLMFVNISPEASSVGETICSLRFASRVNACEIGIPR--RHT--------------------------
>Parte_GSPATP00007505001
-MKEGQNVVARLRPLNSLEMQ-GGECTYNITGNDKQDFTFDRIFGPDSEQADVFEEVGRPILDSVMNGYNGTIFAYGQTSSGKTFTMEGPTKGLIPRVMTELFDVVIYIVKVSFLEIYNEKIMDLLNTNLKIKEDRLIFVQNLTI-KVESPEEMKQVMLTGSNNRTIAATRMNERSSRSHSLFQIQVSEKNIKLSKLYFVDLAGSEKVAKTNVSGQQLEEAKNINKSLTCLGMVINALTS-HIPYRDSKLTRILSESLGGNAKTTLVVACSMCSYNDKETISTLRFGARAKAIKNKPTINASAKLLDIAEQKIV-----EQDEIENQ--Q
>Physo_142980
TGQEMGNVCCRVRPQNAKELT-AAAQVFTTINGSPQKFTFDHVFGEEDNQKTVFENVALPVVQDIMDGYNATIFAYGQTSSGKTYTMEGALQGIIPRTATEIFNNVEFIVKVSYIEIYMERIRDLLSVNLQVREDAQIFVEGMTM-CVTSDEELLAAMRAGAANRAVAATGMNEGSSRSHSVFMVTLFQRNLEAGKLYLVDLAGSEMVRKTGATGRQLEEAKTINKSLSALGMVINALTD-HVPYRDSKLTRVLQESLGGNSRTNLIINVSPSSFNASETISTLRFGMRAKSIKNKAVVNESVALLAAAEKKIT-----KQQTYPDASEF
>Naegr_69788
SSSDSIKVCVRVRPLNEKER-NSQVWNNYNGSMSDVSYTFDHVYDQNSTTDCIYNDMCKHIVTSSVRGYNGTIFAYGQTSSGKTFTMKG---GIIPLSIKDVFTTIRFQIRVSYLEIYNEVIKDLLD-NLKIRK-G-VYVSGAKEEEVACMEDMLKLMEKGEHYRHFGNTAMNDQSSRSHTIFRIMIESIEVLFSTLNLVDLAGSERVLYTQAQGDRLREGGHINKSLLTLGNVIAKLSE-HIPYRDSKLTRILSNSLGGNSKTAIICTITPASQHFEETHSTLKFANRAKSINNQITINK-----------------------------
>Parte_GSPATP00015211001
EMKEGQNVVARLRPLNALEMQ-GGECSYGITGNDKQDFAFDRIFGPDSEQADVFDEVGRPILDSVMNGYNGTIFAYGQTSSGKTFTMEGPTKGLIPRVMTELFDVVIYIVKVSFLEIYNEKIMDLLNTNLKIKEDRLIFVQNLTI-KVESPEEMKQVMMTGSNNRTIAATRMNERSSRSHSLFQIQVSEKNLKLSKLYFVDLAGSEKISKTNVSGQQLEEAKNINKSLTCLGMVINALTS-HIPYRDSKLTRILSESLGGNAKTTLVVACSMCSYNDKETISTLRFGARAKAIKNKPTINASAKLLDIAEQKIL-----EQDEIENSNLQ
>Danre_OTTDARP00000010256
MENSAVTVAVRVRPFSSREKICQVIFN-DTL--QTHKFTFDFSF--DSSQQLIYEKLARPLLERAFEGFNTCLFAYGQTGSGKSYTMMG-ETGVIPRFCEELFSRLSCHLEMSYFEVYNEKIHDLLVAPLRVRVYG-PYVADLSTNVVSSYSDIKTWLELGNKQRATAATGMNDKSSRSHSVFTLVMTQTHCITSRINLVDLAGSERCTSAQTSG-RLREGASINKSLLTLGKVISSLSESFTPYRESVLTWLLKESLGGNSKTAMIATLSPAASNMEESLSTLRYAQQARMIINIAKVNENAKRAAQMSSQGVPEKMRL----QQEAHR
>Naegr_31023
AKTESV-VCVRCRPFNTRETEKKCVENANQVNPPKPPFTFDAVFDMDATQGEVFQATAKPIVESVMDGYNGTVFCYGQTGSG---TMEGKLRGLIFNSVCRVFELITYLVNISMIEIYNEEIRDLLKLDLKETKD-GITL-NASSVLVKELKEVNKILAIGSKNRVKGETNMNKDSSRSHSIFMITI------QGKLNLVDLAGSERAEKTGATGDRLKEGCKINLSLSALGNVISALVEKHVPYRDSKLTRLLQDSLGGNTKTVMVANFSPADFNYEETLSTLRYADRAKHIQNKPRINEKDAQLTQSQAVSA----------KSRIEA
>Galga_ENSGALP00000014179
-----------------REKDKFIISK-KTT--RTKTFTYDFSY--SVCQETVFKNLGTDVLQSAFEGYNACVFAYGQTGSGKSYTMMG-DAGLIPRICEGLFSKISFRTEVSYLEIYNERVRDLLRRNLRIRKEG-PYVEDLSKHLVQNYGDIEELMDAGNINRTTAATGMNDVSSRSHAIFTINFTQACETVSKIHLVDLAGSERADATGATG-RLKEGGNINKSLVTLGNVISALADSFVPYRDSVLTWLLKDSLGGNSKTIMIATISPADVNYGETLSTLRYANRAKNIINKPTINENVKKALLAQGNQILL--------QNELTK
>Parte_GSPATP00025195001
KEGSNENVVIRVRPPMAREIK-PKVQDNQQLNT-IHQFTFDYVYDQESTQVEVYETTAALSVDSTLQGYNSTIIAYGQTGTGKTYTMHGFQLGIIPRSLHSIFTHITFMVRASYLQIYNESISDLLRQQLNIREDKKVFVENLSEWAVRSPPEIYQLMRRGNSKRVTASTRMNDTSSRSHAVFIITV--E--QVGKLNLVDLAGSERVRVTGATGIRLEESKKINQSLSALGNVIAALTELHIPYRDSKITRLLEDSLGGNCKTTFMAMISPAIDAFSESLSTLKFANRAKNIKNTPMVNQQDQLDERSN---------FPLD---QSAK
>Naegr_80478
GSDSNIMVSVRLRPESAKE-----ALRG-----KELRFAFDRVFDDTSTQLEVYQSTAKALLS-VLEGYNATVFAYGATGAGKTFTMFGE--GVLPLTIIDIFRMMTYRVAISFLEVYNENIHDLLV-NHEIREDG-IIVSGLSEHVCENADQALELIQLGIANRTQYGTAANAQSSRSHAVFQINVQQTDVGIGKLSLIDLAGSERASVTK-RGARLVEGANINKSLLALSNCINALK--YVPYRNSKLTRLLKDSLGGNCKTVMIANLSPSYSCYDDTFNTLKYANRAKSIKTV--------NVNIDELRTEKELKTQAQIKEKLSEE
>Parte_GSPATP00038311001
QLTSNDNVVVRVRPPLQREVI---IQDHKKIST-MHTFSFDYVYDQDNTQEEVYDNTARHAVLSALQGFNATIMAYGQTGTGKTFTMEGFQRGIIPRAIEEIFKHITFMVRVSYLQIYNEVISDLLRQNLHIREDKKVFVEGLSEWAVRNPSEIYSLIQKGAQSRATASTKMNDVSSRSHAVFIIIV--E--QVGKLNLVDLAGSERVRVTGATGRRLEESKKINQSLSCLGNVISALIEQHIPYRDSKITRLLEDSLGGNCKTTMMGMISPAIDAFLETLSSVKFANRAKNIKNKATINEVDQLSEKNK---------TIVDS--MAAR
>Physo_155999
-TPTNVQVAVRCRPLNSREKAGAVVQHSE----KRKTYTFDRVFGQYSTQKDVFTSVVRPAVDEALAGYNCTVFAYGQTGTGKTYTMQG-TAGVIPRSVRCIFDALEFSVRVSFLQLYNEELKDLLDKKLRLMEDG-IYCMNLLEVTATTAKHVYELVNTGVKNRITSETLMNENSSRSHSIFTIRIHSKLLRVGQLNLVDLAGSECVGRSGA--NRAREAGTINQSLLTLGRVITALVD-HVPYRDSKLTRLLQESLGGRAKTTIIATLAPCADSLDETLSTLEYAFRAKHIKNKPELNQT--LRAALRAARLKDGVYLPLEQRLMLKA
>Physo_112750
TADSRAGVCARFRPQNKLEQT-QAVERLQAAGSDDHTFTFDQVFGTSSSQLEVYEATAKPLVESALRGYNCTCFVYGQTGSGKTFSMEGVFEGIIPRVMADIFDGIEFIVRVSYIEIYMEKIRDLLTTNLNVRESREVWIAGATV-CCASVEEMQEVMRLGGANRVISSTRMNNESSRSHSVFIITIEQRNMASGKLFLVDLAGSEKVGKTHAKGQTLKEAQHINKSLSALGSVMNALTS-HIPYRDSKLTRLLQDSLGGNSETTLLVCASSSSYNSEETISTLRFGTRAKNIKNKPKVNETVALVAEKDRRIA-----SLE--------
>Poptr_817745
KLHNTILVFCRVRPVLPDDVAQISYPTSTGISGQKYPFNFDKVFNHDASQQEVFVEI-SQLVQSALDGYKVCIFAYGQTGSGKTYTMMGKQKGLIPRSLEQIFQTSKYKMQASMLEIYNETIRDLLSYTIK-HANGNTNVTDLTIVDVCRIEEISSLLRQAAQSRSVGKTQMNEQSSRSHFVFTLRI--SGVNQGVLNLIDLAGSERLSRSGATGDRLKETQAINRSLSSLSDVIFALAKKHVPFRNSKLTYLLQPCLGGDSKTLMFVNISPDPASVGESLCSLRFAARVNACEIGIPR--RQM--------------------------
>Triad_18179
-----MKVVVRVRPHNQQE-----RIKS-----KDLRMMFDRVFDENATQMEVHESSTKLILA-VLDGYNCSIFAYGATGAGKTFTMLGA--GIIFLCMMELYQRIAFEVAVSYIEVYNESIQDLLV-HLAVREDG-VVVSGLSLHQPKSAEELMKMLEFGNSNRTQHPTDANATSSRSHAVFQVYVKQSNFKRAKLSLIDLAGSERATVTS-KGARMREGANINKSLLALGNCINALEI-HIPYRDSKLTRLLKDSLGGNCQTVMIAAVSPSSMSYEDTYNTLKYADRAKSIKSK--------KISIAELRKEKLFSINSKNG------
>Parte_GSPATP00001400001
QTPNNENVVIRVRPPMAREIR---VQDNLQLNT-LHQFTFDYVYDQDSTQEQVYNTTAALSVDSTLQGYNSTIIAYGQTGTGKTYTMHGFQLGIIPRSLHNIFNHITFMVRASYLQIYNENISDLLRASLNIREDKKVFVENLSEWAVRGPAEIYQLMRKGNAKRVTASTRMNDTSSRSHAVFIITV--E--QVGKLNLVDLAGSERVRVTGATGQRLEESKKINQSLSALGNVIAALTENHIPYRDSKITRLLEDSLGGNCKTTFMAMISPAIDAFGESLSTLKFANRAKTIKNTPIVNQGDQLEERSK---------QPLE---QSAR
>Dicdi_DDB0166988
-MATSCNVMCRFRPLNEREKA-KENQTFPQV--SGQPFTFDRVFTPESTQKEVFESV-KDTIHDVLLGYNGTLLAYGQTGSGKTFTMGSAQLGIIPRGNHLIFNTIEFTIKCSYLEIYMENIQDLLNKQLKIRESKSIYVEGLTE-YVASEEDIMELIQVGESSRSVAKTNMNQRSSRSHSILIIAIEQKS-SRGKLNLVDLAGSEKVSKTGAEGIVLEQAKKINQSLSLLGNCIHALTD-HIPFRDSKLTRLLQDSLGGNTKTTLLVTASPHFNNVDETISTLKFGARAKSIKNNVKVNQSAAIVNALTKELS-----ILKVY-QKQNL
>Parte_GSPATP00017497001
QLTSNDNVVVRVRPPLQREVI---IQDHKKIST-MHTFSFDYVYDQDNTQEEVYDNTARHAVLSALQGFNATIMAYGQTGTGKTFTMEGFQRGIIPRAIEEIFKHITFMVRVSYLQIYNEVISDLLRQNLLIREDKKVFVEGLSEWAVRNPSEIYSLIQKGAQSRATASTKMNDVSSRSHAVFIIIV--E--QVGKLNLVDLAGSERVRVTGATGRRLEESKKINQSLSCLGNVISALIEQHIPYRDSKITRLLEDSLGGNCKTTMMGMISPAIDAFLETLSSVKFANRAKNIKNKATINEVDQLQEKNK---------TIIDS--MAAR
>Orysa_Os02g53520.1
APKENVTVTVRFRPLSPREI-GEEAWGDR----PSVAYAYDRVFAPTTTTRQVYDVAAQHVVSGAMEGVNGTIFAYGVTSSGKTHTMHG---GIIPLAVKDAFSIIEFLLRVSYLEIYNEVVNDLLN-NLRIR--G-TFVEGIKEEVVLSPAHALSLIAAGEEHRHVGSTNFNLLSSRSHTIFTLTVESSAVTFSQLNLIDLAGSES-SRAETTGVRRKEGSYINKSLLTLGTVISKLTD-HIPFRDSKLTRLLQSSLSGQGRVSLICTVTPASSNSEETHNTLKFAHRAKRIEVQASQNKKS----IKKYQNERRLKEELE-Q--AKAA
>Galga_ENSGALP00000014834
--MANVKVAVRVRPLSKRECARVIVED-VTT--KTAAFSFDYCY--DASQEMVFQDLGTSVLSGAFRGYNICLFAYGQTGSGKTYTMMG-SIGLTPRICEGLFSRKSCRVKVSFLEIYNERVRDLLKQTLRVRETG-PYVQGLSQHLVTDYKQVVELLEEGIAKRITAATHIHNASSRSHAIFTIHYTQASEIASKINLVDLAGSERADPSY-CK-RITEGANINKSLVTLGIVISTLAQSYIPYRDSILTWLLKDSLGGNSKTIMIATISPASSSYNETMSTLRYASNAKNIINKPRVNENVKKTLLMSFELRFSPW------QNQLTK
>Apime_GB16936-PA
LALENECATSPATTVSKY---TINVEG-QCE--KPKTFAFDHCF--AANQDVVFDALGRDILDNAFQGYNACIFAYGQTGSGKSYTMMG-SKGIIPRLCDNLFDMITYKVEVSYMEIYNEKVHDLLDPSLKVRVLG-PYVDGLSQLAVTSFQDIDNLMAEGNKSRTVAATNMNSESSRSHAVFSVILTQTGEKVSRMSLVDLAGSERAVKTGAVG-RLKEGSNINKSLTTLGLVISKLADNFVPYRDSVLTWLLKDNLGGNSKTVMVATISPAADNYEETLSTLRYADRAKRIVNHAVVNENARKEMLLHATGQSI--------ESEMSQ
>Triva_XP_001315568.1
SKSENI-VVVRCRPISKKEVDKPIVKTNNMVDPDPKSFTFNSAYAWDCTQQDIYDDAGRPIVQAVLDGYNGTILAYGQTGTGKTYTMEGVHKGVILHAFDHIFAHIEFLVRASFLQIYMEDVFDLLKLHVR-SLENDICVVGLSSHIVKTPQEITELLMRGKDNRAVAATAMNAQSSRSHSVFTVVI------MGKLHLVDLAGSERLSKTEATGQQAKEGAKINQSLLSLGNVISALVAAHIAYRDSKLTQLLQDSLGGNAKTVMIATLGPASYNYDETLSTLLYATRARQIKNAPRVNEKDAQLEMQNAAAASGLV------KHINEA
>Galga_ENSGALP00000039677
KCHNELVVFGRVRPITKEDGEAFDADDDAVLKGKQVSFELDKVFPPQASQEEVFQEV-QALVTSCIDGYNVCIFAYGQTGAGKTYTMEGTNPGINQRALQLLFSEVDYAISVSVAEIYNEALRDLLGLEIK-LPDGSLYVPGLTEFSVQSVEDINKVFEFGHVNRVTECTNLNEHSSRSHALLIVTV--RGLDTGKLNLVDLAGSERVGRSGAEGSRLREAQYINRSLSALGDVIYALRSRHVPFRNSKLTYLLQDSLSGDSKTLMMVQVSPAEKNSSETLCSLKFAERVRSVELGPVS--RKAL-------------------------
>Galga_ENSGALP00000001501
KCHNELVVFGRVRPITKEDGEAFDADDDAVLKGKQVSFELDKVFPPQASQEEVFQEV-QALVTSCIDGYNVCIFAYGQTGAGKTYTMEGTNPGINQRALQLLFSEVDYAISVSVAEIYNEALRDLLGLEIK-LPDGSLYVPGLTEFSVQSVEDINKVFEFGHVNRVTECTNLNEHSSRSHALLIVTV--RGLDTGKLNLVDLAGSERVGRSGAEGSRLREAQYINRSLSALGDVIYALRSRHVPFRNSKLTYLLQDSLSGDSKTLMMVQVSPAEKNSSETLCSLKFAERVRSVELGPVS--RKALVSWPSQEQLVP--------STRPV-
>Cioin_373630
KYYNMVEVYCRVRPLSKTEKSTIQSPDDYTIKKGEKEFQFDQIFTPDHSQADVFEDT-NNLVQSAIDGYNVCIFAYGQTGSGKTYTMIGDQPGIAPRAFERIFSLISFSVSCYMMELYNDKLIDLLVLDIK-KKRGMVFIQGAVVNQAENPAELQTIFTKGSANRHIASTKMNAESSRSHLVIGVVI--ESTNRGKLSLVDLAGSERVGKTGATADQLKEANSINKSLSALGDVISALSSEFIPYRNNKLTMMMQDSLGGNAKTLMFVNISPANYNSEESVTSLTYAARVKLITNDASK--NA-TKEVARLKQVIAKLK-----------
>Monbr_14025
-------VAVRVRPFNSREKAQLILKG-STV--TEKKFAFDHSYT-DADQKRVFADLGQGVLDNAWNGYNASLMAYGQTGSGKSYSMVG-NKGIVPVTCEQLFKQIQCQVTFSMLEIYNEQVRDLLSHGMKVRKKG-FYVEGLRVVPVGNYADIEARIEEGTKNRTIAATNMNATSSRAHTIVTINFAQKMTKSSSINLVDLAGSERAESTGATG-RLKEGAAINQSLSTLGNVISALVDQIIPFRDSVLTRLLKNALGGNSKTVMIAALSPADINYDETLSTLRFADRVKSIKTQAVVNETERMEMLKAGKLPGMMPMSMDGSDNEMA-
>Arath_AT4G27180.1
KLHNTIQVFCRVRPLLSGENSAISYPTSLGINGQSHCFTFDKVFVPSASQEDVFVEI-SQLVQSALDGYKVCIFAYGQTGSGKTYTMMGREKGLIPRCLEQIFQTRKYELQVSMLEIYNETIRDLLSYAIK-HASGNTHVVELTVVDVRSSKQVSFLLDHAARNRSVGKTAMNEQSSRSHFVFTLKI--SGFNQGVLNLIDLAGSERLSKSGSTGDRLKETQAINKSLSSLGDVIFALAKKHVPFRNSKLTYLLQPCLGGDSKTLMFVNITPEPSSTGESLCSLRFAARVNACEIGTAH--RHV--------------------------
>Arath_AT1G18550.1
ASVSRILVFVRLRPMGKKE-----YLRL-----RVRHFTFDSSFPETTTQQEVYSTTTGDLVA-VLEGRNGSVFCYGATGAGKTYTMLGM--GVMVLAIKDLFAKVNHVVHLSYLEVYNETVRDLLS-PLILREDG-IVAAGLTQYRAYSTDEVMALLQRGNQNRTTEPTRCNETSSRSHAILQVIVEYKISRVGKLSLIDLAGSERALATD-RTLRSLEGANINRSLLALSSCINALE--HIPYRNSKLTQLLKDSLGGSCNTVMIANISPSSQSFGETQNTLHWADRAKEIRVK-----CE-QVGLLELQKESELRVQLAKQNNTPP-
>Lotgi_127149
IFIFRVKVAVRVRPFNSREKDKCIIKD-MTM-------------VSGASQRTVYNDLGKGVLNNAFEGYNCSLFAYGQTGSGKSYSMVG-NKGIVPIICDELFKEIRFEVTFSMLEIYNEQVRDLLAKGLTVRKLGMFYVEGLKNTPVGSYQEIEKRMEQGTAARTVASTNMNATSSRAHTVVTITFDQITKKSSTINLVDLAGSERADSTGATG-RLKEGANINRSLSALGNVISALADSYIPYRESVLTKLLQNALGGNSKTVMIAALSPADINYDETLSTLRYADRAKKIKNQAVVNELDKSYIG----------------------
>Toxgo_38.m01097
--MSSVKVAVRVRPFNDREKTRLCIDG-STT--QNRTFAFDYSYV-SADQEKVFNDIGKDVLNNAFEGYNACLFAYGQTGSGKSYSMVG-NKGIVVRACEEIFQRIRSEVTVSMLEIYNEAVQDLLVKGLKIRQLG-TFVQDLTKHPVDTYAAIQAKLDEGTSNRTVGATLMNATSSRAHTVLQIVYNQVSQKTAEISLVDLAGSERAGSTGATG-RLKEGCAINQSLSALGNVISALADAVIPYRDSALTRILQSALGGNSKTCMIAALSPASVNYEETLSTLRYADRVKSIKNEAVINELERKKAAGGDLVLDSGKTQEE--ANEMSK
>Dicdi_DDB0189377
KLHNTIQVFCRIRPDFSSGQGS-NIPAGTLVSIKKSTFTFDRVFGPSSTQELVFEDI-SQLVQSSLDGYNTCIFTYGQTGSGKTHSILGDQRGMIPRTVEKIFSSITYQIECFFLEIYNETINDLLNYEIK-HDTNVTTVTNMTVVPVTHPSQVYELLNLANKNRSVAKTLCNERSSRSHTVFQLKL--IGYNQGLLNLIDLAGSERVSRSGVEGKQLKETQAINKSLSSLGDVISALANKHIPYRNSKLTFLLQNSIGGNSKTLMFVNISPELKDLQESTSSLRFAAKVNSCELGAAR--KQK--------------------------
>Ustma_UM06251.1
ADSGNIKVVVRCRPMNSRERNSNLIED-HQL--KSMPFSFDRAY---TEQDDLFQYIGVELLQHAFNGFNTCVFAYGQTGSGKSHSMVG-AKGIIPLTCARLFEDIKISVEVSYIEIYNEKVRDLLNPNLKVRSLG-PYVEDLSKLVVASYPDIMNLMDEGNKARTVAATNMNETSSRSHAVFTLVLTQKAEKVSRISMVDLAGSERANSTGATG-RLKEGANINRSLTTLGKVIAALAISFVPYRDSVLTWLLKDSLGGNSKTAMIAAISPAD--YEETLSTLRYADQAKKIKNKAVVNENAKRTRVSGGGGAGESNWDPSIPQS----
>Chlre_99147
FADLSRSVSVRVRPLNRQEG-NEYAWGNQ--LQRDTKYGLDHVFSPEWTTAQIYEVTTQSLIHKMVSGFNSTVFAYGQTSSGKTHTMRG---GIVPLAVAEAFRLIEFLIRVSYMELYNEEVNDLLA-KLPIHN-G-PYVCGLREDIVTSPEQVLALLESGEANRHIGSTKMNEKSSRSHTIFRMVVESRAVLVSVLTLVDLAGSERVAKTGAEGIRMKEGTAINKSLLTLGNVINKLSE-HIPYRDSKLTRILQPSLGGNAKTAIICAMTPAGCHVEESHSTLRFACRAKRVVNNAMVNEAA----LKRQTKEEELKRRLA-E------
>Arath_AT3G19050.1
VPHFSLKILIRVRPLNSME--------QCVAIPPETRFQFDHVACETIDQETLFRVAGLPMVENCLSGYNSCIFAYGQTGSGKTYTMLGENRGMMPRIFEFLFARIKYNCKCSFLEIYNEQITDLLETNLQLREDIKVYVENLTECEVQSVQDILGLITQGSLNRRVGATNMNRESSRSHSVFTCVI--ENMRFARLNLVDLAGSERQKTSGAEGDRLKEAASINKSLSTLGHVIMVLVDAHIPYRDSRLTFLLQDSLGGNSKTMIIANASPSVSCAAETLNTLKFAQRAKLIQNNAV---VNERRQIRLLKEESLL-KRQNISTGNLLS
>Apime_GB10037-PA
ASQTSIKVIVRVRPQNEHE-----DLQN-----KELQFIFDKIFDMTSNNIDVFEGSTKDLIS-LLDGYNCSVFAYGATGAGKTHTMLGN--GITYRTVAELFSQIEFNLGVTYLEVYNENVQDLLH-PLHLRDDG-IIVAGLKIIAIQSAEELLTLLAKGNKNRTQHPTDANEESSRSHAVFQVYINITQVRQVKLSMIDLAGSERASATG-KGARFKEGANINKSLLALGNCINKLD--HITYRDSKLTRLLKDSLGGNCQTVMIANISPSNFSYEDTYNTLRYANRAKKIKSH--------SCEVEEQKKENYLKQKLLALVNNELL
>Poptr_806072
KLHNTILVFCRVRPLIPEDSPGVSYPTTTAINGQKYSFTFDKVFMPDASQEDVFVEI-SQLVQSALDGYKVCIFAYGQTGSGKTYTMMGKQKGLIPRSLEQIFQTRKYEMQVSMLEIYNETIRDLLSYAIK-HANGNTLVSDLTVVDVCSTREVSFLLDQASHSRSVGKTQMNEQSSRSHFVFTLRI--SGVNQGVLNLIDLAGSERLSKSGSTGDRLRETQAINKSLSSLSNVIFALAKKHVPFRHSKLTYLLQPCLGGDSKTLMFVNISPDHSSSGESLCSLRFASRVNACEIGIPR--RQA--------------------------
>Galga_ENSGALP00000003403
VENSKVTVAVRVRPFSSREKNLPVVSG-ETS--QLYNFSYDFSF--HASQETIYKTLALPLLERAFEGYNTCLFAYGQTGSGKSYTMMG-DRGIIPRLCEDLFTRILYHLEMSYFEVYNEKIHDLLVFPLRVRVLG-PYVEDLTVNVVSSYSDIQSWLELGNKQRATAATVMNDKSSRSHSVFTLVMTQTHRLTSHVNLIDLAGSECCSTAQTTG-RLKEGVSINKSLLTLGRVISALSKSFIPYRESVLTWLLKESLGGNSQTAMIATISPAASNAEETLSTLRYAKQACSIINMAKVNENAKKAAQKSAQNRPEKYRH----RQEMQR
>Homsa_NP_060066.2
QGDCCVKVAVRIRPQLSKEKI-ICTSPGELL--KDKAFTYDFVFDLDTWQEQIYSTCVSKLIEGCFEGYNATVLAYGQTGAGKTYTMGT-EQGIIPRAIAHLFGGIEFKVSAQFLELYNEEILDLFD-NIKIHEDANIYTTGVTSRLIHSQEELIQCLKQGALSRTTASTQMNVQSSRSHAIFTIHL--CQMRTAKFHFVDLAGSERLKRTGATGERAKEGISINCGLLALGNVISALGDVHVPYRDSKLTRLLQDSLGGNSQTIMIACVSPSDRDFMETLNTLKYANRARNIKNKVVVNQ--KELMEYK-------AGK-RVIQKRVKE
>Rhior_RO3G_10914.1
--------------------------G-QTI--DVKAFTFDKSY--DADQETVYSDLGVDLLNHAFDGYNCCIFAYGQTGAGKSYSMMG-DKGIIPKTCSELFDRITYRVEVSYIEIYNEKVHDLLNPNLKVRSLG-PYVEDLSRLAVKSFDDIDHLMDEGNKARTVAATNMNETSSRSHAVFTVFLTQITEKVARISLVDLAGSERANSTGATG-RLKEGANINRSLTTLGKVISGLADSFIPYRDSVLTWLLKDSLGGNSKTAMIAAISPAD--YDETLSTLRYADQAKKIQNKAVINENAKRDRLRVYAPEVEELNSSSAYDS----
>Homsa_OTTHUMP00000021559
MEEIPVKVAVRIRPLLCKEAL-VCVRPNSII--RDRVFTFDFVFGKNSTQDEVYNTCIKPLVLSLIEGYNATVFAYGQTGSGKTYTIGG-QKGIIPRAIQEIFQSIDFNVKVSYIEVYKEDLRDLLE--LHIREDEKTVIVGAKECHVESAGEVMSLLEMGNAARHTGTTQMNEHSSRSHAIFTISI--CQVHVSKFHFVDLAGSERVTKTGNTGERFKESIQINSGLLALGNVISALGDSHIPYRDAKITRLLKDSLGGSAKTVMITCVSPSSSNFDESLNSLKYANRARNIRNKPTVNF--PALQSQQ-------AGV-SQTEEECLC
>Homsa_XP_001126963.1
MEEIPVKVAVRIRPLLCKEAL-VCVRPNSII--RDRVFTFDFVFGKNSTQDEVYNTCIKPLVLSLIEGYNATVFAYGQTGSGKTYTIGG-QKGIIPRAIQEIFQSIDFNVKVSYIEVYKEDLRDLLE--LHIREDEKTVIVGAKECHVESAGEVMSLLEMGNAARHTGTTQMNEHSSRSHAIFTISI--CQVHVSKFHFVDLAGSERVTKTGNTGERFKESIQINSGLLALGNVISALGDSHIPYRDAKITRLLKDSLGGSAKTVMITCVSPSSSNFDESLNSLKYANRARNIRNKPTVNF--PALQSQQ-------AGV-SQTEEECLC
>Capsp_227783
SSGSHVKVVVRVRPENAQE-----DIQS-----KDMQFVFDRVFAGTASNLDLFENTTKSIIS-FLDGFNCSVFAYGATGAGKTHTMLGE--GITFYTMKELYRRITCEVTVSYLEVYNEQIRDLLS-YLPLREDG-VMVAGLTFHRPSSAVELLSMLAHGNQNRTQHPTDANAESSRSHAVFQVYIRQKDVRVAKMSLIDLAGSERATVTK-RGARFREGANINRSLLALGNCINALE--YVPYRNSKLTRLLKDSLGGNCKTVMIAAVSPSSMTFDDTYNTLKYANRAKNIKAN-----SQMSVDVEKLKEELELREKLKKAEI----
>Triva_XP_001300992.1
AKAENI-VVVRCRPLSKGEQEFSIVKSAGQVENNPKTFQFNSAYPPDVTQQFIYDDCARPIVDAVLEGFNGTIFAYGQTGTGKTYTMEGDDKGITLHAFDHIFAYIEFLVRASYLQIYMENVFDLLKLHVR-NIDNDVAVVGLSTHIVKSPQEIMDVLVAGRKNRVVAATSMNSGSSRSHSVFSIII------MGKLHLVDLAGSERLSKTEASGLTAKQGAKINQSLLELGNVISALVTKHISYRNSKLTQILQDSLGGNSKTCMCATIGPSSYSYEETNSTLLYATRARDIKNIPKINEKDAQLAEQEANGG----------AHITER
>Plafa_PFA0535c
DITYNMNVVIRCRPMSISE-----VLRS-----REKKYVFDYVFDENSSQEDVYNNSVKCLIA-VIKGYNSTVFAYGATGAGKTHTIIGK--GIMMMILKDLFERIEYKVKCSFIEIYNENICDLLN-YLDVREDG-VTVSNIFEVCTTSVEEIMELIHTGNRNRTQEPTDANKTSSRSHGVLQVIVEETQTKRGKLCVIDLAGSERASQTN-KGMRMLEGANINRSLLALGNVINALL--FIPFRDSKLTRLLKDSLGGNCKTVMIANISPSHLSYEDTHNTLKYANRAKNIKNV--------VVKIEKLKNEEFLKEQLNEKYYKEEI
>Danre_OTTDARP00000013799
NQKDPVGVYCRVRPLGAED---ECIENTTANE--ETQYSFKKVFGIKTTQRELFEDVAKPLAQD-LIGKNGLLFTYGVTGSGKTHTMTGPQGGLLPRSLDMIFNSISYSVFVSYIEIYNNYIYDLLE-SKILRN---MYVAGCTEVEVKSTEEAFEVFWRGQKKRRIANTQLNRESSRSHSVFIVKLAQAQVNVSQLCLVDLAGSERTSRT-REGNRLREAGNINQSLMTLRTCIEVLRE-MVPYRDSKVTHL-KNYFDGG-KVRMVVCVNPKADDYEETLLVMRFAEMTQEVEV------ARPDRPNQAFKEE--LTRRLEERPRLIEK
>Capsp_221448
GDDQSLIVALRIRPMNEDE-----ILRT-----RERQFMFDAAFDGTASQKEVYEKTSKALIS-VINGFNATVFAYGATGAGKTYTMLGD--GIMAHALNDLFLEMKYSVRLSYLEIYNEMIRDLLH-FLDLREDG-VQIAGLSEVNAQCTGEVMEILIRGNRERTQEPTAANKASSRSHAVLQISVQQQQIRTGKFFLVDLAGSERAANTQ-RGKRMVEGAHINRSLLALGNCINALD--YVNYRDSKLTRLLKDSLGGNCKTIMIAHVSPASLFFEESRNTLVYADRAKHIKTK--------DVTIQDLKEEKRLHRRLEKQMEESDL
>Cioin_246356
AKVIPVRVALRTRPLIQKELD-ECLGTEAII--GNKAFTFDYVFDPKVNQATVYTKSIAPLIDGIFAGYNGTVLAYGQTGSGKTYTMGS-TSGVIPRVIKDIFEGIEFLVKVSYVEIYKEDVQDLLC--LNIREKSDMQIMGLSEVLVSSPTETLEYMEVGNSARSTGSTAMNSTSSRSHAIFTIVL--ESRSCSKFHLVDLAGSERIKRTKAQGDRLQEGIKINAGLLALGNVISALGESHIPYRVSKLTRLLQDSLGGNSLTVMIACISPAESNVEETLNTLRYADRARKIKNKAVVNR--PKLLQTQ-------------GETEMQD
>Orysa_Os04g57140.1
RYYNTIEVFCRLRPLNDKELIKVCSPDEFTVDDKSKQHIYDRVFDANTTQEEVFEDT-KYLVQSAVDGYNVCIFAYGQTGSGKTFTIYGSNPGLTPRATSELFRVISFSLKAYMVELYQDNLVDLLLLEIK-KSKGVVTVENVTVVNISSFEELRAIILRGSERRHTAGTNMNVESSRSHLILSIII--ESTNRGKLSFVDLAGSERVKKSGSAGKQLKEAQSINKSLSALADVIGALSSDHIPYRNHKLTMLMSDSLGGNAKTLMFVNVSPAESNLEETYNSLMYASRVRCIVNDTSK--HV-PKEIMRLKKLIAY-----WKNR----
>Physo_109123
RLFNLVQVLCRVRPISKSEVAKCKFTPE-EIKGKVKTWEFDHVFDMGSTQDQLFSEV-KPLVTSILDGYSVCIFAYGQTGSGKTFTMSGPNPGINTRSLQELFERKQDEITVSIMEIYNEQIRDLLALQVR-QPTG-NFVPGLTVVPVQTLDEVFELIKRGNKNRSTHSTDMNEHSSRSHSILSIQL--KSLNSGKLFLVDLAGSERLSKTGAEGQRLKEAQNINKSLSALGDVIAARASKHVPYRNSSLTYLLQDALGGDSKTLMVACASPVDYNSEETFCTLNFAARTRSVEMGKAT--KNVQAT-----------------------
>Triad_20248
-DSFVFNVLLRIRPQNAREKL-KCVTADQVL--KDKAFTYDFVFDENICQQQIYDTCVESLIESCFDGYNATVLAYGQTGSGKTYSMGT-IEGIIPRAVNNLFNGIEFNVTAQFLELYNEEIIDLLS-NLKIHESQDIYVAGATSRTVTSPDDTAKCLQDGTLLRTTASTNMNAQSSRSHAIFTISI--RQTRSAKFHFVDLAGSERLKRTGATGDRAKEGISINCGLLSLGNVISALGDTHVPYRDSKLTRFLQDSLGGNSRTLMIACASPSDCDFMETLNTLKYANRARNIKNKVVVNQ--QEVMEYR-------QGK-RVAQARIKQ
>Capsp_223727
MSGESVKVAVRVRPFNQREKDKLIIGG-QTT--GPKNFAFDFSYTGSSSQRLVFNDLGQGVLNNAFEGYNTSLFAYGQTGSGKSYSMVG-NKGIVPITCDEMFKTIRFEVTFSMLEIYNEQVRDLLNKGLQVRKIG-FYVQDLKKVPVGSYKEIERRMEQGTASRTVASTQMNATSSRAHTVVTITFDQITKKSSVMNLVDLAGSERADSTGATG-RLKEGANINKSLSALGNVISALADSLVPYRDSVLTKLLQNALGGNSKTIMIAALSPADINYDETLSTLRYADRAKKIKNKAVVNEVDRKQMMTGGGQMLEGS---QAMANGAE-
>Cioin_261942
------------RPTTESERQKRVVDKSE----TSKIYHFDKVFGPNSTQLDVYKSVVAGQLQDVLAGYNCTVLAYGQTGTGKTYTMEG-RAGIIPRALSQLFDQLEYSVRVSLLEIYNEDIYDLLSIKMRIYEDS-VVVSGLTEVVVRNKCDIYDILQQGAAKRRTAATDLNEFSSRSHSIFTATIHTKLVKIGKLNLVDLAGSENIGKSGA--ERAREAGNINTSLLTLGRCITALVE-HVPYRESKLTRLLQDSLGGATKTSIIATISPGSDNVEETLSTLDYACRAKNINNKPRVNQ-----------------------------
>Cioin_259695
------------------ELGECVVDG-QTI--KGWTFTFDHCF--EANQSLVFESLGVELLDNAFAGYNACIFAYGQTGSGKSYTMMG-KPGLIPRLCDALFLRISFKVEVSYMEIYNEKVRDLLDPHLKVRLLG-PYVDGLQQLVASTAQDVQELMSEGSKSRTVAATKMNAESSRSHAVFTLIVTHTGERVSKLSLVDLAGSERSSKTGASG-RLKEGSNINKSLTTLGLVISALADAFVPYRDSTLTWILKDNLGGNSRTTMVATLSPSADNYEETLSTLRYADRAKRIVNKAVVNENARQGQLKQSES-----------ESEISL
>Galga_ENSGALP00000021544
AEEGAVTVCVRVRPLIARESAKASYWGNE----GTKVFNYDRVFHSCDNTQQVYEDVAVPIIQSAVQGYNGTIFAYGQTASGKTYTMMG---GIIPKAIQHVFKIIEFLLRVSYMEIYNETITDLLC-PLGIRR-N-TYVEDLIEEVVVSPEQVMEWIRKGEKNRHYGETKMNEHSSRSHTIFRMIIESRAVMVSHLNLVDLAGSERASQTGSEGVRLKEGCNINRSLFILGQVIKKLCD-FINYRDCKLTRILQNSLGGNAKTVIICTITPVS--FDETLSTLQFANTAKRMKNTPKVNEDA----LKRYRKELDLKKQLE-E--LQKD
>Lotgi_118976
--MTSIKVAVRVRPINQREIDKIIVKG-KTT--KLKEFTFDKSF--DATQEEVFQSLGKDVVTAAYEGYNVCVFAYGQTGSGKSYTMMG-NPGFIPRFCKELFKRMSYKTEVSYLEIYNEKVRDLLKISLRVRKDG-PYVQDLSKHTVIRHEDIQQMIEKGNLNRTTASTLMNDVSSRSHAIYTILFTQASEKHSKIHLVDLAGSERADATGASG-RLKESGSINKSLVTLGNVISTLGMTFIPYRDSVLTWLLKDSLGGNAKTIMIATISPADVNYSETLSTLRYANRAKNIINRPTINENVRKALLGSGQDM----------ENLLTE
>Poptr_240695
RLYNEVIVFCRCRPLNQVEITNFDSSLDNELDSSKKQFKFDHVFRPEDNQEAVFAQT-KPIVTSVLDGYNVCIFAYGQTGTGKTFTMEGNNRGVNYRTLDELFRLSRYELFVSMLEVYNEKIKDLLVLEIK-QAEGTQEVPGLVEAQVNGTEDVWELLKSGSRARSVGSTSANELSSRSHCLLRVTV--RGENRSHLWMVDLAGSERVGKIDVEGERLKESQFINKSLSALGDVIAALASKHIPYRNSKLTHMLQSSLGGDCKTLMFVQISPSSADVGETICSLNFASRVRGIESGPAR--KQALSELSKYKQMVEKLKHDEK-RT----
>Poptr_831806
---ERIHVAVRARPLSAEDA--KSPWGSI----YSNKFEFDRVFGEACKTEEVYRSKTKEIVTAAVRGFNGTVFAYGQTNSGKTHTMRG---GVIPLAVHDLFHIIEFLLRMSYMEIYNEDINDLLA-KLQIHR-G-IYVAGLREEIVASPQQVLELMQFGESHRHIGETNMNLYSSRSHTIFRMIIESRAVRVSVLNLVDLAGSERAAKTGAEGVRLKEGSHINKSLMTLGTVIKKLSE-HVPYRDSKLTRILQPALGGNANTAIICNITLAQIHADETKSSLLFASRALRVTNCAHVNEAA----LKRQKKEEELREKLR-G--AQVK
>Nemve_245960
MSGESVKVAVRVRPFNSREKDKVCLDD-LTQ--PPKEFTFDFSYE-DADQRKVFDDLGAGVLRNAFEGFNCSLFAYGQTGAGKSYSMVG-NKGIVPITCDELFKQMKYQVSFSMLEIYNEQVRDLLCKGLQVRKEGSFYVQNLKKVAVGSYEEIERRTEEGTANRTVAATQMNATSSRAHTVVTIAFDQITKKSSIINLVDLAGSERADSTGATG-RLKEGANINKSLSALGNVISALADSLVPYRDSVLTKLLQNALGGNSKTIMIAALSPADINYDETLGTLRYADRAKKIKNKAVVNEMDKKKSMEGGIPL----------MN----
>Poptr_831996
RSKENVTVTVRFRPLSPREI-GEEAWGER----PSTAYAYDRVFGPTTTTRHVYDVAAQHVVNGAMEGINGTIFAYGVTSSGKTHTMHG---GIIPLAVKDAFSIIEFLLRVSYLEIYNEVVNDLLN-NLRIR--G-TFVEGIKEEVVLSPAHALSLIAAGEEHRHVGSTNFNLLSSRSHTIFTLTVESSAVNLSQLSLIDLAGSES-SKAETTGVRRKEGSYINKSLLTLGTVISKLTD-HIPYRDSKLTRLLQSSLSGHGRVSLICTVTPSSSSSEETHNTLKFAHRAKHIEIQAAQNKKS----IKKYQNERSLKEELE-Q--AKAS
>Monbr_13526
QYYNKIEVYCRVRPLSGSEKAVVHSPDEFTMGQKAEDFQFDAVFMPGTAQELVYEDT-GNLIQSAVDGYNVCIFAYGQTGSGKTYTMIGDSPGLAPRAFEDIFDLVKFEVSCYMIELYCDRLRDLFGLKVK-LKQRMVYVEGSQVRQAATAQELYKLFEEGNRSRMVAKTNMNAESSRSHLVIGIII--RSTSSGKLSLVDLAGSERAGKTGAEGQQIIEAKSINKSLSALGNVITALSTKHVPYRDNILTQLMQDSLGGNAKTLMFVNVSPADYNTEETLNSLRYAKRVKTITNDAKK--NA-SEEIARLKGIIAKYVWPA--------
>Poptr_177546
QLYNQVQVYCRVRPFLPGQSSA-YIGENGNIKEARKVFSFNKVFGSNVTQEQIYVDT-QPLVRSVLDGYNVCIFAYGQTGSGKTYTMSGPTWGVNYRALRDLFQISKYEVGVQMIEIYNEQVRDLLV-NIR-NQLNGLNVPDASWIPVSSTQDVLDLMKIGHRNRAVGATALNERSSRSHSVLTVHV--YGKEKGCLHLVDLAGSERVDKSEAVGERLKEAQHINRSLSALGDVISALAQKHVPYRNSKLTQVLQDSLGGHAKTLMFVHINPELNSTGETISTLKFAERVASIELGAAK--SNKTGEIRELKEEISN-------ERT--R
>Drome_CG17461-PA
-MSENI-VVVRCRPMNQTEKEQNIVEF--AVRSQQKKFIFDSVYNMKTDTEVIYDEMCYSLVESTIEGYNGTIFAYGQTGCGKTHTMQGDSTGIIPKCFDHIFERIRYLALVTYLEIYNERIRDLLTVFLKELPGIGVSVPTLTTQPVVNANQCYDWLHFGNKNRVTAATLMNKNSSRSHTIFTITL------RGKLSLVDLAGSERQRKTGAQGDRLKEASQINLSLSALGNVISSLVDKHVPFRDSKLTRLLQDSLGGNTKTLMISCISPTDIHYDETISTLRYASRAKNISNKPKINEKDAMLQESQQIIN----------IIIIDN
>Tetth_12.m00549
SSTNKDNVVVRVRPPLPREIE---IQDGKKINT-MHQFSFDNVYDQDSTQEEVYENTAKQSVMNVLQGFNATIMAYGQTGTGKTFTMEGFQRGIIPRSIEEIFKYIQFMVRASYLQIYNEVISDLIRNNLLIREDKKVFVDGLSEWAVRNPTEIFSLIQRGAQFRRTAATKMNDVSSRSHAVFIIIV--E--QVGKLNLVDLAGSERVRVTGATGKRLEECKKINQSLSCLGNVISALTDSHIPYRDSKLTRLLEDSLGGNCKTTMMAMISPALEAFSESLSSLKFANRAKNIKNQPIVNEVDQLEERNK---------MLIDK--MAAR
>Caeel_CE16631
SSDASLRVVVRARPMNGRETK-RCVQENTVI--ESATFTFDAVFADTSDQESVYETTALPLLDRIFAGFNATVLAYGQTGSGKTYTMGT-RRGIIPRLVSALFQRISFAVTVSMFEVYGDNVYDLLR--LNVHGDEKCTVVNLTAVPVIDLKGALKQLAVGCHYRTKAETAMNAMSSRSHAVFTVFV--EKTASAKLQLVDLAGSERLKKTEAEGNRMKEGININGGLLILSQVIAALATKHIPYRNSVITRVLQDSLGGNSFTVFLACISPADSNSQETLNTLRYADRAKQIKNKPIVNK--PENADLK--------------SAEVVE
>Arath_AT5G54670.1
KLHNTILVFCRVRPLLPGENNGISYPTSLGINAQKHAFTFDKVFAPTASQEDVFTEI-SQLVQSALDGYKVCIFAYGQTGSGKTYTMMGREKGLIPRCLEQIFETRKYELQVSMLEIYNETIRDLLSHAIK-HASGNTHVAELTILDVKSSREVSFLLDHAARNRSVGKTQMNEQSSRSHFVFTLRI--SGVNQGVLNLIDLAGSERLSKSGSTGDRLKETQAINKSLSSLGDVIFALAKKHVPFRNSKLTYLLQPCLGGDAKTLMFVNIAPESSSTGESLCSLRFAARVNACEIGTPR--RQT--------------------------
>Poptr_280702
RLYNEVIVFCRCRPLNQVEITNFDSSQDNELDSSKKQFKFDHVFGPEDNQEAVFAQT-KPIVASVLDGYNVCIFAYGQTGTGKTFTMEGSNRGVNYRTLDELFRVSRYGLFVSMMEVYNEKIRDLLILEIK-QAEGTQEVPGLVETRVTGTEDVWDLLKSGSRARSVGSTSANELSSRSHCLLRVTV--KGENRSHLWMVDLAGSERVGKIDVEGERLKESQFINKSLSALGDVISALASKHIPYRNSKLTHMLQSSLGGDCKTLMFVQISPSATDLGETLCSLNFASRVRGIESGPAR--KQALTELLKYKQMVEKLKHDEK-RT----
>Parte_GSPATP00029865001
MPAECV-VIVRMRPFNQRETEKPCVVDTNTV-NDVKSYTYDYVFGSETPQLSIYQKTAFNLVESVADGYNGTIFAYGQTGCGKTFTMIGDMKGIIPRTFDQIISIIKFLLRCSYIEIYNEEIHDLLQYELKER-QQGVYVKDLNIAVVRTTQEMDRYMQLGTQNRSVGATAMNKESSRSHCIFTVYI------AGKLNLVDLAGSERQSKTQATGDRLKEATKINLSLSALGNVISALVD-----EILNLTRLLQDSLGGNTKTIMITAISPSDFNFDETLSSLRYASRAKMIKNQPKVNEKDAMLSKQAAGQP----------ENRLKK
>Nemve_114717
-------VALRVRPINATE-----ILRS-----REKQYVFDHAFGPTASQVEVFSKTTKPLIG-VVSGYNATVFAYGATGAGKTYTMLGD--GIMGLTLNNLFSQMAYKVTMSYLEIYNEMIRDLLN-YLELREDG-VNVAGISEVEAKTTSEVLGMLHMGNKQRTSEPTAANKTSSRSHAILQVTVTQEEMRVGKLFMIDLAGSERAAQTK-RGKRMIEGAHINRSLLALGNCINALE--YVNYRDSKLTRLLKDSLGGNCHTVMIAHVSPASRMFEESRNTLLYADRAKSIKTK--------NVSIADLRKEFRLKTKIADQTYHAEL
>Tetth_9.m00333
-------VLVRIRPLNSRE--------TTVI--DGKSYNYDYITGSETTQEDIFHIVGKPVALAWLEGYNACIFAYGQTGAGKTFTMQGKNRGLQPRVFDYVFGLIEYLITCNYLEIYNEQIMDLLAVQLSVREDLKVYVENLCEEVANSSEDAINLLIKGASARHVGATKMNADSSRSHSVFSLNF--QHVKNSKLHFVDLAGSERQKSTGAAGDRLKEASNINKSLTVLGLVINALVEAHIPYRDSKLTFILKDSLGGNSRTFMIAACSEANTQFQETLSTLKFAQRAKMIKNKAS---VNEKKEIQKLKEEQDA-KKALQE-----T
>Giala_GL50803_6262
MPVTGVKVAVRIRPLNSREKDKVCVDTARVV--KAHTFIYDYAY---ATQDVVYRDLGANILNNAFEGYNYTIFAYGQTGSGKSYTMMG-EAGLIPRACRELFQRIEFQVSVSYLEIYNEKLKDLLTSELKIRKTG-VFVQDLSHHAVRSAFEIQRLLDIGDKNRTVASTNMNATSSRSHSVFTIMFKKISQLSSTISLVDLAGSERLASTGSVG-QFVEGVSINQSLTTLGMVIEGLAYSFIPYRDSQLTYLLQDALGGNAMTCMVATISPANINYDESISTLRYADRAKHIKNVVQKNEQEREKMLINGTHPNTADAAG---EYVTNI
>Ustma_UM00896.1
ESKQNVVVCVRMRPSRASS--SEAVWSEIIASDSTYHFQFDKLITGAQTTDDMYHSHIAPVVRAAVEGYNGTVFAYGQTGSGKTHTMSG---GVIPRAVEQIFQMIEFLLRVSYLEIYNETLKDLLA-TLRIIS-R-VIITGLREEIVTDANTVLCLIQRGQDERHVGATDWNERSSRSHCVFQLTIESREVRISQLNLIDLAGSER---AASQAERRKEGAFINKSLLTLGTVIGKLTE-HIPYRDSKLTRILQTSLSGNARIAVICTLSPDTEHANETLSTLKFGKRCKLVVTTAKKGTKA----LQKYRKEDALRAKLE-A--QKER
>Arath_AT3G12020.1
RSKENVTVTVRFRPLSPREI-GEEAWGER----PTIAYAYDRVFGPTTTTRNVYDIAAHHVVNGAMEGINGTIFAYGVTSSGKTHTMHG---GIIPLAVKDAFSIIEFLLRISYMEIYNEVVNDLLN-NLRIR--G-TFVEGIKEEVVLSPAHALSLIAAGEEQRHVGSTNFNLLSSRSHTIFTLTIESSAVHLSQLNLVDLAGSES-SKVETSGVRRKEGSYINKSLLTLGTVISKLTD-HVPYRDSKLTRILQSSLSGHDRVSLICTVTPASSSSEETHNTLKFAHRAKHIEIQAEQNKKS----IKKYQRERQLKEELE-Q--AKAS
>Takru_SINFRUP00000178534
DANAECNVFCRFRPLNKHEIS-GDKFIFQTV---GKPYVFDRVFPTNTTQEEVYNTSAKQIVRDVLGGYNGTIFAYGQTASGKTHTMEGNGMGIIPRISEDIFEHIEFHIKVSYFEIYMDKIRDLLTTNLSVHEDKYPYVKGCTR-FVTSPEEVMDVIDEGKLNRHVAVTNMNEHSSRSHSIFLINIKQENVECGKLYLVDLAGSEKVSKTGAEGAVLDEAKNINKSLSALGNVISALAE-HVPYRDSKMTRILQDSLGGNCRTTMFICCSPSSYNDVESKSTLMFGQRAKTIRNTVTVNLTAEKYEKEKEKNR-----SMKDT------
>Ustma_UM01560.1
MAESSINVCVRIRPFSEKE--E--ARRN-----KDVRYAFDRVFDSTASQTDVFEETCKPLLG-ILNGYNASVFAYGATGCGKTHTISGP--GLIFLTMKELYNRIDVHIRLSYLEIYNETIRDLLS-GLALREDR-ISVVGITELIPESPESVLEYIQEGNLRRTMSPTEANAVSSRSHAVLQINVTQKQTTSASLNIIDLAGSERASATR-NGARMKEGANINKSLLALGNCINALQ--HVPYRNSKLTRLLKFSLGGNCKTVMVVCISPSSTHYEETHNALKYANQAKNIRTK--------NVDIHELKEEERLRAKLDERGR---E
>Arath_AT3G63480.2
----MSNVCARFRPRSSKEMRPSRDGRPITFDEDEFTFSLDRVFYEDSTQAAVYEFLALPIMRDAVNGINGTIITYGQTGAGKTYSMEGPNKGLLPRVVHGMFEQIRYTVKLSMVEIYMEKVRDLLSANIQIKENKTILLSGVTV-PVSDSVEALQHLCTGLANRAVGETQMNMSSSRSHCAYLFTIQQDSVKTGKLILVDLAGSEKADKTGAEGRVLEEAKTINKSLSALGNVINALTSPHIPYRDSKLTRILQDALGGNSRMALLCCCSPSTLNASETLSTLRFGMRAKHIKASPRASESAKILEKMKERMS-------NED-----S
>Schpo_SPBC1685.15c
KEGSSISVAVRVRPFTERE--P--LPRF-----RDVRYAFDRLFGEEASQEDVYKGTTEPLLS-VLQGYNATVFAYGATGCGKTHTISGP--GIIFLTMRALLDRVNVDISVSYLEIYNEKIRDLLV-SLNICEDN-VSVPGLSYFTPTNLEEVMEIIIRGNSNRTMSPTEANAVSSRSHAVLQIYITQTHKVRSVFSFIDLAGSERASATK-RGKRLVEGANINRSLLALGNCINSLE--HVPYRDSKLTRLLKFSLGGNCRTCMIVCISPSSEHYDETHNTLKYGNRAKNIKTK--------SVDIYELRQKSILQKRIAEERE---K
>Arath_AT4G39050.1
SERDSISVTVRFRPLSDREY-GDEAWGDR----PLTAYAFDKVFGPQATTIDVYDVAARPVVKAAMEGVNGTVFAYGVTSSGKTHTMHG---GIIPLAIKDVFSIIEFLLRVSYLEIYNEVINDLLD-NLRVR--G-TYVEGIKEEVVLSPGHALSFIAAGEEHRHVGSNNFNLLSSRSHTIFTLMVESSGVIFSQLNLIDLAGSES-SKTETTGLRRKEGSYINKSLLTLGTVIGKLSE-HIPYRDSKLTRLLQSSLSGHGHVSLICTITPASSSSEETHNTLKFASRAKSIEIYASRNQKS----IKKYQRESTLKLELD-Q--AKAS
>Poptr_267742
VPHFDLKVLIRVRPLNSME--------QSITIQPETRFTFDHVACETVDQEMLFRMAGLPMVENCLSGYNSCMFAYGQTGSGKTYTMLGENRGMTPRIFEFLFARIKYNCKCSFLEIYNEQITDLLDTNLL---DVKVYVENLSEFEVQTVSDILKLLTQGSLNRKVAATNMNRESSRSHSVFTCVI--ENLRFARLNLVDLAGSERQKSSGAEGERLKEAANINKSLSTLGHVIMILLDVHVPYRDSRLTFLLQDSLGGNSKTMIIANVSPSICCAAETLNTLKFAQRAKLIQNNAV---VNEQHQIRLLKEESFL-KRQNVSMDDLRG
>Toxgo_41.m01296
-MSCSVQVAVRVRPFNSRERNFCCISG-QTV--DEKKFTFDYSYAPGADQKQVFSDVGQGVLDSAWEGYHACLFAYGQTGSGKSYSMVG-NKGIIPIACEEIFRRISFEVSCSMLEVYNEHVHDLLIKGLEIRVLG-IFVEGLSKRAVNSYAGIQKIVDEGTSNRSIGATLMNATSSRAHTVVSIELHQVGRRLSVIHLVDLAGSEKNDQTQAIG-RLKEGCAINKSLSALGNVISALADAVVPYRDSKLTRLLQNALGGSCKTIMLCALSPASSNYDETLSTLRYADRAKQVKNFAVVNETLRRALLEGNNGARGLSEAE---AMDMEK
>Parte_GSPATP00002642001
QTPNNENVVIRVRPPMAREIR---VQDNLQLNT-LHQFTFDYVYDQDSTQEQVYNTTAALSVDSTLQGYNSTIIAYGQTGTGKTYTMHGFQLGIIPRSLHNIFNHITFMVRASYLQIYNEIISDLLRASLNIREDKKVFVENLSEWAVRGPAEIYQLMRKGNAKRVTASTRMNDTSSRSHAVFIITV--E--QVGKLNLVDLAGSERVRVTGATGQRLEESKKINYSLSALGNVIAALTENHIPYRDSKITRLLEDSLGGNCKTTFMAMISPAIDAFGESLSTLKFANRAKTIKNTPIVNQGDQLEERSK---------QPLE---QSAR
>Orysa_Os11g35090.1
---EKISVAVRFRPPTTAAPAGGDEWDDT----PGASFAFDHVFDGAATNERIYGVLVRSLIRAAVDGFNGTAFAYGQTSSGKTFTMNG---GIIPLAVRDVFDTAEFLIRVSYMEIYNEEINDLLT-KLPIHR-G-VYVSGLREEIVNSAEQVFKLLELGEANRHFGETNMNVRSSRSHTIFRMVIESSAIRVSVLNLVDLAGSERIAKTGAGGVRLKEGKHINKSLMILGNVINKLSE-HIPYRDSKLTRILQPALGGNAKTSIICTAAPEEIHVEETRGTLQFASRAKCVSNCAQVNEAA----LKRQKQEEELRKKLQ-G--LREH
>Orysa_Os12g39980.1
VPHFELRVVIRVRPLNNTE--------QSITIQPESRFTFDHVACEAVNQEVLFRVAGLPMVENCMAGYNSCIFAYGQTGSGKTYTMLGEDRGMTPRIFEFLFARIKYNCKCSFLEIYNEQITDLLDTNLPLREDIRVYVENLTELEVGCVSDIIKLLMQGSANRKVAATNMNRESSRSHSVFTCII--ENLRFARLNLVDLAGSERQRTSGAAGERLKEAANINKSLSTLGLVIMSLVDAHVPYRDSRLTFLLQDSLGGNSKTMIIANVSPSVCSASETLSTLKFAQRARLIQNNAV---VNEQHQIRLLKEEAVL-KRQRVPDEQDL-
>Arath_AT3G44730.1
LLYNEVQVYCRVRPFFQEQKDT-YIGENGNIKDARKIFSFNKVFGQTVSQEQIYIDT-QPVIRSVLDGFNVCIFAYGQTGSGKTYTMSGPTWGVNYRALRDLFQLSTYEIGVQMIEIYNEQVRDLLVLDIR-NQLNGLNVPDANLIPVSNTRDVLDLMRIGQKNRAVGATALNERSSRSHSVLTVHV--QGKERGCLHLVDLAGSERVEKSEAVGERLKEAQHINKSLSALGDVIYALAQKHVPYRNSKLTQVLQDSLGGQAKTLMFVHINPEVNAVGETISTLKFAQRVASIELGAAR--SNKTGEIRDLKDEISS-------EKI--R
>Poptr_572919
---SIEAVVVRMRPLKKDE--------NSLS--NGQTFTFDSVADTGATQLDLFQLVGAPLVENCLAGFNSSVFAYGQTGSGKTYTMWGPQQGLTPRVLQRLFDRIKYQCRCSFLEIYNEQITDLLDRNLQIREDMQVYVENLKEEFVFTMKDVTQLLIKGLSNRRTGATSINTESSRSHSVFTCVV--ESLKTSRINLVDLAGSERQKLTGAAGDRLKEAGNINRSLSQLGNLINILAESHIPYRDSRLTFLLQESLGGNAKLAMVCAISPAQSCKSETFSTLRFAQRAKAVKNKAV---VNEREVIRQLRDEHRV-KANSNN-----K
>Giala_GL50803_7874
----QSNVCVRVRPLIEREIR---IQESKVIAA-RHSFTFNQVFGPNVSQAQVYNQQCKQIIDSVFRGFNATILAYGQTGTGKSFTISGTEPGIIPRAIEDIFAKIQFLLRASFLQLYKEQLQDLLDKNLRIREQQTIYVDNLSEFIVRNPQELFQLLEHGGKNRKIGPTHMNVESSRSHSVFSLTI--E--QLSKLNIVDLAGSERISMTKVNGERLEETKKINSSLTALGNVIAALIDEHIPYRDSKLTKLLQDSLGGNCKTIFIANVTPSSSSYQETLNTLKFADRARKIQNKAHINEFDSLKMLQSLEG------SQLDG--YSEK
>Takru_SINFRUP00000145252
-------------------IEKCVVDD-QTV--ARQVFAFDHCF--NAGQEVVFKCLGEGILENAFQGYNACIFAYGQTGSGKSFSMMG-QPGLIPRLCCSLFERVTFKVEVSYMEIYNEKVRDLLDPSLKVRVLG-PYVDGLSQLAVMSFEDIEVLMSEGNKSRTVAATNMNEESSRSHGVFSIIVTQTGEKVSKMSLVDLAGSERVSKTGAAG-RLKEGSNINKSLTTLGCVISALADSFVPYRDSVLTWLLKDNLGGNSKTAMIATVSPAADNYEETLSTLRYADRAKRIVNHAVVNENARKVQLSQAES-----------ESEMTV
>Tetth_43.m00186
QADDSANVICRMRPLNSLEKS-GGETEYDIFGEKPHEFTFDRVFGPNVAQKDVFEIVASPVIESVMAGYNGTIFCYGQTSSGKTFTMELTEIGLIPRMMDRVFETIEFQIRVSFLEIYNEKVQDLLDNNLQIKENKAIYVQDATV-YVTSAIEMNQVMKTGSSNRTIAATRMNERSSRSHSLFYLQVFKKNLQISKLYFVDLAGSEKISKTNVSGQQLEEAKNINKSLTCLGMVINALTS-HVPYRDSKLTRILQESLGGNARTTLVINISMCSYNDKETLSTLRFGFRAKSIKNKPKKNESAKLLEAAESKIK-----YQEEISQSKIE
>Poptr_268724
KLYNQVQVYCRVRPFLTGQPNT-RI-DEGSIKEGRKSFSFNKVFGPLATQGEVFADT-QPLIRSVLDGYNVCIFAYGQTGSGKTYTMTGPSLGVNYRALSDLFLLSCYDISVQMLEIYNEQVRDLLA-DIR-NQ-NGINVPDASLVSVSSPSDVLNLMNIGQRNRAVSATAMNDRSSRSHSCLTVHV--QGRDRGSMHLVDLAGSERVDKSEVTGDRLKEAQHINRSLSALGDVIASLAQKHVPYRNSKLTQLLQDSLGGQAKTLMFVHISPEADALGETISTLKFAERVATVELGAAR--VNKSSEVKELKEQMAN-------AMS---
>Phypa_231891
DGCSSVRVAVRARPLVEKELV-ECVSECGII--AERRFTFDHVFGAATSQEDVYTNCVKPLVESCCAGYNATVLAYGQTGSGKTFTMGC-DLGILPRAIRQLYECVEFLIKCAYVEIYNEEIKDLLH--ISIREDAKIVLAGVKEEVVTNFENMIRLLEHGSMFRTTGSTLMNQHSSRSHAIFTIIV--EQRSTAKFHLVDLAGSERVKRTGAVGMRFKESVTINCGLLALGNVI-----QHVPYRESKLTRMLQDSLGGNSRTCMIACISTADTNFEETLNTLKYANRARNIRNKPVINR--PLIL-----------------------
>Arath_AT2G47500.1
KLYNQVQVYCRVRPFLPGQSST-NM-EDDTIK-SLKSFTFNKVFGPSATQEEVFSDM-QPLIRSVLDGYNVCIFAYGQTGSGKTFTMSGPSQGVNYRALGDLFLLARYDIAVQMIEIYNEQVRDLLVLEIR-NQ-KGLSVPDASLVPVSSTFDVIDLMKTGHKNRAVGSTALNDRSSRSHSCLTVHV--QGRDRGCMHLVDLAGSERVDKSEVTGDRLKEAQHINRSLSALGDVIASLAHKHVPYRNSKLTQLLQDSLGGQAKTLMFVHISPEADAVGETISTLKFAERVATVELGAAR--VNNTSDVKELKEQIAT-------ART---
>Apime_GB12768-PA
SDDTSVRVAVRIRPQVAREVI-ICTQLGEFL--PDKAFTYDYVFDTGIGQSTIYETCVARLVEGALDGYNATVLAYGQTGSGKTYTMGT-IVGIIPRAIKHLFDGIEFKVTAQFLELYNEDLKDLLG-GARIHEDPSIHLAGVEPRIVTSPEEALEYLRLGALSRTTGSTQMNTQSSRSHAIFTLYI--KQQRTAKFHFVDLAGSERLKRTGATGDRAKEGISINCGLLALGNVISALGDLHVPYRDSKLTRLLQDSLGGNSQTVMIACVSPSDRDFMETLSTLKYANRARNIKNKVTINQ--KELMEYR-------QGK-RVVNSRVKE
>Arath_AT3G17360.1
TPHFELNVLIRLRPLGTME--------QTLVLHPEARFTFDHVASETISQEKLFRVAGLPMVENCLSGYNSCVFAYGQTGSGKTYTMMGEDCGVTARIFEYLFSRIKFSCKCSFLEIYNEQITDLLETNLQLREDLGVYVENLVEHNVRTVSDVLKLLLQGATNRKIAATRMNSESSRSHSVFTCTI--ERSRFARLNLVDLAGSERQKSSGAEGDRLKEAANINKSLSTLGLVIMSLVDAHVPYRDSRLTFLLQDSLGGNSKTMIIANVSPSLCSTNETLSTLKFAQRAKLIQNNAK---VNEQQEIRKLKVQTSLLKNHDSCCKQVKD
>Drome_CG5300-PA
NKDSSVRVAVRIRPQNSRELI-ICTTLGEFL--SDKAFTFDYVFDTNSNQCDIYSDCVEKLVDSTLHGYNATVLAYGQTGSGKTYTMGT-QLGIIPRAVRHIFSGIQFSLAVQYIELYNEDIFDLLD-NFKIHEDASITISGASIKPIYQPHDALKYLQQGALARTTASTKMNDQSSRSHALFTIFV--RRQRTSKFHFVDLAGSERLKRTQATGERAREGISINCGLLALGNCISALGDLHVPYRDSKLTRLLQDSLGGNSQTLMIACVSPSDRDFMETLNTLKYANRARNIKNKVKINQ--QELLEYK-------QGK-LIVLSRLKS
>Poptr_774140
---EKICVAIRVRPPVIVSEDINGYWENL----SGVSYAFDHVFDESCTNSRVYELLTKDLILAAVDGFNGTVFAYGQTSSGKTFTMNG---GIIHRAVKDIFEKIEFLIRVSYMEIYNEEINDLFA-KLPIHR-G-VFVAGLKEEIVSNGEQVLKLIEGGEVNRHFGETNMNARSSRSHTIFRMVIESKAVRVSVLNLVDLAGSERIAKTGAGGVRLKEGKYINKSLMILGNVINKLSE-HIPYRDSKLTRILQPALGGNAKTSIICTVAPEELHIEETKGTLQFASRAKRITNCAQVNEAA----LKRQKLEEELRKKLQ-G--SHKQ
>Poptr_828145
QLYNQVQVYCRVRPFLRGQSNT-YIGENGNIKEARKVFSFNKVFGTNVTQEQIYADT-QPLVRSVLDGYNVCIFAYGQTGSGKTYTMSGPTWGVNYRALRDLFQISRYEVGVQMVEIYNEQVRDLLVLDIR-NQLNGLNVPDASWIPVSSTQDVLDLMKIGQRNRAVGATALNERSSRSHSVLTVHV--YGKEKGCLHMVDLAGSERVDKSEAVGERLKEAQHINRSLSALGDVISALAQKHVPYRNSKLTQVLQDSLGGHAKTLMFVHINPELNSIGETISTLKFAERVASVELGAAR--SNKTGEIRELKEEISN-------ERT--R
>Poptr_242492
KLHNTILVFCRVRPLLPEDSPGVSYPTTTGINGQKYSFTFDKVFMPDSTQEDVFVEI-SQLVQSALDGYKVCIFAYGQTGSGKTYTMMGKQKGLIPRSLEQIFQTRKYEMQVSMLEIYNETIRDLLSYTIK-HANGNTHVSDLTVVDVCSSREVSFLLDQASHSRSVGKTQMNEQSSRSHFVFTLRI--SGVNQGVLNLIDLAGSERLSKSGSTGDRLRETQAINKSLSSLSDVIFSLAKKHVPFRNSKLTYLLQPCLGGDSKTLMFVNISPDHSSLGESLCSLRFASRVNACEIGIPR--RQA--------------------------
>Nemve_227907
PDPKECNVFCRFRPQSDAETK-GGQIKFPTA---GRTFTFDRVFKPTATQEKVYSEAAQAIVQDVLNGYNGTIFAYGQTSSGKTHTMEGLHQGIIPRIVQDIFNHIEFHIKVSYFEIYLDKIRDLLTTNLAVHEDKNPFVKGGTR-FVSSPEEVMEIIDEGKANRHVAVTNMNEHSSRSHSIFLLHIKQENVESGKLYLVDLAGSEKVSKTHAEGSVLDEAKNINKSLSALGNVISALAE-HVPYRDSKMTRILQESLGGNARTTIIICCSPSSFNDQETRSTLMFGQR-----------------------------------------
>Tetth_206.m00050
SSSNTGNVVCRVRPPNKKEIEGQQRQDFAKTPAEKYQFTFDRIFAPDTTQQAIYEYSAKPVVQSVLEGYNGTVFAYGQTSSGKTHTMQGPQKGIVPRMVTTVFQHVEFKIKLSIVEIYLEKIKDLLSVNLTVREDRTVYIQDVTK-YVTSEKEVFSIIDQGNQNRSVAYTNMNEGSSRSHMLFIMTVYQNNLQSGKLFLVDLAGSEKISKTGAEGKVLDEAKKINQSLSSLGNVINALTD-HVPYRDSKLTRVLQESLGGNSTTTLIITCSPSSFNDQETLSTLRFGMRAKCIKNKPKINRTIQMIQNQEKIID-----EQKKQ-NNSDT
>Monbr_17662
KLADNV-VIVRCRPLNKKEVAAEVVTRRGTI--APKVFTFDQVYDQKSLQTTVYKESAENIIDAVLEGFNGTIFAYGQTGTGKTFTMTGALPGIVPQSFEQIFNTIQYLVRASYLEIYNEDVRDLLRLAVRENPDTGVYVEDLTSIVVKGTKEITKVMNVGLKNRVVGATNANDQSSRSHSIFMIDI------SGRLNLVDLAGSERQSKTGAAGERLKEGAKINLSLTALGQVIKALVEKHIPYRNSSLTPFVQDSLGGNSKTMMVATIGPADSNFSETMSTLGYAHRAKSIKNRPKINEKDAQLGKGGKKRS----------QEDDDD
>Caeel_CE27176
DEESAVKVAIRVRPFNKRELDKSVVRK-QCV--NSKTFTFDHSF--SASQETVSYHLGSGVVENAFSGYNACIFAYGQTGSGKSYTMMG-QPGIIPRVCNDIFTRISFKVEVSYMEIYNERVRDLLDPALKVRILG-PMVDGLSILAVNSFEQISNLLEEGNKSRTVAATNMNAESSRSHAVFSLIVTQTGEKVAKISLVDLAGSERAGKTGAVG-RLEEGGNINKSLTTLGMVISALAENFIPYRDSVLTWLLKDSLGGNSRTVMIATLSPAADNYEETLSTLRYADRAKKIVNHAIINENARRMQITQTKK-----------ESQMNK
>Caeel_CE04669
DEESAVKVAIRVRPFNKRELDKSVVRK-QCV--NSKTFTFDHSF--SASQETVSYHLGSGVVENAFSGYNACIFAYGQTGSGKSYTMMG-QPGIIPRVCNDIFTRISFKVEVSYMEIYNERVRDLLDPALKVRILG-PMVDGLSILAVNSFEQISNLLEEGNKSRTVAATNMNAESSRSHAVFSLIVTQTGEKVAKISLVDLAGSERAGKTGAVG-RLEEGGNINKSLTTLGMVISALAENFIPYRDSVLTWLLKDSLGGNSRTVMIATLSPAADNYEETLSTLRYADRAKKIVNHAIINENARRMQITQTKK-----------ESQMNK
>Caeel_CE31007
DEESAVKVAIRVRPFNKRELDKSVVRK-QCV--NSKTFTFDHSF--SASQETVSYHLGSGVVENAFSGYNACIFAYGQTGSGKSYTMMG-QPGIIPRVCNDIFTRISFKVEVSYMEIYNERVRDLLDPALKVRILG-PMVDGLSILAVNSFEQISNLLEEGNKSRTVAATNMNAESSRSHAVFSLIVTQTGEKVAKISLVDLAGSERAGKTGAVG-RLEEGGNINKSLTTLGMVISALAENFIPYRDSVLTWLLKDSLGGNSRTVMIATLSPAADNYEETLSTLRYADRAKKIVNHAIINENARRMQITQTKK-----------ESQMNK
>Orysa_Os03g18980.1
KLYNQVQVYCRVRPFLPGQVSA-SI-DEGNIKEGRKTFSFNKVFGPSATQDEVFLDT-QPLIRSVLDGYNVCIFAYGQTGSGKTYTMSGPTQGVNYRALSDLFKLAIYDIAVQMIEIYNEQVRDLLV-EIR-NQ-NGLNVPDASLVCVASTMDVMELMNVGQKNRAVGATALNDRSSRSHSCLTVHV--QGRDRGCMHLVDLAGSERVDKSEVTGERLKEAQHINKSLSALGDVIASLAQKHVPYRNSKLTQLLQDSLGGQAKTLMFVHISPESDALGESISTLKFAERVSTVELGAAR--LNKSGEVKELKEQIAR-------AMP---
>Ostta_26160
IDDNKVFVAVRVRPLSASER-RSKAWDDV----SSGTYVFDRAFGDGSDNKAVYDATTSRIVENVMKGFNGTVFAYGQTSSGKTHTMHG---GVIPLAVRDVFDAVDFFIRVSYLEIYNEKIMDLFA-KLSIRD-G-TYVSGLREEVVSMPSQVIALLERGTKLRHVGATNMNAHSSRSHTIFRMIIESKGVLQSTLNLVDLAGSERMSKTGAEGERAKEGAHINKSLMTLGVVINKLSE-HIPYRDSKLTRILQPALGGNSKTAIVCAMTPALSHCEESHSTLKFAQRAKRVVNKATVNE-----------------------------
>Galga_ENSGALP00000000892
RLPSACSSSCRIRPQLSKEKI-ICTSPGELL--KDKAFTYDFVFDLDTWQEQIYTTCVGKLIEGCFEGYNATVLAYGQTGAGKTYTMGT-EQGIIPRAIGHLFSGIEFKVSAQFLELYNEEILDLFD-NIKIHEDASIYTTGVTSRLISSQDELIQCLKQGALSRTTASTQMNVQSSRSHAIFTIHL--CQMRTAKFHFVDLAGSERLKRTGATGERAKEGISINCGLLALGNVISALGDVHVPYRDSKLTRLLQDSLGGNSQTIMIACVSPSDRDFMETLNTLKYANRARNIKNKVVVNQ--KELMEYK-------AGK-RVIQKRVKE
>Galga_ENSGALP00000030786
----------RIRPQLSKEKI-ICTSPGELL--KDKAFTYDFVFDLDTWQEQIYTTCVGKLIEGCFEGYNATVLAYGQTGAGKTYTMGT-EQGIIPRAIGHLFSGIEFKVSAQFLELYNEEILDLFD-NIKIHEDASIYTTGVTSRLISSQDELIQCLKQGALSRTTASTQMNVQSSRSHAIFTIHL--CQMRTAKFHFVDLAGSERLKRTGATGERAKEGISINCGLLALGNVISALGDVHVPYRDSKLTRLLQDSLGGNSQTIMIACVSPSDRDFMETLNTLKYANRARNIKNKVVVNQ--KELMEYK-------AGK-RVIQKRVKE
>Galga_ENSGALP00000000880
----------RIRPQLSKEKI-ICTSPGELL--KDKAFTYDFVFDLDTWQEQIYTTCVGKLIEGCFEGYNATVLAYGQTGAGKTYTMGT-EQGIIPRAIGHLFSGIEFKVSAQFLELYNEEILDLFD-NIKIHEDASIYTTGVTSRLISSQDELIQCLKQGALSRTTASTQMNVQSSRSHAIFTIHL--CQMRTAKFHFVDLAGSERLKRTGATGERAKEGISINCGLLALGNVISALGDVHVPYRDSKLTRLLQDSLGGNSQTIMIACVSPSDRDFMETLNTLKYANRARNIKNKVVVNQ--KELMEYK-------AGK-RVIQKRVKE
>Apime_GB19627-PA
EENTNLTVGIRVRPLNTKELNTSVIQG-NVI--VQHTFTYDHCF--QANQEIVFKNMVLPLVQNAFEGYNVCLFAYGQTGSGKSYSMMG-AIGIIPRFCQEIFARIKTTVEISYFEIYNEKIHDLLTNPLKVRVFG-PYIVDLSQHCVQNYKDLQTWLKVGNSQRATAATGMNEKSSRSHSIFSIILTQTASRRSKINLVDLAGSERLSQTCASG-RLKEGVSINKSLLTLGKVIASLAETFVPYRESVLTWLLKESLGGNSRTAMLGTISPANIHVEETLATLRYACQARAIVNRVRINEHEKRGVREGYEKQGIFPRRLLDSKT----
>Cioin_273146
----SVTVAVRVRPFSQREIEKQAVYG-ETV--TEHAFVYDYSF--NASQKVVYQKVAKPLLSAAFDGYNTCLFAYGQTGSGKSYTIMG-DSGLVPRFCDEMFSTASYHIQVSYFEIYNEKIHDLLTSSLRVRDHG-PYVEGLSNFIVTSFNDVQAWLEVGNRQRATAATGMNDKSSRSHSVFTITMEETIMKRSLINLVDLAGSERLSKSATSG-RLKEGASINTSLLTLGKVISALSASFIPYRDSTLTWILRESLGGNSRTAMIATISPANVHIEETLSTLRYAKQARTIVNLVKVN------------------------------
>Arath_AT5G65930.2
RYYNTIEVYCRIRPLNEKESSKLTTVDEFTVDDKRKQHIYDRVFDMRASQDDIFEDT-KYLVQSAVDGYNVCIFAYGQTGSGKTFTIYGHNPGLTPRATKELFNILSFSLKAYMVELYQDTLVDLLLLEIK-KSKGMVFVENVTTIPISTLEELRMILERGSERRHVSGTNMNEESSRSHLILSVVI--ESIDRGKLSFVDLAGSERVKKSGSAGCQLKEAQSINKSLSALGDVIGALSSGHIPYRNHKLTMLMSDSLGGNAKTLMFVNVSPAESNLDETYNSLLYASRVRTIVNDPSK--HI-SKEMVRLKKLVAY-----WKS-----
>Arath_AT5G65930.1
RYYNTIEVYCRIRPLNEKESSKLTTVDEFTVDDKRKQHIYDRVFDMRASQDDIFEDT-KYLVQSAVDGYNVCIFAYGQTGSGKTFTIYGHNPGLTPRATKELFNILSFSLKAYMVELYQDTLVDLLLLEIK-KSKGMVFVENVTTIPISTLEELRMILERGSERRHVSGTNMNEESSRSHLILSVVI--ESIDRGKLSFVDLAGSERVKKSGSAGCQLKEAQSINKSLSALGDVIGALSSGHIPYRNHKLTMLMSDSLGGNAKTLMFVNVSPAESNLDETYNSLLYASRVRTIVNDPSK--HI-SKEMVRLKKLVAY-----WKS-----
>Capsp_82852
---SGVTVAVRVRPFNSRELASCVVSD-ETF--EEHRFAYDYSF--GASQEFVYESLAQPILAKAFEGYNTCLFSYGQTGSGKSYSIMG-EVGIVPRFSEELFQHITLNVEMSYYEIYNEKIHDLLTGTPNIRVLG-PYVEGLSTCVVRSFDEVEGWLNVGNKRRATASTGMNDKSSRSHSVFLLVLTQTHSRISKINLIDLAGSERQSTAKTSG-RLREGASINKSLHTLGKVISLLSESFIPYRDSVLTWLLRESLGGNSKTAMLATISPASVHLEETLSTLRYAKQARSIINTARVNEKARKNQGGVGGDASELIRT----MKEMAK
>Batde_BDEG_07539
KLHNTIQVFCRVRPTLGAEASTITFSDSDAIVLKTYPFDFDKVFRPSAQQSEIFEEI-SQLIQSALDGYNVCIFAYGQTGSGKTFTMEGPNIGMIPRAVEQIFQSAQYTMEAQFIEIYNETIRDLLVHEIR-HSNNRTSVTDVVNVVVTTPKQVFHLLKKAAQNRAIAATNCNERSSRSHSVFTLRL--TGSNYGVLNLIDLAGSERLSSSGSTGERLKETQAINKSLSCLGDVVFALSNKHIPYRNSKLTYLLQNSLGGNSKTLMFVNMSPTAESIPESLCSLRFATKVNSCQIGTAR--RQI--------------------------
>Batde_BDEG_00734
APSSSITVLVRVRPLLSGE--S--THRN-----KEYRYSFDRVLDEQTSQQQLFEVSSKPLIY-VLDGYNATVFAYGATGCGKTHTITGQ--GIIPKTVQELFSRLTTDASISYLEVYNETIKDLLS-PLDLREDR-VIVAGLSEHTPATINQVMDLLLRGNEHRTKAPTLANAVSSRSHAVLQIHLRYRTVKVSTLSIIDLAGSERASVTK-TGDRLLEGANINRSLLSLGNCINALS--HIPYRDSKLTRLLKFSLGGNCKVVMIANISPATIHYEETHNTLKYANRAKNIKTK--------EINIEALRAEALLRSSQSLAVSADDK
>Physo_141959
AGQANILVTVRLRPILSHD-----GQRS-----REKRYAYDYVFSPQDDQQKVYQHTTKFLIG-VLNGFNATVFAYGCTGAGKTYTMLGP--GIMARTLEDLFKNIQYRVSVSFLEVYNENIRDLLS-FLDLREDG-SVVAGLSEVEANNARDVMKLLRRGNKYRSQESTAANSVSSRSHAVLQVHIEQQEVKFGKLSLVDLAGSERAAVTQ-RGQRLLEGANINRSLLALGNCINALE--FVPYRDSKLTRLLKDSLGGNCRTVMIANVSLAASSVEETLNTLKYANRAKNIKTT--------EADVAKLQKEAALKKALQQHESNNSG
>Apime_GB18860-PA
-MSESV-VAVRCRPMNARELQRNVVTPSKCCGGNGKVYQFDAAFNPEATTESVYDNVGSVIVEAVLDGYNGTVFAYGQTGCGKSHTM----RGFIERTLDHIFEATRYLALLSYLEIYNERLRDLLNLTLKEDPNRGTYVAGLKEVTVKDAAECARLVEQGDRRRAAAATKMNAASSRSHAVLTLSL------RGRLHLVDLAGSERQARTGATGDRLKEAASINLSLSALGNVISALAAHHVPYRDSKLTRLLRDSLGGNARTLMIACISPSDVDAEETLSTLRYAARARCIKNKPVINEKDALLEIGDHSLIEPFIN-----AENLSL
>Orysa_Os01g42070.1
AAGSRIMVFVRLRPMSRKE-----YLRV-----RGRHFCFDSSFPDTTTQAEVYSTTTSDLVG-VLQGRNGTVFCYGATGAGKTYTMLGM--GVMVLAIKDLFTKVNHSIQLSYLEVYNETVRDLLS-PLLLREDG-TVAAGLTHYRAYSTDEVMKLLQQGNQNRTTEPTRVNETSSRSHAILQVIVEYRVTRVGKLSLIDLAGSERALATD-RTQRSIEGANINRSLLALSSCINALE--HIPYRNSKLTQLLKDSLGGSCNTVMIANISPSNLSFGETQNTLHWADRAKEIKTK-----LTTRVTVLELQKESELRQQLARQASTPCR
>Poptr_232773
RYFNTIEVFCRLRPLSEKEISRLTSIDEFTVDDKAKQHMYDRVFDGSATQEDVFEDT-RYLVQSAVDGYNVCIFAYGQTGSGKTFTIYGSNPGLTPRATSELFKILSFSLKAYMVELYQDTLVDLLLLDIK-KSKGMVSVENVTVVSIATFEELQSIIQRGSDKRHISGTQMNEESSRSHLILSVVI--ESTNRGKLSFVDLAGSERVKKSGSSGSQLKEAQSINKSLSALGDVISALSSGHIPYRNHKLTMLMSDSLGGNAKTLMFVNVSPAESNLDESYNSLMYASRVRSIVNDPSK--NV-SKEVARLKKLVAY-----WKGR----
>Cyame_CMC157C
-AAERVQVAVRCRPLSVELLQAPVQANEEAPSAAMRSFTFDKVFPMNAGQEHVYQSLVQPIVSDSILGYNCTIFAYGQTGTGKTYTMEG-TAGIILRAANQIFATLEYTVRCSHLELYNEQLSDLLAHPMRILQDG-VFVSGLEEIVVRNEQEIMALLEKSSQRRRTAETSLNRYSSRSHAIFTITIHVRLLRVGKLNLVDLAGSENIGRSGA--HRAREAGSINQSLLTLGRVINALIE-HIPYRDSKLTRLLQESLGGRNKTAIVATISPAAADLEETLNTLDYAFRAKNIRNRPTLNQM--LRLELEATRAKNGIFVPPELARRIQQ
>Poptr_729466
KLYNQVQVYCRVRPFLTGQAST-HI-DEGNIKEGRKSFNFNKVFGPLATQEEVFADT-QPLIRSVLDGYNVCIFAYGQTGSGKTFTMTGPSLGVNYRALSDLFLLSCYDISVQMLEIYNEQVRDLLV-EIR-NQ-NGINVPDASLVTVSSPSDVLNLMNIGHRNRAVSATAMNDRSSRSHSCLTVHV--QGRERGSMHLVDLAGSERIDKSEVTGDRLKEAQHINKSLSALGDVIASLAQKHVPYRNSKLTQLLQDSLGGQAKTLMFVHISPETDALGETISTLKFAERVATVELGAAR--VNKSSEAKELKEQIAN-------ASS---
>Poptr_721903
SGGDSISVTIRFRPLSEREF-GDEAWGDR----PATAYAFDKVFGPHTASQEVYEVAAKPVVKAAMEGVNGTVFAYGVTSSGKTHTMHG---GIIPLAIKDVFSIIEFLLRVSYLEIYNEVINDLLD-NLRVR--G-TYVEGIKEEVVLSPGHALSFIAAGEEHRHVGSNNFNLFSSRSHTIFTLMIESSGVIFSQLNLIDLAGSES-SKTETTGLRRKEGSYINKSLLTLGTVIGKLSE-HVPYRDSKLTRLLQSSLSGHGHVSLICTVTPASSNMEETHNTLKFASRAKRVEIYASRNKKS----IKKYQKESILKEELD-Q--AKAS
>Phypa_130773
ILYNEVQVYCRVRPFLTEEFGT-YIGENGELKDSRKSFSFNKCFAPNASQEEVFLDT-QPLIRSVLDGFNVCIFAYGQTGSGKTFTMSGPDWGVNYRALHDLFHTTRYEISVQMLEIYNEQVRDLLALEIR-NQLNGLNVPDASRMSVRSTEDVLDLMKVGQKNRAVGATALNERSSRSHSVLTVHV--QGTDRGSLHLVDLAGSERVDRSEATGDRLKEAQHINKSLSALGDVIAALAQKHVPYRNSKLTQLLQDSLGGQAKTLMFVHISPDVDSFGETVSTLKFAERVSTVELGAAR--SNKSGEIQNLKEQVNLALPKYYLTN----
>Phypa_169160
RYFNMMEVYARWRPLSSKEVKQLIAPDEFTIDDKPKQHQFDHVFDHHATQEEVFEDT-KYLVQSAIDGYNVCIFAYGQTGSGKTFTIYGSNPGLTPRATKELFGYLSFALKVYMLEIYQDSLIDLLLLEIK-KSKGMVVVENATLLPIASHDELQAIVHKGLERRHVSGTHMNAESSRSHLILSVIV--ESTNKGKLSFVDLAGSERVKKSGSSGEQLKEAQSINKSLSALGDVISALATEHIPYRNHKLTMLMSDSLGGNAKTLMFVNISPAESNLDETHNSLCYATRVRSIINEASK--NT-TKEILRLKKQIAY-----WKQMAEQC
>Triad_59470
STEVPVRVAVRVRPLLPQEKL-ECIWPNQVI--KNKSFTFDYAFSQSTTQTELFENCVEPLLQNCFEGYNVTIFAYGQTGSGKTYTIGG-EAGIISRAIKRIFEVIDIEMKVSYIEIYREEMHDLLD--MHIRDDSHTVVTGAREENVDSAEEALHYLDVGSLARHTGATAMNEQSSRSHSIFTVTI--EQRWCSKFHFVDLAGSERSHKAGTAGLRFKESVHINSGLLALGNVISALGDAHVPYRDSKLTRLLKDSLGGNSRTLMLTCLSPASSNFAESLNALNYANRARNIKNKPIVNI--PELEKRK--------------ETDCIE
>Nemve_161891
KYLNELIVYCRVRPVIREDGAAFDDDDDAILRGALKPFEMDRVFQPQSTQVEVFEEV-KPLVISCVDGYNVCIFAYGQTGSGKTFTMEGPNPGINQRALQHLFTETDYQVTVSVMEIYNEMLRDLLSLDIK-QKEG-LYVPGLSEVEVTNLDEVNEIFQLGKQNRATAFTDMNEHSSRSHALLCATV--IGVNIGKLNLVDLAGSERVSKSGSEGARMKEAQNINKSLSSLGDVIHNLKNKHVPYRNSKLTYLLQESLGGDSKTLMVVQVAPVEKNVGETVCSLNFAQRVRAVELGQAT--RKTNADGGQLKAN--GMSSGNGS------
>Orysa_Os12g36100.1
KLYNQIQVYCRVRPFLPGHRSS-DT-EERTIKDGCKSFSFNRVFGPASTQEEVFSDM-QPLIRSVLDGFNVCIFAYGQTGSGKTFTMSGPSLGVNYRALNDLFNIKDYEISVQMIEIYNEQVRDLLQLEIR-NQ-KGLAVPDASIVPVTSTADVVELMNQGQKNRAVGSTAINDRSSRSHSCLSVHV--QGKYRGCMHLVDLAGSERVDKSEVVGDRLKEAQYINKSLSALGDVIASLAQKHVPYRNSKLTQLLQDSLGGQAKTLMFVHVSPELDAVGETISTLKFAERVASVELGAAK--ANKGSEVRELKEQIAT-------AKS---
>Orysa_Os12g36100.2
KLYNQIQVYCRVRPFLPGHRSS-DT-EERTIKDGCKSFSFNRVFGPASTQEEVFSDM-QPLIRSVLDGFNVCIFAYGQTGSGKTFTMSGPSLGVNYRALNDLFNIKDYEISVQMIEIYNEQVRDLLQLEIR-NQ-KGLAVPDASIVPVTSTADVVELMNQGQKNRAVGSTAINDRSSRSHSCLSVHV--QGKYRGCMHLVDLAGSERVDKSEVVGDRLKEAQYINKSLSALGDVIASLAQKHVPYRNSKLTQLLQDSLGGQAKTLMFVHVSPELDAVGETISTLKFAERVASVELGAAK--ANKGSE-------IAT-------AKS---
>Homsa_OTTHUMP00000182271
SKDQQLMVALRVRPISVAE-----ILRS-----REKSYLFDVAFDFTATQEMVYQATTKSLIG-VISGYNATVFAYGPTGCGKTYTMLGD--GIYVQTLNDLFRAIEYEVSMSYLEIYNEMIRDLLN-YLELREDV-IQVAGITEVSTINAKEIMQLLMKGNRQRTQEPTAANQTSSRSHAVLQVTVRQREVRQGRLFMIDLAGSERASQTQ-RGQRMKEGAHINRSLLALGNCINALD--YINYRDSKLTRLLKDSLGGNSRTVMIAHISPASSAFEESRNTLTYAGRAKNIKTR--------NVSIADLRGEQRLKRKIDEQQAKAGL
>Homsa_NP_694941.2
SKDQQLMVALRVRPISVAE-----ILRS-----REKSYLFDVAFDFTATQEMVYQATTKSLIG-VISGYNATVFAYGPTGCGKTYTMLGD--GIYVQTLNDLFRAIEYEVSMSYLEIYNEMIRDLLN-YLELREDV-IQVAGITEVSTINAKEIMQLLMKGNRQRTQEPTAANQTSSRSHAVLQVTVRQREVRQGRLFMIDLAGSERASQTQ-RGQRMKEGAHINRSLLALGNCINALD--YINYRDSKLTRLLKDSLGGNSRTVMIAHISPASSAFEESRNTLTYAGRAKNIKTR--------NVSIADLRGEQRLKRKIDEQQAKAGL
>Poptr_829940
RYFNTIEVFCRLRPLSEKEISRLTSTDEFTVDDKAKQHVYDRVFDGNATQEDVFEDT-RYLVQSAVDGYNVCIFAYGQTGSGKTFTVYGSNPGLTPRATSELFKVLSFSLKAYMVELYQDTLVDLLLLDIK-KSKGMVSVENVTVVSITTFEELKNIIQRGSDRRHTSGTQMNEESSRSHLILSIVI--ESTNRGKLSFVDLAGSERIKKSGSSGSQLKEAQSINKSLSALGDVISALSSGHIPYRNHKLTMLMSDSLGGNAKTLMFVNVSPAESNLDESYNSLMYASRVRSIVNDPSK--NV-SKEVARLKKLVAH-----WKGR----
>Poptr_195641
NGGDSISVTIRFRPLSEREF-GDEAWGDR----PATAYAFDKVFGPHTASQEVYEVAAKPVVKAAMEGVNGTVFAYGVTSSGKTHTMHG---GIIPLAIKDVFSSIEFLLRVSYLEIYNEVINDLLD-NLRVR--G-TYVEGIKEEVVLSPGHALSFIAAGEEHRHVGSNNFNLFSSRSHTIFTLMIESSGVIFSQLNLIDLAGSES-SKTETTGIRRKEGSYINKSLLTLGTVIGKLSE-HVPYRDSKLTRLLQSSLSGHGHVSLICTVTPASSNMEETHNTLKFASRAKRVEIYASRNKKS----IKKYQKESSLKQELD-Q--AKAS
>Tetth_28.m00308
RIFDSQLVAVRIRGLNQRE-------NNAIV--DLKEFYYDQVFGPNDSQQALFENVGKQMALACLSGYNVCIFAYGQTGAGKTFTMMGNDKGLIQRILNFIFAKMEFVIQSQYYEIYMEEIIDLYQKNVRVIEDF-VRVENLSTVQITNHQQAVELIQKGQKNRHIGATRMNAESSRSHSIFSMTI--NRERSSKLHFVDLAGSERQKQTQATGQRLKEAAQINQSLSTLGIVIHALAE-KICYRNSKLTHILKDSLGGNSKTLMIANVSPSQDSYGETLSTLKFAERAKYIKNRAL---INEKKEILSLKEEELA-FKNNKL-----E
>Chlre_186414
-VKQAVKVFVRTRPLGPDPK-LPV--NQQ----EQFSFKFDGVLE-NVSQEAAYTTLAHEVV--LMAGYNGTIFAYGQTGAGKTFTMSGR--GLIPRAIHHVFREVMYRVHVSYLEIYNEQLYDLLG-DTP--A---LAVLGLTLVPVRSEEEALAQFFLGEQGRTTAGHVLNAESSRSHTVFTIHVEMRRAVLSKLNLVDLAGSERTKKTGVG--QTKEAQFINRSLSFLEQTVNALSR-YVPFRQTKLTAVLRDALGGNCKTVMVANIWAEPSHNEETLSTLRFASRVRTLTTDLA---------LNE-SNDALLLRRYERQHAEAEL
>Poptr_569842
ASGSRILVFVRLRPMAKKE-----YLRL-----RGRHFAFDAAFPDSTSQKEVYSTTTADLLQ-VLQGRNGSVFCYGATGAGKTYTMLGV--GVMVLAIKDLFTKINHVVHLSYLEVYNETVRDLLS-PLVLREDG-IVAAGLTQYRAYSTDEVMALLQQGNQNRTTEPTRANETSSRSHAILQVVVEYRVQRVGKLSLIDLAGSERALATD-RTLRSLEGANINRSLLALSSCINALE--HIPYRNSKLTQLLKDSLGGACNTAMIANISPSNLSFGETQNTLHWADRAKEIRTK-----CETQLPLLEVQKERELRVQLVHQTSTPPR
>Crypa_cgd6_4210
-NGVNVKVIVRCRPLTEQEKKSNVLQDSE----STKLFTFDGVCGSFTSQRELFKQYVVPIVDEVLLGFNCTIFAYGQTGTGKTYTMEG-HAGIIPRAVQLIFERLEYGVRVSYLEIYNEELSDLLSLNLRIYDDG-LNVDRLEEIPVNKAQDILNILSTAVRKRRTAETLLNKSSSRSHCIFTITIHTKVLKVGKLNLVDLAGSENIQRSGAAVKRAKEAGMINQSLLTLGRVINALVE-YVPYRDSKLTRLLQDSLGGRTKTCIIATITASSIYLEETLNTLDYAHRAKNIKNMPVVNQT--LKQELQCNREKNGVYLPLSQKLELQA
>Cioin_271415
KYHNELVVFVRARPRISEDGLMYDVNDDSLIRGRNQSFDVDRVFTDSSTQEEVYGEV-QALVTSCMDGYHVCIFAYGQTGSGKTYTMEGTNPGINQRALSDLFNMVDYSVSVSLVEIYNETLKDLLNLEIK-MADGTLFVQRLSIIPVTDLNDVNRLFEFGRSNRATASTNMNEHSSRSHAVLMVTV--TGKNIGKLNLIDLAGSERVSKSGASGDRLKEAQNINRSLSALGDVIHSLRNKHVPFRNSKLTYLLQDSLSKDSKTLMVVQVSPVEKNVSETVCSLSFAQRVRLVELGQAS--KKT--------------------------
>Orysa_Os05g33030.1
RLYNELIVFCRCRPLSTAEISSIDPSHETELDKDRKAFKFDHVFGPSDNQETVFAES-LPVVRSVMDGFNVCIFAYGQTGTGKTFTMEGIDRGVNYRALEELFRLSAYTFAVSILEVYNEKIRDLLDLDIK-QADGTQEVAGLIEAPIYTIDGVWEKLKVGAKNRSVGATSANELSSRSHSLVKVTV--RSEHRSHIWLVDLAGSERVNKTEVEGDRLKESQFINKSLSALGDVISALASKHIPYRNSKLTHLLQSSLGGDCKTLMFVQISPSSADSGETLCSLNFASRVRAIDHGPAR--KQAPAETFKLKQMTEKIRHEEK-KTKTYV
>Capsp_154418
TYHNELVVFCRVRPPIAEDGSSPDQDDDSRLKNREQNFGFDRVFGAESTQDEVFHEV-QALVTSCIDGFNVCIFAYGQTGSGKTHTMQGPEPGINQRALKELFIATRYDIRVSFLEIYNESIRDLLSMEVK-RAEGLLHVPGLTQIQVNCLEDVNRTFTTGLENRVTASTRMNELSSRSHALLCVEV--HGVNFGKLNLVDLAGSERVSKSGADGDRLKEAQNINKSLSSLGDVVHALRGNHVPYRNSKLTYLLQDSLGGDSKTLMIVHVSPAQKNVGESIASLHFGQRVHSVQLGQAT--RNASEGSHEMAEDSPANSGRPKS------
>Orysa_Os07g01490.1
RLHNTILVFCRVRPLLPNESG-VAYPKSGGINAQMYSFTFDKVFEQSASQEDVFIEI-SQLIQSALDGYKVCIFAYGQTGSGKTYTMMGNQKGLIPRSLEQIFQTSKYKMQASMLEIYNEAIRDLLAYSIK-HANGNTHVSDLTIVDVSSINEVSSLLKRAAQSRSVGRTQMNEESSRSHCVFTLRI--FGVNQGVLNLIDLAGSERLNKSGATGDRLKETQAINKSLSCLSDVIFSIAKKHVPFRNSKLTYLLQPCLGGDSKTLMFVNLSPEVSSTGESICSLRFAARVNSCEIGIPR--RQT--------------------------
>Sacce_YPR141C
TLHNELQVYCRIRPALKNLENSNEFDDNSSMTAQVHEFKFDKIFDQQDTNVDVFKEV-GQLVQSSLDGYNVCIFAYGQTGSGKTFTMLNPGDGIIPSTISHIFNWIDYKVNCEFIEIYNENIVDLLRHEIR-HETKTTTITNVTSCKLESEEMVEIILKKANKLRSTASTASNEHSSRSHSIFIIHL--SGSNYGTLNLVDLAGSERINVSQVVGDRLRETQNINKSLSCLGDVIHALGQPHIPFRNSKLTYLLQYSLTGDSKTLMFVNISPSSSHINETLNSLRFASKVNSTRLVSRK-------------------------------
>Triad_28367
KLHNCVQVFCRVRPLTNSEGAPIIFAEGSNINSNKYEFKFDKVFHPDSSQENVFNEV-SQLVQSALDGYNVCIFAYGQTGSGKTYTMEGPNVGIIPRAVAQIFNSAKYHMEASFLEIYNETIRDLLGHEIR-FDKKDVKVTNLTIVNVTTEDEVHKLLAKATQNRAVAATECNERSSRSHSVFRLKL--IGENEGTLNLIDLAGSERVFVSKSTGERLTEAKNINKSLSNLGIVILALANKHIPYRNSKLTYLLQNSLGGNSKTLMFVNISPYEVSFQESLNSLRFATTVSIIVSYC---------------------------------
>Phypa_139799
RAKENVSVTVRFRPLSQREI-GDEAWGDR----LSTVYAFDRVFGPATTTRGVYDAAAQHVVSGAMEGVNGTVFAYGVTSSGKTHTMHG---GIIPLAVKDVFSIIEFLLRVSYLEIYNEVINDLLD-NLRVRS-G-TYVEGIKEEVVLSPAHALSLIAAGEEHRHVGSNNFNLLSSRSHTIFTMTVESSDVTLSQLNLIDLAGSES-SKTETTGLRRKEGSYINKSLLTLGTVISKLSD-HVPYRDSKLTRLLQSSLSGHGRISLICTITPATSNNEETHNTLKFAHRAKRIEIHASSNRKS----IKKYQKETSLKTELE-Q--AKAG
>Naegr_72809
LNSDNNNVVCRFRPMNDMEKT-SEKPEFGNCTRSVHNFTFDRIFNSETRQEDIFNVVGKPVVEDVCKGYNGTIFAYGQTGSGKTFTMMGAFKGVIPRSIDYLFRYLKFAVSMCFVEIYMERIKDLLSKNLKIEKREPIIVSGARE-RVTSAREIYQLLKIGASNRAIAATKMNEESSRSHTILIVMVSQKNITFGKLILVDLAGSEKVKKTGASGSTLEEAKQINKSLSALGMVITALTD-HVPYRDSKLTRLLQDSLGGNSRTTLVINCSFSSFNEEETLSTLRFGERAKKIKNKAKVNRTAKMLEKAKEEVN-----ELRDIIESHII
>Arath_AT1G55550.1
QILNEFLVFCRVKPLGATEKLP--ASDTRNVETKRKTYNFDRVFQPDSSQDDVFLEI-EPVIKSVIDGYNACIFAYGQTGTGKTYTMEGLSPGIVPRAIKGLFKQVMFTIHFSMLEIYMGNLKDLLLLSIH-TPNGEIDIENLVKLKVDDFNEILRLYKVGCRSRATASTNSNSVSSRSHCMIRVSV--TSLGTNKIWLVDLGGSERVLKTRATGRRFDEGKAINLSLSALGDVINSLQRKHIPYRNSKLTQVLKDSLGQDSKTLMLVHISPKEDDLCETICSLNFATRAKNIHLGQDESTQAKEAVMMNLQKMMEKIEQEREMKDPRNR
>Strpu_GLEAN3_20634
GGGESVKVAVRVRPFNSREKEKCCVEG-TTK--EPRSFTFDHSYVPGASQQNVFDNLGQGVLDNAFKGFNCSLFAYGQTGSGKSYSMVG-NKGIVPITCDALFKTIKYEVTFSMLEIYNEQVRDLLQKGLPVRKEGIFYVQNLKKAAVRSYKEIERKVDEGTANRTVAATQMNATSSRAHTVITITFNQITKKTSVINLVDLAGSERADSTGATG-RLKEGANINKSLSALGNVISALADSMVPYRDSVLTKLLQNALGGNSKTIMIAALSPADINFDETIGTLRYADRAKKIKNKAVVNEVEKKKSLGGGVM--------AMEANDM--
>Schpo_SPAC1834.07
----MTSVVCRIRPTNQLEQD-GGNNYPLTVTDYSGNFVFDRVFHPSSTQNDIFSYSIESTVDDLFLGYNGTVLAYGQTGSGKTYTMMGIKEGMTPRMLRRIFDKIEYEVKVSYMEIYMEKIHDLLKDRLTVHEDKLVYVQGLKI-YVSSETEALDILNKGMGSRAVASTSMNAQSSRSHSIFVLEVVQTDTERGRLFLVDLAGSESVGKSGAVGQTLEEAKKINRSLSTLGMVINSLTD-HVPYRDSKLTRILKESLGGNSRTTLIINCSPDSYNATETLSTLRFGHRAKSIKNKAVVNSSVDQLYIYKDALSCVCGARINNNT-EAEG
>Arath_AT2G21380.1
SERDSISVTVRFRPMSEREY-GDEVWADR----PLTAYAFDKVFGPQSTTPEVYDVAAKPVVKAAMEGVNGTVFAYGVTSSGKTHTMHG---GIIPLAIKDVFSIIEFLLRVSYLEIYNEVINDLLD-NLRIR--G-TYVEGIKEEVVLSPGHALSFIAAGEEHRHVGSNNFNLMSSRSHTIFTLMIESSGVIFSQLNLIDLAGSES-SKTETTGLRRKEGAYINKSLLTLGTVIGKLTE-HVPFRDSKLTRLLQSSLSGHGHVSLICTVTPASSSTEETHNTLKFASRAKRIEINASRNKKS----IKKYQKESTLKVELD-Q--AKAS
>Physo_128334
SAERGSNVVIRVRPPLPRELHR--INQGHVLAG-SHVFSFDHVYDQQCTQSTVYENTAKAVVESSLEGYNATIFAYGQTGTGKTYTMEGFERGIIPRAIEQIFCHIRFLVRASYLQIYNESISDLLKTNLTIREDRRVFVEGLSEWVVRSPEEIYGLMERGGAMRATGSTKMNELSSRSHAVFIIIA--E--QVGKLNLVDLAGSERVRLSGATGQRLEESKKINQSLSALGNVISALTDAHIPYRDSKLTRILEDSLGGNCKTTMMAMISPALEAMTESLSTLKFANRAKHIKNEARVNELDQLEERSR---------NVVDK--IRAR
>Phypa_146872
---SSLQVAVRCRPLTAKE-----DRRS-----KEKKYTYDVAFSPEAKNADVYNVTASGIVG-VVRGLNATIFAYGATGSGKTHTMAGP--GLMVLSLQSIFALIEFEVTCSYLEVYNEVIYDLLE-HLELREDG-ITVAGLKRIKVSSAEKILELLTQGNNRRKTESTDANATSSRSHAVLEIIVKRTQTLRGKLALVDLAGSERASETN-AGQKLRDGANINRSLLALANCINALK--YVPYRNSKLTRLLKDGLSGNSRTVMVATVSCGADQYHHTTNTLKYADRAKEIKTH--------TVDIDNLQVS--FWNSLFEMLKMDSL
>Capsp_167295
----MVEVYCRVRPMSKTEAKTVKSPDEYTVQRGLKEFQFDSIFMPESGQEKVFEDT-SNLIQSAVDGYNVCIFAYGQTGSGKTYTIIGDSPGIAPRAFEGIFNLLSYKVSCYMLELYNDKLLDLFSLDIK-KRKGMVVVQGAEVKAARHAKELYALFEEGSKTRHVASTKMNDESSRSHLVIGIVI--ESTNKGKLSLVDLAGSERAAKTDSSAEQLKEAMSINKSLSALGDVISALSSEFIPYRNNKLTMLMQDSLGGNAKTLMFVNISPVNYNADESVISLTYASRVKLITNDAQK--NA-NKEISRLKGIIQK-----LK------
>Phypa_128486
RAKENVSVTVRFRPLSQREI-GDGAWGDR----LSTVYAFDRVFGPATTTRGVYDAAAQHVVSGAMEGVNGTVFAYGVTSSGKTHTMHG---GIIPLAVKDVFSIIEFLLRVSYLEIYNEVINDLLD-NLRVRA-G-TYVEGIKEEVVLSPAHALSLIAAGEEHRHVGSNNFNLLSSRSHTIFTMTVESSDVTLSQLNLIDLAGSES-SKTETTGLRRKEGSYINKSLLTLGTVIAKLSD-HIPYRDSKLTRLLQSSLSGHGRISLICTITPATSNNEETHNTLKFAHRAKRIEIHASSNRKS----IKKYQKETSLKEELE-Q--AKAG
>Strpu_GLEAN3_23126
---DNVHVAIRLRPFIKRES-DAHHWGKQ----AGKPYTFDRVFDENETTLDVYEEIALPIISSAMDGYDGTIFAYGQTSSGKTFTMQG---GIIPSTINEVFETIEFLLRVSYAELYNEGITDLLS-QLSIR--R-VYVSNLTEEVCTSSIQILNLLRKGDARRHVGRTNMNEHSSRSHTIFCMIIESRAVKVSHLNLVDLAGSERANETKAEGARLKESCNINQSLFVLGTVINRLAS-FVPFRDSKLTRILSSSLGGNAKTAIICTITSAS--LEQTLSTLQFATRAKSIKNKPVMNEEA----MQRMKKEQSLKKKLE-G--MKKK
>Phypa_113725
KQATTLQVAVRCRPLTAKE-----DRRS-----KEKKYTYDVAFSSEAKNADVYNVTASSIVG-VVRGLNATIFAYGATGSGKTHTMAGP--GLMVLSLQSIFTLIDFEVTCSYLEVYNEVIYDLLE-HLELREDG-ITVAGLKRIKVSSAEKILELLTQGNNRRKTESTDANATSSRSHAVLEIIVKRTQTLRGKLALVDLAGSERASETN-AGQKLRDGANINRSLLALANCINALK--YVPYRNSKLTRLLKDGLSGNSRTVMVATVSCGADQYHHTTNTLKYADRAKEIKTH--------TVDIDNLQVETQLRMELADKDDINEE
>Monbr_14231
QLHNTIQVFCRVRPMLPSEGGTMAFPDEKVLRSKTMQFTFDKVFGPSTSQEECFEDI-SQLVRSALDGYNVCIFAYGQTGSGKTYTMEGGQRGVIPRAVEQIFLAAKYEFSATFLEIYNETVRDLLALELR-RGSAAVQIPGLAEQAVHSAEDILALLARAQQNRAVAATKANEHSSRSHSVFRLHI--RGSNRADLNLIDLAGSERLKSSKAEGQQLEETKAINKSLSALGNVILNLGKDHVPYRDSKLTFLLQDSLMGQSKTLMMVNLNPRAESATETISTLRFATKVNQCQVGTAR--KNA--------------------------
>Chlre_105722
RYFNQMEVFCRVRPMLTFESDTLMIPDELTVEKKPREYSFDTVFQPGTSQDQVFEDT-KHLVQSAVDGYNVCIFAYGQTGSGKTFTIYGNDPGLTPRGVAELFRIITFSVSVYMLELYQDSLQDLLLLDIK-KPKGMVTVVGATVVEVTSGKELMAAIEAGQARRHVASTQMNRESSRSHLIISIII--ESTNKGKLSFVDLAGSERVKKSGSTGENLKEAQAINKSLSALGDVISALATEHIPYRNHKLTMLMSDSLGGNAKTLMFVNVSPTDANIDETQNSLQYATRVRTIKNDASK--NE-NKEMLRMKKQVEY-----WKSI----
>Poptr_724006
--------MIRIRPLSNIE-----------VLHPETRFTFDHVSCETISQEKLFKVAGLPMVENCMSGYNSCMFAYGQTGSGKTYTMMGEDCGITPRVFEHLFSRIRFSCKCSFLEIYNEQITDLLETNLQLREDLNVYVENLTEYNVRTVNDVIKLLQQGAANRKMAATYMNSESSRSHSVFTCVI--EHFRFARLNLVDLAGSERQKSSGAEGDRLKEAANINKSLSTLGLVIMSLVDAHVPYRDSRLTFLLQDSLGGNSKTTIIANVSPSTCSAHETLSTLKFAQRAKLIQNNAK---VNEQKQIQQLKDQSFLMKHHNLSSSSIEV
>Plafa_PFC0860w
NAYSNVKVAVRIKPIGESE-----YLKK-----KQSTYVFDSVFDVNATQEEVFFQTAKPLIH-VFKGINCTVFAYGATGSGKTYTMLDK--GIVQLSLLELFTIINIKVLMSFLEVYNETIRDLLG-TLEVQEDE-VKVSNLCEIEVNNYEQAMLLINEGVKNRKMSPTRANKVSSRSHAILQIYVYNEISYKAKLCFVDLAGSERASATS-KGERFKEGSYINQSLLALANCINSLS--RVKYRDSKLTHLLKNSLEGNCLVVMIANINPSRTSFQESNNTLKYAFRARNIKLC-----T--KESNENLQKEDTLLGKYTNLKQDNME
>Strpu_GLEAN3_21317
SKKPKEQVFVRVRPSESHD--------DTIISPEPKVFTYDHVTAANTTQESVFTAVGKRIIESCVGGFNGTIFAYGQTGSGKTFTMLGPMRGVIPRSFEYLFSLVEFLCRCSFLEIYNEQIYDLLDLGLHLRENMKVFVDGLIERAVASASEAYGVLQAGWHNRRVAATSMNRESSRSHAVFTVSI--ENIRVSQLHLVDLAGSERQKDTKAIGVRLKEAGSINKSLSILGNVIMALVDAHVPYRDSKLSFLLRDSLGGNAKTYIIANVHPDAKCFGETLSTLKFARRAKMIKNRAV---VNEQAEIRRLREACMK-GAEG--GPWKKE
>Leima_LmjF14.1100
-------VSVRVRPINERENN-AAKQAAAVVTTARRIFQFDHVFATPATQADVFRTIGYPLVQHAFDGFNSCLFAYGQTGSGKTYTMMGA-SGVTPRICLEIFARKRWIVELGYVEVYNERVSDLLGVHVDVREHPSVFLEGQRLVEVGSLDDVVRLIEVGNGVRHTAATKMNDRSSRSHAIIMLLL--RTMTSSRMNLVDLAGSERVTQSQVEGQQFKEATHINLSLTTLGRVIDVLADMKAPFRDSKLTFILKDSLGGNSKTFMIATVSPSALNYEETLSTLRYASRARDIVNVAQEDPRR--EEQMEDMRQMAGGDPA---D-EREN
>Cioin_283184
---MGDTVILRIRPPANNS--------SEIVGCTSKDFKFDHVLDQDASQESVFHAVGKRIVEGCVEGYNGTIFAYGQTGSGKTFTMLGPMNGVIPRSLEYLFQLIEFLCKCSFFEIYQEHIYDLLDSPLQLRESLSVFVDHIIETVVASVSEAFMVLKSGWNNRHVASTSMNRESSRSHAVFTLSI--EKVRRSLLNMVDLAGSERQRDTGTTGQRLKEAGNINKSLSVLGNVMMSLVDEHVPYRDSKLTFLLKDSVGGNARTCLIANIHPNSNFYGETITTLQFAQRAKMIKNKAR---INEQSEIKRLKIMLRS-DPKVTP-----D
>Dicdi_DDB0189194
--NENISVSVRARPFNEKEV-KEHLWNNTSTPPVSNSYTYDHLFPPTCDNYEVYDTVARELVKSAMEGYNASIMAYGITSSGKTFTMTGG--GIIPLSIQDIFTYIEFLLRVSYLEIYNETVNDLLG-NLKIHT-G-VYVAGLKEEIVLSVEHVLSLISAGEAHRHVGSTSYNLQSSRSHTIFKMIIESKPVRYSTLNLIDLAGSEKASESTISAIRNKEGSYINKSLLTLGTVISKLSE-YIPYRDSKLTRVLQNSLSGNSRVAIICTITLASNNFEESHNTLKFASRAKKISNNAKVNEKA----LKQYRNEAELKSKLS-D--HRSS
>Triad_30614
----SVKVAVRVRPFNSREKEKLIVEG-QTS--KPKRFTFDYSYT-GASQRAVFDDLGQGVLNNAFEGYNCSLFAYGQTGSGKSYSMVG-NKGIVPITCDELFKAIKYEVTFSMLEIYNEQVRDLLIRGLKVRKLGLFYVVDLKKTAVGSYEEIERRTAEGTANRTVAATNMNATSSRAHTVVTITFDQITKKSSVINLVDLAGSERADSTGATG-RLKEGAQINKSLSALGNVISALAESKVPYRDSVLTKLLQNALGGNSKTVMIAALSPADINFDETLGTLRYADRAKKIKNKATVNEMEKKRAMEGGMI--------PSEANEMST
>Arath_AT5G41310.1
RLYNEVQVYCRIRPFLQGQNKS-YTGENGELKDTYRLFKFNKVFGPESTQEEVFLDT-RPMIRSILDGYNVCIFAYGQTGSGKTYTMSGPDRGVNYRALNDLFHLTMYEVGVQMVEIYNEQVRDLLS------------VPDASMHSVRSTEDVLELMNIGLMNRTVGATTLNEKSSRSHSVLSVHV--RGVDRGSLHLVDLAGSERVGRSEVTGERLKEAQHINKSLSALGDVIFALAHKHVPYRNSKLTQVLQNSLGGQAKTLMFVQINPDEDSYAETVSTLKFAERVSGVELGAAR--SYKGRDVRQLMEQVSN-------AKG--I
>Parte_GSPATP00029246001
PEESNILVAIRCRPLNQKE-----LERS-----KEQRYAFDKVFRE-ESQDDIFEQTCKQLIP-VMNGYNATVFAYGPTGTGKTYTMLGQ--GISVLTIRDMFEFIEYIVMISYVEIYNEAIRDLLI-YLELRDDG-VTIAGVTEYKAISVQQVMNLLLQGNRRRTTEATNANLTSSRSHAVFQINVTQRESMNGKLSLIDLAGSERGTVTE-RGLRLREGAKINRSLLALANCINALD--FVPYRDSKLTRLLKDSLGGNCRTVMIANISPASSQFEETINTLKYANRAKNIKTK--------LVAISDLRSEESLKLRLNEKIN---E
>Orysa_Os09g02650.1
GEDCCVKVAVHVRPLIGDEKL-DCVSSGKQI---SHSFTFDHVYGSSGTSAAMFEECVAPLVDGLFQGYNATVLAYGQTGSGKTYTMGT-HIGIIPRAMATLFDKIEFQLRVSFIEILKEEVRDLLD-PVQIREASNITLAGSTEVHVTTQKEMTACLEQGSLSRATGSTNMNNQSSRSHAIFTITL--EQMRCAKLHLVDLAGSERAKRTGSDGLRFKEGVHINRGLLALGNVISALGDAHVPYRDSKLTRLLQDSLGGNSKTVMIACISPADINAEETLNTLKYANRARNIQNKPIVNR--PELVSAR--------------EQELYN
>Dicdi_DDB0186344
NELNKIKVAIRVRPLNSREL-DQKPWKDL----PNINFTYDYVFGIDSNTIDVYNAIAKSIVNSSLNGINGTIFAYGQTSSGKTFSMRG---GIIKLSIKDIFKSIDYLLKVSYLEIYNEEIKDLLN-KLKIHK-G-VVVANLKEEIVISPDQIFALMNFGEERRHIGSTMMNDSSSRSHTIFRMQIQSTTIQMSTLTLVDLAGSERVSSTGAEGVRLKEGTHINKSLMTLSKVISKLSE-HVPYRDSKLTRILQPSLGGNSKTAILCTITPATTHQEESISTLQFAKRAKRVKTNYKINQNT----LKKYESELELQNQLV-KDAKKK-
>Sacce_YBL063W
-SDSNIHVYVRCRSRNKREIESVVISPQE----SKKTYQFDQVFGAESDQETVFNATAKNYIKEMLHGYNCTIFAYGQTGTGKTYTMSG-HAGIIPRVLVDLFKELEYSVKISFLELYNENLKDLLSRQIRIFDNS-IMVKGMQEIFINSAHEGLNLLMQGSLKRKVAATKCNDLSSRSHTVFTITTNIVFVKIGKLNLVDLAGSENINRSGA--NRAQEAGLINKSLLTLGRVINALVD-HIPYRESKLTRLLQDSLGGMTKTCIIATISPAKISMEETASTLEYATRAKSIKNTPQVNQS--LRNDLKNSRNKQGIFITQDQ-YKIHE
>Trybr_Tb927.5.2090
SAAENI-VLVRCRPLNDKEKSKTSVDTENTV-GEPDRWTFDAVINNTFTQKDVFQQFIMPLVDSVLDGFNATVFAYGQSGSGKTHTMTGKLKGLTPRSFEHVFDRIQFSLYVSFIELYNGKVHDLLVLALKENKDKSFFVQGAHIPQVKCIDDIFHQMEEGTERRRVAATELNADSSRSHSVFTLII------TSKLNLVDLAGSERQSKTGALGDTLKEGCNINLSLSALGTVIDTIVKKHVPFRSSPLTMILKDSLGGSSKTVMFANINPSEHNVSETISTLRFADRAKQIKNKPVVNLKDQKLKKYDAGGT----------QVRADI
>Cyame_CMR497C
ELHNMVQVFCRIRPLLSEERQD--FQPVAGLDRPRWVFQFDRVFDASSTQVQVFEEI-SQLVQSALDGYKVCIFAYGQTGSGKTFTMIGDNPGMIPLSVRQVFAHATFSFEACFLEIYNEHIRDLLAYTIK-VATGSTYVSDLQMVQVRNADDVERLLTISARNRMTASTNMNERSSRSHSVFRLYI--RGENHGLLNLIDLAGSERLARSGSEGERLRETQHINKSLSALGDVIAALANKHVPFRNSKLTFLLQDSLGGDSKTLMFVNISPTAESFPESLCSLRFAAKVNACDIGTAR--RSQ--------------------------
>Nemve_194682
--SDAISVSIRLRPPIKRES-GFRDWGNQ----SSVVYAFDQVFDQITSTEDVYGSFAKPVILSVMEGFNGTIFAYGQTASGKTHTMMG---GIIPQAIDEIFTYIEFCLVVSYMEIYNEVITDLLS-NLKIGG-K-VWVKDLTATPINSSEQVMDLMAQGEKHRHFGQTLMNERSSRSHTIFQMQIESRAVRAALLNLVDLAGSERVSSTGAEGVRFKEGCNINSSLMALGTVISNLSE-FIPFRNSKLTRILQNSLGGNAKTGIICTITPAA--IDETASTLNFASRAKKIKNKPEINEAS----IKRYKRQKELEEQLN-S--MRRE
>Arath_AT3G63480.1
----MSNVCARFRPRSSKEMRPSRDGRPITFDEDEFTFSLDRVFYEDSTQAAVYEFLALPIMRDAVNGINGTIITYGQTGAGKTYSMEGPNKGLLPRVVHGMFEQIRYTVKLSMVEIYMEKVRDLLSANIQIKENKTILLSGVTV-PVSDSVEALQHLCTGLANRAVGETQMNMSSSRSHCAYLFTIQQDSVKTGKLILVDLAGSEKADKTGAEGRVLEEAKTINKSLSALGNVINALTSPHIPYRDSKLTRILQDALGGNSRMALLCCCSPSTLNASETLSTLRFGMRAKHIKASPRASESAKILEKMKERMS-------NED-----S
>Danre_OTTDARP00000013713
KCHNELVVLCRVRPVCAGEADTFDPEDDAVLKGKLMTFELDKVFTTQATQEEVFQEV-QSLVTSCIDGFNVCIFAYGQTGSGKTYTMEGIDPGINQRALRLLFSEVDYKITVSMVEIYNETLRNLLGLDIK-MPDGSLYVPGLSEFTVESVEDINKVFDLGHMNRATACTNLNEHSSRSHALLIITV--AGFNSGKLNLVDLAGSERIAKSGAEGSRLREAQCINKSLSALGDVINSLRSKHVPFRNSRLTYLLQDSLSGDSKTLMMVQVSPLESNISESVCSLKFAQRVRTVEIGPSS--SSSRQAENSSTSSSPTHDSVEVP------
>Danre_OTTDARP00000013714
KCHNELVVLCRVRPVCAGEADTFDPEDDAVLKGKLMTFELDKVFTTQATQEEVFQEV-QSLVTSCIDGFNVCIFAYGQTGSGKTYTMEGIDPGINQRALRLLFSEVDYKITVSMVEIYNETLRNLLGLDIK-MPDGSLYVPGLSEFTVESVEDINKVFDLGHMNRATACTNLNEHSSRSHALLIITV--AGFNSGKLNLVDLAGSERIAKSGAEGSRLREAQCINKSLSALGDVINSLRSKHVPFRNSRLTYLLQDSLSGDSKTLMMVQVSPLESNISESVCSLKFAQRVRTVEIGPSS--SSSRQAENSSTSSSPTHDSVELDTPGRMA
>Capsp_171489
--MFLFHCNILSLLHNSREQASLIIDG-STY--EPKMFAFDYSYS-SADQRRVFDDLGRGVLDNAWKGYNCSLFAYGQTGSGKSYSMVG-NKGIVPISCDELFKGIEYQVSFSMLEIYNEQVRDLLNPGLKVRNKG-FYVDGLTSVPVANFNEIDSKMNEGTKNRTVASTQMNATSSRAHTIVAINFTQKMTKSSSINLVDLAGSERAESTGATG-RLKEGSAINQSLSTLGNVIKALADSLVPFRDSVLTKLLKNALGGNSKTVMIAALSPADINYEETLSTLRFADRAKAIKTTAVINETDKKAMMAGGKIPGM-----DMGRNAMEA
>Lotgi_140562
KLHNTIQVFCRVRPLLGNETQGMTFPDKDVLGGNKLLFSFDKVFDPVSSQAVVFEEI-SQLVQSALDGYNVCIFAYGQTGSGKTYTMEGGKIGMIPRAVRQIFSTGTYTYIASMLEIYNETIRDLLSHDIK-MDSGDVHVTNLTTVNVTQESEVFDLLKRASHNRAVAETKCNERSSRSHSVFQLHI--TGKNQGTLSLVDLAGSERLKQSGSEGQRLKETLCINKSLSNLGNVIMALGKQHIPYRNSKLTYLLQNSLGGNSKTLMFVNINPREEFFNESLNSLRFATKVSSCVIQGRLILWE---------------------------
>Schpo_SPAC3A11.14c
KLHNDIQVFCRVRPLLPSEESILQFPDKDKLYDRNYEFSFDRVFAPESDNSSVFEEI-SQLIQSAIDGYNVSIFAYGQTGSGKTYTM---QDGMIAMSIKHIFNYLVYKLRGQFLEIYNETIYDLLNHDIH-HKERRTTVDNVSIIDFNEEDTVYKMLNRAGENRFIAATKANERSSRSHTVFMLYI--DGENKGTLNLVDLAGSERLSYSQAVGDRLRETQAINKSLSCLGDVIHALGNAHIPYRNSKLTYLLKYSLGKGAKTLMFVNVSPLKSQFMDTLNSLRFATKVNDTKVGSIK--HYK--------------------------
>Phypa_130120
KLHNTILVFCRVRPLMVEEEDQVQFPSSTAIPAGNHCFQFDKVFGPEVKQGGVFEEI-SQLVQSALDGYKVCIFAYGQTGSGKTHTMLGNEGGVIPRSLEQVFASSKFCMQASMLEIYNETIRDLLAYVVK-HQSGNTTVSDLSLVEVTTWKEVSNLLHRASQSRSTSKTAMNEQSSRSHCVFTLRI--SGVNHGVLNLIDLAGSERLSRSGATGDRLKETQAINKSLASLGDVIMAIANKHVPFRNSKLTYLLQPCLGGDSKTLMFVNISPDMKSLNESLCSLRFAAKVNACEIGVPH--RQT--------------------------
>Giala_GL50803_102101
MPVTGVKVAVRVRPFNAREKKRLCVDGGKVV--PDAAFVYDHAY---ATQDTVYADIGPSVLDNAFEGYNYTLFAYGQTGSGKSYSMMG-DAGIIPRVGRELFRRAETQVSVSFLEIYNERLRDLLVPELRIRAAG-VFVQNLSHHAVADYDAIQRLIELGDRNRTVAATNMNATSSRSHSVFAIEVVQTHVKRARVSLVDLAGSERQGKTGATG-RLTEGISINKSLTTLGRVIEALAYTHVPYRDSQLTYLLQPALGGNSMTCMIAAISPASTNYDESLSTLRYADRAHQIENTVTKNEQEKEALLAGGAPADAGAGNDA--EYEANV
>Giala_GL50803_112846
MPVTGVKVAVRVRPFNAREKRRLCVDGGKVV--PDAAFVYDHAY---ATQDTVYADIGPSVLDNAFEGYNYTLFAYGQTGSGKSYSMMG-DAGIIPRVGRELFRRAETQVSVSFLEIYNERLRDLLVPELRIRAAG-VFVQNLSHHAVADYDAIQRLIELGDRNRTVAATNMNATSSRSHSVFAIEVVQTHVKRARVSLVDLAGSERQGKTGATG-RLTEGISINKSLTTLGRVIEALAYTHVPYRDSQLTYLLQPALGGNSMTCMIAAISPASTNYDESLSTLRYADRAHQIENTVTKNEQEKEALLAGGAPADAGAVEPGL-EYEGNQ
>Tetth_18.m00412
EMESNILVAIRVRPLNIKE-----LERS-----KEQRYAFDKIFRL-HSQEEVYSQTCRHLIP-VIQGFNATVFAYGPTGTGKTYTMLGQ--GLCTLTIQDIFQFIEYQVTITYVEIYNETIRDLLV-YLELRDDG-ITIAGVTESKAESVEQVMNLLFLGNKRRTTEATNANQTSSRSHAVFQVTVNSRENLQGKLSLIDLAGSERGTVTE-RGIRLREGAKINQSLLALANCINALD--FVPYRDSKLTRMLKDSLGGNCKTVMIANVSPSSAQFEETINTLKYANRAKNIKTK--------LVSINDLRSEEQLKAKLHDK-----E
>Poptr_754950
GENCCVKVALHIRPLIADERA-DCVTSGKQI---THAFTFDHVYGSSGTSSAMFEECIGPLVDGLFQGYNATVLAYGQTGSGKTYTMGT-QMGIIPQVMNVLFSKIEFQLHVSFIEILKEEVRDLLD-PIQIRETSNITLAGSTEVSVSSFKEMATCLEQGSLSRATGSTNMNNQSSRSHAIFTITL--EQMRCAKLHLVDLAGSERAKRTGSDGMRFKEGVHINKGLLALGNVISALGDVHVPYRDSKLTRLLQDSLGGNSRTVMIACISPADINAEETLNTLKYANRARNIQNKPVVNR--PELFAR---------------EAELHS
>Nemve_94108
--------------HNKRERAKLIVEG-TTM--DPKSFTFDYSYT-QADQRRVYEDVGKTVLQNAWEGYNSTLFAYGQTGSGKSWSIVG-NKGIVPIFCDEMFKGIQYEVLFSMLEIYNEKVRDLLNPGLRVRKKG-FYAEGLKTLPVSSYQEIEDRMEDGTRNRTVAATQMNATSSRAHTIVGVTFTQKTAKTSVINLVDLAGSERADSTGATG-RLKEGAAINQSLSALGNVISALVDARVPYRDSVLTSLLKNALAGNSKTAMIAAISPADINYDETLSTLRYADRAKQIKTTATVNETEKMEMLKAAEKGKITLT-----NSDMNK
>Tetth_339.m00010
NGQNNILVAIRCRPLNQRE-----VLRN-----KEMQFAFDYAFDETISQVEIYEKTSNFLLG-VIEGFNATVFAYGATGAGKTYTMVGP--GIMSRTMNQLYYLIHFVVRVSYLEIYNENIKDLLS-NLDLREDG-VVVAGITEIECSSTQEIMALLKVGNRNRTKEATEANEASSRSHAVLQVQVEIKEVKYSKLSMVDLAGSERAANTS-RGLRMIEGAKINQSLLCLGNCIQALQ--FVPYRGSKLTRLLKDSLGGNCRTVMIANVSPSVLTFEDTYNTLNYANRAKNIKTN--------NVEIQNLRQEEQLKRQLSDKEQIIQQ
>Sacce_YGL216W
SKRNSLLRRKVIRPEG--------SQHG-----GEIKFVFDKLFDETSSQARVYKETTSPLLS-VLDGFNSTVFAYGATGCGKTYTVSGP--GIIFLAMEELFNKIDFEISLSYLEIYNERIRDLLK-RLVIREDH-IKVANLSYHHPNTVEDVMDLVVQGNINRTTSPTEANEVSSRSHAVLQIHIMQTQHTFATLSIIDLAGSERAAATR-RGIRLHEGANINRSLLALGNCINALD--HIPYRDSKLTRLLKFSLGGNCKTVMIVCISPSSSHYDETLNTLKYANRAKEIKTK--------SLSITEQKRQEELREREEKMQL---A
>Cyame_CMQ429C
VLSDAIQVAVRVRPILPKEAEGAATWPHV--RPCPTVFSYDFVFGKESTNVEVYEKVARPLVESALVGYNGTVFAYGQTSSGKTHTMWG---GVMRRAVRDLFELAEFLIRVSYLEIYNETIRDLLH-NVRVLD-G-RICTDAREEIVVTAEQVCELLKNGEAKRMTGATDMNERSSRSHTILTLVIESRAVRTATLTLVDLAGSERQKDAKSEGLRLKEGGYINKSLLTLGTVIHKLSE-HVPYRDSKLTRMLQSSLGGNSRTAVICAITPAAAHAEETLSTLKFATRAKSVQNRAQQNERA----LKRYQQEASLRAQLA-K--RRRE
>Auran_22987
AAKDNANVYCRIRPLSKRDTD-GGVVTTDAAHGEVHNFAFDKVFDLDATQQQVFDGVVSDSVNSVLGGYNATIFAYGQTASGKTHTMEGATRGIIPRAAAALFAGVEFAIKVSFVEIYLERIRDLLKTNLQIREDPNIYVAGCTT-FVTCESELLKCMHLGHRSRATAATGMNEGSSRSHSVLSCTVQQKNTEVGKLVLVDLAGSEMVRKTHAAGQQLEEAKTINKSLSALGQVINALTD-HVPYRDSKLTRMLQDSLGGNAKTALIVACSASTENSFETLSTLRFGQRAKAVKNKPKVNESVELLHKAE--------------------
>Crypa_cgd6_2790
EHGSGSGVYCRVRPPNEAEKT-GNGLNVRCISTKERTFYLDHIFPMDTNQSYVYKTAAKPIVDQLFKGINGTVLAYGQTSSGKTFTMEGIKMGVIPRMVHDVFETIEFQLKVSICEVYMERIRDLLTSNLRIHEDKIIYVKDLSY-FVTSPEEVFELMALGHKHRAVASTNMNSYSSRSHLIFMLQLQQKNVFVGKLFLVDLAGSEKISKTGAEGLTLDEAKTINKSLSCLGNVINALTD-FIPYRDSKLTRILQNSLGGNSLTALIVTCSPSIVNESETIGTLRFGIRAKMVKNAPKVNQSVELLNSAQRKLA-----ERNNY--GSIS
>Monbr_14574
KLHNELVVFARIRPIIGEDGKKLPSPADDQIKGKAEDYEMDHVFSPTSTQEEVFERA-RDVIVSCIDGYNVCIFAYGQTGSGKTFTMDGPNPGLNRRALAHLFEVTTYEIEISVLEIYNETINDLLALAIR-HKDG-PQVPDLSRHPVTSAEEVRSFFMSSQKNRKTFATDMNEHSSRSHALLIVYV--NGTNLGKLNLIDLAGSERPEKSGAINDRLKEATKINQSLSCLGDVINALGTKHVPYRNSKLTHLLQDSLGGSAKTVMVVQISPVEKNVDETSNSLKFASRVRAVELGSAK--KTKSAEMAALKKRIRELESS---------
>Capsp_19093
GKVIPVKVALRCRPLVPKEIE-ECLQPDMII--SDKAFTYDFVYGPQTLQRDVYETSVKQLVKGIFNGYNATVLAYGQTGSGKTFTMGG-LVGVIPRVIADIFEGIDFIVKVSYMEIYKEDLLDLLV-CVQIREEGNIKVQGLTERQVVSAEGLLRCLEEGSNSRTTGSTAMNASSSRSHAIFTIHV--ERCTKAKFHLVDLAGSERAKRTQAEGTRFKEGVNINRGLLALGNVISALGDPHIPYRDSKLTRLLQDSLGGNSHTVMIACVSPADTNMEETLGTLRYADRARKIKNKPVVNR--PQLAQSG-------KGD-FSTQENLQN
>Parte_GSPATP00027192001
LSENTSNVFARFRPLNKMEEN-PSQDIFPTV-QPDVIHTFDRVFPPTSNQLTVYDSVGRDAIQDVLNGYNSTIFAYGQTGSGKTYTMFGEGQGIIPRSIQEIFTYIEFVLTCSMLEIYKETLFDLLQPDLKIKESATIYVEGLTL-SLQSQDELLRIVELGEQTRKVAATRINQYSSRSHTIFMLEIKQR-LPKGKLNLVDLAGSEKVGKTGAQGEILEEAKKINLSLSCLGNVIHALT--HIPYRNSKLTRILQESLGGNYKTSLIVTCSSHVTSMDETISTLKFASRAKSIKNHYKMNVSSEMIKDLKLQLQ-----LAHQEDIQING
>Auran_25396
QGQSNILVVVRVRPLLKHD-----VLRS-----REKKYAFDYVFDEEDRQLAVYNRTTKFLIG-VLDGFNATVFAYGQTGAGKTFTMIGH--GIAPRGHRTSKFSSRIKVTVSFLEVYNENIRDLLG-FLDLREDG-PVVAGITEIEANSATEVMALLQRGNAKRSQHATAANEVSSRSHAVLQITVETRAIQIGKLSLVDLAGSERAANTK-RGDRLKEGANINRSLLTLGNCINALD--FVPYRDSKLTRLLKDSLGGNCRTVMIANISASNASFEETLNTLKYANRAKNIKTD--------EVNIQNLRNETVLKQQLANSALVAKA
>Tetth_41.m00238
GKEDNENVAVRVRPPIAREKKF--VDDNKSINP-KYSFTFDHVYDQDSTQEEVYELTAKQSVLSVLEGFNSTIFAYGQTGTGKTFTMEGFNIGIIPRSMNEIFEFI------------SDVISDLLKTHLTIREDKKIYVEDLSEWAVRNPQEVFQLIKKGNQSRATAATKMNDMSSRSHAVFIVIV--E--QTGKLNLVDLAGSERVSITGATGQRLEECKKINQSLSALGNVISALTDKHIPYRDSKITRILEDSLGGNCKTTMLAMISPSTDAFNHSLSTLKFANRAKNIKNCPVVNQDDTLENKRK---------SIFDK--LAAK
>Leima_LmjF33.2560
YEEGRITVSVRVRPLNARETKGSCIAAANTL--RHHRFTFDHVY---STQEQVYEQIGRPVLQSSFRGYHTCIFAYGQTGSGKSYCMMG-APGIIPRLCREVFLEMDFSVYVSYLEIYRERVRSLLSEALRVRTLG-VYVEGLAEISVTNEEQVLRLMVRGNQRRHMASTRMNETSSRSHAIFTLQLLQKTQLGAKINLVDLAGSERAKATGADG-TLKEGAQINKSLTTLGIVINALAASHIPYRDSTLTFLLKESLGGNSKTFMIATVSPSADSYEESLSTLRYADRAKSVMMKAFVNEGDKRQQIRSLLSAARRSST----DSDGNG
>Poptr_287123
GEDCCVKVAVHIRPLIADERA-DCVTSGKQI---THSFTFDHVYGSSGTSSAMFEDCIAPLVDGLFQGYNATVLAYGQTGSGKTYTMGT-QMGVIPQVMNVLFRKIEFQLHVSFIEILKEEVRDLLD-PIQIRETSNITLAGSTEVSVCTFKEMAACLEQGSLCRATGSTNMNNQSSRSHAIFTITL--EQMRCAKLHLVDLAGSERAKRTGSDGMRFKEGVHINKGLLALGNVISALGDVHVPYRDSKLTRLLQDSLGGNSRTVMIACISPADINAEETLNTLKYANRARNIQNKPVVNR--PELFARG--------------EAELHS
>Ostta_20262
-------------------------------SGKTNAFDFDGVFDERATQEEVYERSARPAVVNALHGYNATVLAYGQTGTGKTYTMEGDERGIIPRAIEDIFDYIKYLVRVSYLQIYNETVSDLLKTSLQIREDKKVFVEGQSEWVVRTPSEIYSLLERGAQLRATGATKMNDVSSRSHAVFTIII--E--HVGKLNLVDLAGSERVSLTGATGKRLDESKKINQSLSALGNVISALTDSHIPYRDSKLTRILEDSLGGNCITTVIAMVSPALEAYAESLSTLKFASRAKEIKNRARLNELDQLE------------------------
>Ustma_UM04725.1
-GESNIQVVVRVRGQAPNEPKPGILTPRQ--SSRQKSYHFDQVFGPEADQGMVYQDVVGPILEEVMSGYNCTIFAYGQTGTGKTHTMEG-EAGIIPRSLYRLFHTLDYSVKATFIELYNEELRDLLSHALRMYDDG-VVIQGLEEVALKDAAHGLSVLRRGSQKRQIAATNCNEQSSRSHSVFTMTVFIKVLKIGKLNLVDLAGSENIGRSGA--NRAREAGMINQSLLTLGRVINALVE-HIPYRESKLTRLLQESLGGRTKTCIIATVSQERANIEETLSTLDYALRAKSIKNRPELNTT--LKGDLQASRDQNGIYLTEESEHNAES
>Leima_LmjF19.0260
QYYNTIQVYCRVRPMLSKEIKSMSYPTQDEVSGRPKLFEFDEVYPPTAPQARVFEDT-APLIDSVVDGFNVCIFAYGQTGSGKTFTMNGTNKGINTRALERLFGVIVSTVTVSVLEIYCEQIRDLLAYEVK-QGPYGTYVTNLKEVPVTSAGDIDGIMATAQTHRSEGMTNMNEHSSRSHMLLYIIV--RTTNYGKLSLIDLAGSERVDKSGAEGQRLKEAVAINKSLSALGDVIAGLAQNHVPFRNSALTFLLQDSMAGQAKVLMFVCVSPASYNVSESSSSLLFASRARGVAFGQIK--KNATEKAS---------------------
>Takru_SINFRUP00000153517
KCHNELVVFCRVRPISQEEQDAFDSDDDAVLKGRVMKFELDKVFPPPASQEEVFQEV-QSLVTSCIDGFNVCIFAYGQTGSGKTYTMEGINPGINQRALRLLFSEVDYTITVSMVEIYNESLRNLLGLDIK-MPDGSLYVPGLTEFTVLSPEDINRVFELGHMNRATACTNLNEHSSRSHALLIITV--SGYNQGKLNLVDLAGSERIAKSGAEGNRLREAQCINKSLSALGDVINALRGKHVPFRNSRLTYLLQDSLSGDSKTLMMVQVSPLPANMSESISSLKFAQRVRSVELSSSS--SSARHENSSTSSS-PTHDSVEFD------
>Arath_AT1G73860.1
KLFNELQVFCRVRPFLPAQGAV-YVGEDGELKDGLRQFKFNKVYSPTASQADVFSDI-RPLVRSVLDGYNVCIFAYGQTGSGKTYTMTGPDWGVNYRALNDLFKISSYEVGVQMVEIYNEQVLDLLSLGIL-SQQNGLAVPDASMYPVTSTSDVITLMDIGLQNRAVGSTALNERSSRSHSIVTVHV--RGKDYGNLHLVDLAGSERVDRSEVTGDRLREAQHINKSLSSLGDVIFSLASKHVPYRNSKLTQLLQTSLGGRAKTLMFVQLNPDATSYSESMSTLKFAERVSGVELGAAK--TSKGKDVRDLMEQLAS-------ARQ--R
>Arath_AT3G10180.1
---ERIHVSVRARPLSSEDA--KTPWSDM----SSLAFEFDRIFREDCKTVQVYEARTKEIVSAAVRGFNGTVFAYGQTNSGKTHTMRG---GVIPLAVHDLFDTIEFLLRMSYLEIYNEDINDLLA-KLQIHK-G-IFVAGLREEIVASPQQVLEMMEFGESHRHIGETNMNLYSSRSHTIFRMIIESRAVRVSVLNLVDLAGSERAAKTGAEGVRLKEGSHINKSLMTLGTVIKKLSE-HVPYRDSKLTRILQPALGGNANTAIICNITLAPIHADETKSSLQFASRALRVTNCAHVNEAA----LKRQKKEEELRSKLK-T--AQAR
>Dicdi_DDB0219839
TTMNSMIVTVRIRPESQSE-----NKQP-----VEQKYIFDRVFDQYATQEEVFENTTKELVY-VISGHNASVFAYGASGAGKTHTMVGI--GIMVLTMKELFSLIQYIVSMSYLEVYNETIRDLLI-VLELCEDQ-IVIRDLSWEYPTSADQVFKLLKYGNLNRKQSPTQTNQTSSRSHAVLQITVKQQKISFGKLSLIDLAGSERASKTL-TGDRLKEGTSINKSLLALGNCIKALEL-FIPYRDSKLTRILKDSLTGSCKTIMIANISPNSSSFEETHNTLKYAQRAKSIKTQ--------ASSIKEQREEKQLKLKLIQANNKNQQ
>Triad_3491
-EKNNIQVAVRCRPIPLPDRGN--VEDRE----STKIYTFDRIFTPETNQLNIYKSMVIPMIEEVLEGYNCTLFAYGQTGTGKTHTMIG-KAGIIPRALGQLFDRLDYTMRISYLELYNEDIYDLLCKKLRIFEDK-VVVHGAEEVLIRCKNEAFDVLNRGAARRQIAETELNASSSRSHTLLTISMEMKTMKIGKLNLIDLAGSENISRSGA--ERAREAGNINQSLLTLGRVINALVD-HIPYRESKLTRLLQDSLGGQTKTSIIATISLQSRDLEETVSTLEYARRAKKITNKPEVNQ-----------------------------
>Chlre_175469
EGSASENVVVRIRPPLRRELQR--TAGDRNILN-TYRFTFDCVYDQQCPQERVYRQSAQQVVLSILQGYNAAIIAYGQTGTGKTFTMEGADRGIIPRTVEDIFTFIKYLVRSSYLQIYNEVVSDLLKSSLAIREDRRVFVEGLSEWVVRSPAEVYGLIQRGQSLRATGATKLNEVSSRSHAVCVIIV--E--KVGKLNLVDLAGSERVHVTGAVGRRLEESKKINASLSALGNVIAALTDRHIPYRDSKLTRLLEDSLGGNCRTTMIATIAPSLEAFQESLSTLKFANRAKNIQNEAHVNEVDQLARRSR---------NVVDK--LTAR
>Monbr_34078
DDQQNVIVCVRVRPANQREEGHAIVAG-STT--AAFSFTFDHSF--DADQAHIYQHIGKPLLDRSLQGYNVTAFAYGQTGSGKSYSMMG-HRGLIPRFCEALFDYAVVKVEISYFEIYSERIYDLLAPQLRVRVMG-PYVDKLTMHAALNFADIEAWLSVGSKHRATASTNMNATSSRSHAVFTMLVTQTHTKVSKVNLVDLAGSERADAAGTTG-RLREGSAINKSLHTLGKVISLLADAFIPYRDSVLTWILKESLGGNSRTAMLATISPALVNYDETLSTLRYAHQARQIINDASINENAKRAQFGDGASV----------DTTMNR
>Drome_CG1258-PA
KARDPVNVFCRVRPLQSDA---LTLRSTTQHA--EVQYIFKHVFQPDATQQDVYAAVAQPLVEN-LLGRNSLLFTYGVTGSGKTYTMTGLHRGIMPRCLDVLFRTIMYSVFVTYIEIYNNSVYDLLE-SKIIRH---MFVHGVTEVEVKTVEDALEVFQMGQKRKRMGHTVLNAESSRSHSVFNIRLVQANITVSQLSLVDLAGSERSSRT-KTGVRLREAGNINNSLMTLRTCLEYLRE-KVPYRDSKITHM-KNYFDGG-QVSMIVCINPRIEDYDENMQVMKFAEMTQEVQI------ARAPMKNKLFKIA---VNNLNELRELMHQ
>Strpu_GLEAN3_19165
CAKDPVEVYCRLRPVQED----ELIETNTAFN--ETQHFFKFVFSEEYSQKAIYDSIALPLVED-LLGKNSLLFMYGVTGSGKTYTMQGPDGGVLPRCLDVLFNSLNYAIFVSYVEIYNNQIFDLLE-PRNLRN---MYVAMCTEVEVKTTEDAYKVFLKGQAKRKVAHTQLNTESSRSHSVFNIRLVQAQIAISQLSLVDLAGSERTHRT-NTGDRLKEAGSINASLMTLRTCIETLRE-MVPYRTSKLTHL-KNYFDGG-KVRMVVNVNPSAKDFDETTHVMRFAEITQEVQV------ARPEIRNEEYKKL------LEENPHLLAE
>Danre_OTTDARP00000002172
KLHNTIQVFCRVRPLLTGSQSHIQLPPHDALTQKSYNFSFDRVFGPRSSQSEVFEEI-SLLVQSALDGYNVCCFAYGQTGSGKTFTMEGGLWGVIPRAVQQIFKSAQYTFTASFVEIYNETLRDLLYHEIR-KSNNEITVTNLTYQKVNNEDEVHNLIMLANQNRSTARTCMNDHSSRSHSVFQLDI--EGENKSMLCLVDLAGSERVQKSQSQGERFKEMTAINSSLTNLGIVIAALANKFVPYRNSKLTYLLQNCLGGNSKTLMFANISPEEESFSESLNSLRFASKVNDCVIGTAS--ANK--------------------------
>Danre_OTTDARP00000002173
KLHNTIQVFCRVRPLLTGSQSHIQLPPHDALTQKSYNFSFDRVFGPRSSQSEVFEEI-SLLVQSALDGYNVCCFAYGQTGSGKTFTMEGGLWGVIPRAVQQIFKSAQYTFTASFVEIYNETLRDLLYHEIR-KSNNEITVTNLTYQKVNNEDEVHNLIMLANQNRSTARTCMNDHSSRSHSVFQLDI--EGENKSMLCLVDLAGSERVQKSQSQGERFKEMTAINSSLTNLGIVIAALANKFVPYRNSKLTYLLQNCLGGNSKTLMFANISPEEESFSESLNSLRFASKVNDCVIGTAS--ANK--------------------------
>Nemve_79512
MSEVPVRVAVRVRPLVGQEKV-QCVEANKIL--KDRGFTFDYVFQPDASQVEVYESCIEPLVKSCLEGYNATVFAYGQTGSGKTYTIGG-QYGIIPRAVKQIFQAFVFEVHVSYIEIYLEELRDLLD--IHIREDDK---TGAMEQPVQSLDEVMSCLDTGSAARHTGATNMNEQSSRSHAIFTMYI--DYM-YSKFHFVDLAGSERVDRTGNVGDRFKESVQINTGLLALGNVISALADLHVPYRESKVTRLLKDSLGGNARTTMITCLSPAAADFAENLNTLKFATRARNIRNKPVINR--PKLVHGFCVT-----------------
>Tetth_50.m00185
QKQKSSNTFIRVRPLNKMEIEGMGNERFNTI-PEKGLYTLDKVYPPDTQQEQIYEDVGREMVNDVLQGYNGTIFAYGPTGSGKTYTMFGDQKGIIPRVSNQIFSYIEFSITVSMLEIYKEQLFDLLDVNLKIKENPQIYVQGLTI-SVDCEEDILDAINLGYQSKQTRETRMNEYSSRSHTIFTITVTQR-YSLGKLNLVDLAGSEKIAKTQATGETLEEAKKINLSLSCLGNVIHALT--HIPYRDSKLTRILQESLGGNYKTSLVAAISPHSSQHEEQISTLKFATRAKTIKNNVKMNVSVDLIEQLKTELE-----KAQKQ-SRATQ
>Poptr_180353
RLYNEVQVYCRIRPFLPGQSKT-YIGENGELKDSHRLFKLNKVFGPAATQEEVFLDT-QPLIRSVLDGYNVCIFAYGQTGSGKTYTMSGPDWGVNYRALHDLFQISSYEVGVQMVEIYNEQVRDLLSTGLI-LQPNGLAVPDASMHAVTSTADVLELMRIGLMNRAVGATALNERSSRSHSVLTIHV--YGMDRGNLHLVDLAGSERVDRSEATGERLREAQHINKSLSALGDVIFSLAQKHVPYRNSKLTQVLQSSLGGQAKTLMFVQLNPDVDSYSETISTLKFAERVSGVELGAAK--SNKGRNIRELMEQVGL-------SRASGK
>Cioin_270285
-----VKVAVRVRPFNQREKDKCVIEG-TTY--DPKMFGFDYSYK-NATQRKVFDNLGQGVLDNAFEGYNCSLFAYGQTGSGKSFSMVG-NRGIVPITCDELFQAIKFEVTFSMLEIYNEQVRDLLTKGLNVRKLGLFYVEKLKKVAVGSYNEIERRMEEGTANRTVASTQMNATSSRAHTVVTITFDQITKKSSSINLVDLAGSERADSTGATG-RLKEGANINRSLSALGNVISALADSVVPYRDSVLTKLLMSALGGNSKTIMIAALSPADINYDETLSTLRYADRAKKIKNKAVVNEIDKKKAAGGVL---------PMQENDL--
>Triad_28174
KLHNEVQVYCRVRPLLKGEDNDITFDSNCNITSEKYDFTFDKVFNPTSAQEDIFLEI-SQLVQSALDGYNVCIFAYGQTGSGKTYTMEGCRAGMIPRTVNQIFTSAKYDIEASFLEIYNETVRDLLEYEIK-LSNGVVAVTNAKIVKVESERQVYDLLKVASRHRATAATKCNEYSSRSHSVFRLNL--IGSNEGTLNLVDLAGSERINVSGATGDRLNEAKNINKSLSTLSKVILSLANKHIPYRNSKLTYLLQNSLGGNSKTLMFVNISPSIHCFHESLSSLRFATKVS---------------------------------------
>Thaps_14616
---SQVRVGVRIRPLTSKESS-SVVDAFDEI---KRKFTYDMVFHSTVSNADLYNNVAPNILRAFLNGYNATVLAYGMTGSGKTYTMGS-RDGLIPRFVADIFTMLDYKVSASFLEVYGEAIHDLLD-SLKLREDSKVFVVGLSTVPVINDAEAMGILNTGTMNRTTAATLMNCTSSRSHAVFTINL--QQTTTSRLTFVDLAGSERMKKTGAEGERMREGIKINEGLLALGNVINALGDVHVPYRQSKLTRLLQDALGGNSQTLFLACVSPSDTNASETISTLQYANRARNIRNAP---------------------------------
>Giala_GL50803_16161
-RREDANVVVRIRPLIDREKS---IINDTQVAAPQHRFTFDRVFGPSTTQEEIFDSYVKDTVELVLQGINSTIFTYGQTSSGKTYTMVGGTLGIVPRAVVKIFDLIKYLLWVSYMQIYNESINDLLSKDIKVRENSKTFCDGLTEHICKTPADILRLVQRGNSVRSTELTRMNELSSRSHAILSIAV--E--QMAKLNLVDLAGSERVSQSKVDGQRLEEAKRINSSLTVLGNVISALIASHIPYRDSKLTRVLQDSLGGNCISVLCTNISPASSCFQESLNTLKFADRAKQIKNKVGVNEVDDLERRRV---------STSGASNLAT-
>Arath_AT3G43210.1
VTEEKILVTVRMRPLNWREH-YDLAWDDV--K--PTKYSFDKVFEPTCATQEVYEGGSRDVALSALAGTNATIFAYGQTSSGKTFTMR----GVTESVVKDIYEHISFVLKVSALEIYNETVVDLLN-PLRLLK-G-TIVENLVEEVVESRQHLQHLISICEDQRQVGETALNDKSSRSHQIIRLTIHSSQSFMATLNLVDLAGSERAFQTNADGLRLKEGSHINRSLLTLTTVIRKLSS-HVPYRDSKLTRILQNSLGGNARTAIICTISPALSHVEQTKKTLSFAMSAKEVTNCAKVNMKK----LKHLQQKAKLESELR-S--QRDS
>Chlre_120667
KLHNIIQVYCRVRPVSAAEAAHLDFPTSGGLAPQKHQFAFDRVFSPGTGQEMVFDEI-SELVQSALDGHKVCIFAYGQTGSGKTYTMLGSQPGVIPRAMQQIFTSGRFNMQASMLEIYNEDIRDLLSHNVT-HSNGVTNVSDMTMVDVNRPEAVEQLLAQAMEKRTVGCTHLNEQSSRSHMVFTMRI--EGDNSGVLNLIDLAGSERVKESGATGQRLKEAQAINKSLSALGDVIMALANKHVPFRNSKLTYLLQPCLGGDSKTLMFLNVAPTREFAHESMCSLRFGSKVNACEINVPK--KNV--------------------------
>Danre_OTTDARP00000017239
KLHNTIQVFCRVRPLLTGNQSHIQLPPHDALTQKSYNFSFDRVFGPRSSQSEVFEEI-SLLVQSALDGYNVCCFAYGQTGSGKTFTMEGGLWGVIPRAVQQIFKSAQYSFTASFVEIYNETLRDLLYHEIR-KSNNEITVTNLTYQKVNNEDEVHNLIMLANQNRSTARTCMNDHSSRSHSVFQLDI--EGENKSMLCLVDLAGSERVQKSQSQGERFKEMTAINSSLTNLGIVIAALANKFVPYRNSKLTYLLQNCLGGNSKTLMFANISPEEESFSESLNSLRFASKVNDCVIGTAS--ANK--------------------------
>Apime_GB17822-PA
--SDSIKVAIKVRPLIKREK-NLSQWENS----GDGRFIFDHIFDVNASNSDVFNVVVKPIVNAAVNGFNGTVFAYGQTSSGKTYTMMG---GIIPLAIQYMFDTIEFLLRVSYLEIYNERVNDLLN-DLKLKN-G-QVILLCKEEITNSPENVLSIMKKGNKNRRTGETNMNERSSRSHTIFRITIESRAIQVSQLNLIDLAGSERARQTGATGERFKEGRHINLSLSTLGLVIKQLSE-HVNFRDSKLTRLLQNSLGGNAMTAIICAVTPVA--LEETQCTLSFAYRAKSVKNKPQINEGA----LKRYAKQAKLQQELE-K--INQE
>Arath_AT5G60930.1
ESTECVRVAVNIRPLITPELL-DCITPKEHI---SHTFTYDFVYGNGGYCSEIYNHCVAPLVDALFKGYNATVLAYGQTGSGKTYTMGT-NGGVIPNVMEDIFRRVELLIRVSFIEIFKEEVFDLLD-PIQIRETASITLAGVTEAEVKTKEEMGSFLARGSLSRATGSTNMNSQSSRSHAIFTITL--EQKKCAKLHLVDLAGSERAKRTGADGMRLKEGIHINKGLLALGNVISALGDGHVPYRDSKLTRLLQDSLGGNSKTVMIACVSPADTNAEETLNTLKYANRARNIQNKAVINR--PELLFYR--------------EAELQV
>Orysa_Os03g56260.1
KQTATLQVAVKCRPLTDSE-----ELRT-----KERRYSFDHVYAPGCSNADVYKNISSTIAG-VVQGLNATVFAYGSTGSGKTYTMVGH--GLMVLSFRTIFDLVTFEVSCSYLEVYNEVIYDLLE-HLELREDG-IMVAGLRSIKVHSADKILELLNIGNSRRKTESTEANSTSSRSHAVLEITVKRKQVLRGKLALVDLAGSERASETN-FGQKLRDGANINRSLLALANCINALK--YVPYRNSKLTRILKDGLSGNSRTVMVATISPADDQYHHTTNTLKYADRAKEIKTH--------HLDIDNLQVESQLKKELAEKDNTGEE
>Dicdi_DDB0218612
DDNNCVRVALRVRPLSKKEEA-EVVKDGEIM--NNQTFTFDYVFNGKSRQQEIFDDCVANLVDCLFEGYNSTILAYGQTGSGKTFTMGT-ELGVIPRVIDFIYDKIQLVLKVSFLELYNEEIRDMLN--LPIREKSNVYIPGLVEQIVRSRQQMEEALIRGSQSRTTGSTLMNSHSSRSHAIFSIIV--EQTPRSMFHFVDLAGSERVKKTKAEGQRLKEGININGGLLALGNVISALGDKHIPYRDSKLTRMLQSSLGGNSKTLMIACVSPADSNFEETLNTLKYAYRARNIMNKPVVNI--PLLEKCTCRDIDINSIL-ASINN----
>Neucr_NCU06144
--------------------------KV-----KDQVFAFDRIFDENASQVEVYEGTTKGLLS-VLDGYNATVFAYGATGCGKTHTITGP--GIIFLTMQELFEKIHTEVTLSYLEIYNETIRDLLV-GLMLREDG-VSVAGLTSHKPKDVQEVMDMIVQGNEYRTVSPTAANAVSSRSHAVLQINVAQKPHTMATLSIIDLAGSERASATK-RGERLLEGANINKSLLALGSCINALD--HVPYRNSKLTRLLKFSLGGNCKTVMIVCVSPSSEHFDETQNTLRYANRAKNIQTK--------NVNIDEQMALNELKAQQRDADA---V
>Parte_GSPATP00021767001
NYLSIFQVAIRVRPLNQKE-----LLRL-----KETNFAFDFVFDQWAPQQKIYENTTEFLLG-VLEGFNTTVFCYGATGSGKTFTMIGQ--GLMPRALQSLFNF-ETQFKVSYVEIYNENIRDLLT-NLEIREDG-IQIAGVIEIEVKTVTEVLSLLKVGNRNRSKEATDANKESSRSHAILQVQVECKQIIQSKFSLVDLAGSERAANTN-RGQRMVEGANINKSLLVLGNCIQSLE--FIPFRNSKLTRLLKDSLGGNCRTVMISNVTPSVSSFEETYNTLVYANRAKNIKTV--------VAQIQNLRQEEELKLLIQQQQKQVN-
>Cioin_368914
KATYYIFVFCRVRPLLKKEIVSMQMPGKASLGQKVVPFSFDRVFGDSSTQEEVFADV-AQLVQSALDGYNVCIFAYGQTGAGKTYTMEGTELGIIPRSVKLIFKKCVYKLSVQHVEIYREVLQDLLQLDIRTTKKNSVWVNGLTEHEVTNYNMVQALLRQANQKRATAATNANDRSSRSHSVFMLKI--VATNISVLNLIDLAGSERVAESGSCGTRLKEAQKINGSLSELSNVISALANKHVPFRNSKLTFLLMDSLGGNSKTLMLVNVNPTKKAANETINTLRFATTVNKCNIGTA--------------------------------
>Nemve_160820
DSGDNV-VVVRCRPLNEKEKGKMCVNGTGSISEPPKKFTFDRVFNVDCKQTDVYTDAARGIVESVLEGYNGTIFAYGQTGTGKTFTMEGVLRGIVPNSFAHIFGHIRFLVRVSYLEIYNENVRDLLALEVKERPDIGVYVKDLSSYVMNNADDLDRTMTLGNKNRSVGATNMNERSSRSHAIFSITV------MGKLHLVDLAGSERQAKTGATGVRLKEATQINLSLSTLGNVISALVDKHIPYRNSKLTRLLQDSLGGNSKTIMVGG---------KTVHNLLITT-CKNLNGK---SSKEAMVKRKKNKKG----------KIMAEN
>Phypa_152050
---TRIMVYVRARPLSKKE-----YLRV-----RGRHFAFDASFPDSTSQQEVYNTSTAQLVG-VLQGRNGSVFCYGATGAGKTHTMLGL--GVMVLALKDLFAKIDHVVRLSYLEVYNETVRDLLS-PLVLREDG-IVAAGLTQYQAYSADEVIHLLQRGNLNRTTEPTRVNETSSRSHAILQVRYKLQTVRVGKLSLIDLAGSERALATD-RTLRSVEGASINRSLLALSSCINALE--HIPFRNSKLTQLLKDSLGGSCRTAMIANISLSDASFGETQNTLHWADRAKEIRTK----------------------------------
>Lotgi_236567
SNGDSVKVAVRVRPFNQREKNKCIISG-STT--DSKTFSFDHCY--QLFQNKVFSDLGKGVLDNAWQGYNATLFAYGQTGSGKSYSMTG-NKGIVPITCGELFKAIQLRVTFSMLEIYNEQIRDLLVKGLKVRKVG-FYVEGLKQVPVSNYKEIEQLMNQGAISRTTASTNMNATSSRSHMVITIKFEQVTTKSSEINLVDLAGSERANSTGATG-RLKEGAAINQSLSSLGNVIRALADSIVPYRDSVLTKLLQSALGGNSRTIMIAALSPADINYDETLSTLRYADRAKKIQNNAVVNETERMAMLKTGGNK----------EN----
>Drome_CG6392-PA
KNASSIQVCIKVRPC------GLTLWERH----HAEPYVFDYVFDEGASNQEVFDRMAKHIVHACMQGFNGTIFAYGQTSSGKTYTMMG---GVMVLAAKEIFQQIDFLLRVGYIEIYNEKIYDLLN-DLKIHN-G-IVNVNCEECIITSEVDLLRLLCLGNKERTVGETNMNERSSRSHAIFKIIIESRAVIQSVLNLVDLAGSERADQTGARGARLKEGGHINKSLLFLSNVIKSLSE-FTNYRDSKLTRILQASLGGNAFTSIICTIKPSI--MEESQSTLSFATRAKKIRIKPQVNEAT----MKRLEREKVLKDKLA-EHKQKRW
>Triad_30550
---------------------------TSLLSPDDKIFTYDYVADIAATQEEIFASVAKGIVDSCVAGYNGTIFAYGQTGSGKTFTMIGPLRGITPRCFEYLFNLLEFLCKCSFLEIYNEQIYDLLD----ITEDIRVYVDGLTERYITNARDAYQELMTGLKNRRVASTSMNRESSRSHAVFSLSV--ENIRTSRLNLVDLAGSERQKDTQASGARLKATGSINKSLSALGNAIMALVNDHVPYRDSKLTFLLRDSLGGNAKTFMIANVHPSKKCFGETFSTLNFAKKAKLIKTKVI---LIHSNLLFV--------------------
>Poptr_551430
RSKENVTVTVRFRPL--REI-GDEAWGDR----PSIAYGFDKVFGPATTTRHVYDIAAEHVVGGAMKGINGTVFAYGVTSSGKTHTMHG---GIIPLAVKDVFGIIEFLLRVSYLEIYNEVINDLLN-NLRIR--G-TYVEGIKVEVVLSPAHALSLIASGEEHRHVGSNNFNLLSSRSHTIFTLTIESSDVTLSQLNLIDLAGSES-SKTETTGLRRKEGSYINKSLLTLGTVISKLTD-HVPYRDSKLTRLLQSSLSGHGRVSLICTVTPASSNSEETHNTLKFAHRSKQVEIKASQNKKS----IKKYQKESCLKQELH-Q--AKAG
>Takru_SINFRUP00000129158
-------VYCRIRPLGAED---ECVESSTANE--ETQYTFKKVFGINTSQRELFEDVAKPLVED-LICKNGLLFTYGVTGSGKTFTMTGPEGGLLPRSLDMIFNSICYSVFVSYIEVYNNYIYDLLE-SKILRN---MYVAGCTEVEVKSTEEAFEVFWKGQKKRRIANTQLNRESSRSHSVFTVKLAQAQVNVSQLCLVDLAGSERTNRT-RQGSRLREAGNINQSLMTLRTCIEVLRE-MVPYRDSKVTHL-KNYFDGG-KVRMVVCVNPKADDYEETMLVMRFAEMTQEVEV------ARPDRPNQAFRDE--LTYRLEERPRLIEK
>Takru_SINFRUP00000145208
KYHEQLVVLCRVKPVLKEDQQGTDPNNESSLKGKGRVFEMDKVFHPQATQEEVFQEI-EPLVTSCIDGYHVCIFAYGQTGSGKTYTMEGSNPGINKRALKHLFSEISYTVTVSSVEIYNEVLRDLLSLDIK-IPDGTLHVPGLRVIEVKSFQHIKKILATARRNRITFGTQMNQHSSRSHALLCITV--EGTDSGKLNLVDLAGSERVWKSGAEGERLKEAQNINRSLLSLGDVIQALRARHIPFRNSRLTYLLQDSLGKGSKTVMVVQVSALESNVGETLCSLKFAQRVCKVELGPAS--RKICG------------------------
>Nemve_124130
TLHNTIQVFCRVRPPLPNEMNV-SLQDEGGIGVSKYEFSFDKVFQHTSKQAQVFEEI-SQLVQSALDGYNVCIFAYGQTGSGKTYTMEGDHRGMIPRSMEQVFLNTKYKMDVSFLEIYNETIRDLLGHEIK-MTNSQVMVTNLKTFEVEDESQVYSLLKTASQNRAVGATACNERSSRSHSVFIMKL--TGENSGTLNLVDLAGSERLGQSCASGDRLKETKNINKSLSTLSSVIIALANKHVPYRNSKLTYLLKNSLGGNSKSLMFVNISPREESLQETLCSLRFATKVSKTIYICLTY------------------------------
>Arath_AT1G21730.1
KLKENITVTIRFRPLSPREV-GDEAWGDR----PSLCYGFDRVFGPPTTTRRVYDIAAQQVVSGAMSGINGTVFAYGVTSSGKTHTMHG---GIIPLAVKDVFSIIEFLLRVSYLEIYNEVINDLLD-NLRIR--G-TYVEGIKDEVVLSPAHALSLIASGEEHRHVGSNNVNLFSSRSHTMFTLTIESSDVSLSQLHLIDLAGSES-SKTEITGQRRKEGSSINKSLLTLGTVISKLTD-HIPYRDSKLTRLLQSTLSGHGRVSLICTITPASSTSEETHNTLKFAQRCKHVEIKASRNKKS----IKKYQKESCLQEELT-Q--AKAG
>Phypa_160427
RYFNMMEVYARWRPLSEKEVKQLTSCDEFSIDDKIKQHQFDHIFDEFATQEQVFEDT-KYLVQSAIDGYNVCIFAFGQTGSGKTYTIYGTNPGLTPRITLELFSCIQFSLQVYMLELYQDTLIDLLLLEIK-KSKGMVVVENATLIPVATREELESVVAKGLEKRHTSGTQMNAESSRSHLILSIIV--ESTNKGKLSLVDLAGSERVKKSGSSGEQLKEAQSINKSLSALGDVISALATDHIPYRNHKLTMLMSDSLGGNAKALMFVNVSPAGSNVDETHNSLCYAIRVRSIMNDPSK--NF-TKEILRLKRQVQF-----WK------
>Phypa_133132
QLYNDVQVYCRVRPFLTKESTT-YVGENGELKESRRSFVFNRCFNVNASQEEVFLDT-QPLIRSALDGFNVCIFAYGQTGSGKTFTMSGPTWGVNYRALNDLFFITRYEIGVQMLEIYNEQVRDLL--------LNGLNVPDANIMPVRSTDDVLELMKLGQKNRAVGSTSLNDRSSRSHSVLTVHV--QGTDRGSLHLVDLAGSERVDKSEVTGDRLKEAQHINKSLSALGDVISALAQKHVPYRNSKLTQLLQDSIGGQAKTLMFVHISPDVESFGETLSTLKFAERVASVELGAAR--SNKCAEIANLKDQVTG-------------
>Tetth_26.m00303
--MDITSVAVRIRPLNERE--------NKIWSPESKSYIFDCIINSDVQQDEIFEKIGKPQADFCLKGYNSSIFAYGQTGAGKTYTMLG-HRGLQPRVFEYIFNEL---VKCSYLEIYNEQIMDLLSSTLLVREDQKVYIEGLSEEKVTSAQQAIELLNTGARNRHVSATQMNIESSRSHSLFSLTI--EKIRCSKFHFVDLAGSERQNLTGAAGQTLKEASNINKSLTVLGCVINSLVENHIPYRDSRLTFILKDSLGGNSKTFIIAAISDASISFQETLSTLKFAQRAKMIKNKAQ---LNERLEIKQLKEREQM-REQELN-----E
>Poptr_551661
ENSECVRVAVNIRPLITPELL-DIITPGEQI---SHSFTYDYVYKSTASSSDIFNDCVAPLVEALLNGYNATVLAYGQTGSGKTYTMGT-NSGIIPKVMDSIFKRVEFLIRVSFIEIFKEEVFDLLD-PIQIRETVNITLAGVTEAEVRNKEEMASYLSHGSLCRATGSTNMNSQSSRSHAIFTITM--EQKKCAKLHLVDLAGSERAKRTGADGMRFKEGIHINKGLLALGNVISALGDGHIPYRDSKLTRLLQDSLGGNSKTVMIACVSPADTNAEETLNTLKYANRARNIQNKAVVNR--PELLFYR--------------EGELHL
>Rhior_RO3G_13244.1
MSGGNIKVVVRCRPLNSREKATSLIRG-KTI--EVKAFTFDKSY--DADQECVYNDLGKELLDHAFEGYNCCIFAC-------QFKNVG-DKGIIPRTCSELFDRVDFRVEVSYIEIYNEKVKDLLNPNLKVRVLG-PYVQDLSRLAVSSFKDIDQLMDEGNKARTVAATQMNATSSRSHAVFTIFVTQRAEKVARISLVDLAGSERANSTGATG-RLKEGANINKSLTTLGKVIAGLADAHIPFRDSVLTWLLKDSLGGNSKTCMIAAISPAD--YDETLSTLRYADQAKKIKTKAVVNESAKRQALMVYAPAVEKITATAKGSS----
>Parte_GSPATP00030754001
NGVSNILVAIRVRPLSQKE-----LLRL-----KETNFAFDFVFDQWAPQQMIYENTTEFLLG-VLEGYNTTVFCYGATGSGKTFTMIGH--GIMPRALQQLFNF-DTQFKVCYVEIYNENIRDLLT-NLEIREDG-IQIAGVTEVEVRTVSEVLALLKVGNKNRSKEATDANKESSRSHAILQLQIESKQIIQSKFSLVDLAGSERAANTN-KGQRMIEGANINKSLLVLGNCIQSLE--FIPFRNSKLTRLLKDSLGGNCRTVMISNVTPAVNCFEETYNTLVYANRAKNIKTI--------MAQIQNLRQEEELKLLIQQQQKQVSS
>Poptr_251265
RMFNELQVYCRIRPFLPGHGET-YIGEHGELKDRRRNFKFNKVFGPDSTQAEVYSDT-QPLIRSVLDGYSVCIFAYGQTGSGKTYTMTGPDWGVNYRALNDLFSISIYEIQVQMVEIYNEQVRDLLLLGII-SQPNGLAVPDASMHPVTSTSDVLELIDVGLKNRAVGATAMNERSSRSHSVVSIHV--RGKDHGNLHLVDLAGSERVDRSEATGDRLREAQHINKSLSALGDVIFALAQKHVPYRNSKLTQLLQSSLGGQAKTLMFVQLNPDVSSYSETISTLKFAERVSGVELGAAR--SSKGRDVRELMGQVAS-------AK----
>Arath_AT5G06670.1
QSKENVTVTVRFRPLSPREI-GEEAWGER----QSIAYAYDRVFGPTTTTRNVYDVAAQHVVNGAMAGVNGTIFAYGVTSSGKTHTMHG---GIIPLAVKDAFSIIEFLLRVSYFEIYNEVVNDLLN-NLRIR--G-TYIEGIKEEVVLSPAHVLSLIAAGEEHRHIGSTSFNLLSSRSHTMFTLTIESSAVHLSQLNLIDLAGSES-SKAETSGLRRKEGSYINKSLLTLGTVISKLTD-HVPYRDSKLTRLLESSLSGHGRVSLICTVTPASSNSEETHNTLKFAHRAKHIEIQAAQNKKS----IKKYQYERQLKEELE-Q--AKAS
>Chlre_119255
KLHNVVLVLCRVRPMLDKERGAVRCPTEETVNKAEKEFEFDRVLSPEEGQDKLYDEV-AALVVSVLDGYNVAIMAYGQTGSGKTFTMEGPNPGVNLRALGDLFRLAAFSFSASVLEIYNEQIYDLLMLDVK-QPDG-MYVPGLKLEEVKDMGEVTAMIGRGKANRSTYATNMNEHSSRSHLVLSVYI--TAVSKGKLHLIDLAGSERLSRTGAQGDRLKEAQAINKSLSALGDVIQALQQRHIPYRNSKLTRLLEDSLGGNSKCVMIVNVSPAAENVSETKCSLEFASRARKVELGKAR-------------------------------
>Drome_CG12192-PA
LDPNGGTVCVRKRPMSRKEENLITVPSADSLKLEHHKFRFDYTFDEECSNALVYDHTARPLIRTMFEGGNATCFAYGQTGSGKTHTMGGEGTGIYAMAARDVFEEVGAKITCSFFEIYGTKVFDLLPPMLRVLEDARVVVVGLTEMPVTKVEDVLRLIEHGSKERTSGQTSANAKSSRSHAVFQIAL--H---HGKCSFVDLAGNERGADTSADRQTRIEGAEINKSLLALKECIRAL-SRHLPFRGSKLTQVLRDSFVGKNKTCMIAMISPSMSCVENTLNTLRYADRVKELIAKEDLQSGDG----------KSPDLNEESEEADMST
>Parte_GSPATP00023442001
NGSSNILVAIRVRPLNLKE-----LLRL-----KETNFAFDFVFDQWAPQQKIYENTTEFLLG-VLEGFNTTVFCYGATGSGKTFTMIGQ--GLMPRALQSLFNF-DTQFKVSYVEIYNENIRDLLT-NLEIREDG-IQIAGVIEIEVKTVTEVLSLLKVGNRNRSKEATDANKESSRSHAILQVQVECKQIIQSKFSLVDLAGSERAANTN-RGQRMIEGANINKSLLVLGNCIQSLE--FIPFRNSKLTRLLKDSLGGNCRTVMISNVTPAVSSFEETYNTLVYANRAKNIKTV--------VAQIQNLRQEEELKQLIQQQQKQVNS
>Ostta_1052
----------------------------------TRDFVFDDVFGPTSTQERVYDSAVRPMVRDVLDGTNCTVFAYGQTGTGKTHTMSG-DAGVIPRAMMQVFEHLEHTVKVTYLELYNEEITDLLGHVHALMEDG-VAVKGLEEVYVSSTEDVFAVLNRGNARRRTEETLLNKHSSRSHSVFSVTVHIKFVRCGKLNLVDLAGSENISRSGA--HRAKEAGEINKSLVALGRVITALVD-HVPYRDSKLTRLLRDALGGRCRTCIIATVSPASHSIEETLSTLEYAHRAKNIKNKPPTNGP--LQDDLLATREKNGVFLSKSNEHALAA
>Rhior_RO3G_09555.1
MNTNSVQVALRIRPLTEKDKS-DVLKENSIA--HQKSYVFDHVLDASSTQEQVFNTIASDFVDRFIDGFNVTILAYGQTSSGKTYTMGT-QEGIIPRAMSALFQKLRYTILVSFIEIYNEELVDLLN-PVSIREDTKIIWTGLKEVPVSSTEDVLKYLQIGTENRATGSTDMNAKSSRSHAIFSVTL--KQEKQSKFHFVDLAGSERLKRTAAEGERRKEGININAGLLALGNVISALSDTHIPYRDSKLTRLLQDSLGGNASTLMIACVSSAEIDLTETANTIKYAYRARNIKNKAERNEEWMEIRCLK---------N-RNSLSSSIS
>Arath_AT5G47820.1
PDDCSVKVAVHIRPLIGDERI-DCVTTGKQI---SHSFTFDHVYGSSGSSTEMYEECAAPLVDGLFQGYNATVLAYGQTGSGKTYTMGT-QTGIIPQVMNALFTKIEFQIHVSFIEIHKEEVQDLLD-PIQIRETSNITLAGSTEVSVSTLKEMAACLDQGSVSRATGSTNMNNQSSRSHAIFTITV--EQMRCAKLHLVDLAGSERAKRTGSDGLRFKEGVHINKGLLALGNVISALGDAHVPYRDSKLTRLLQDSLGGNSRTVMIACISPADINAEETLNTLKYANRARNIRNKPVVNR--PELSLRT--------------ETELHS
>Arath_AT5G47820.2
PDDCSVKVAVHIRPLIGDERI-DCVTTGKQI---SHSFTFDHVYGSSGSSTEMYEECAAPLVDGLFQGYNATVLAYGQTGSGKTYTMGT-QTGIIPQVMNALFTKIEFQIHVSFIEIHKEEVQDLLD-PIQIRETSNITLAGSTEVSVSTLKEMAACLDQGSVSRATGSTNMNNQSSRSHAIFTITV--EQMRCAKLHLVDLAGSERAKRTGSDGLRFKEGVHINKGLLALGNVISALGDAHVPYRDSKLTRLLQDSLGGNSRTVMIACISPADINAEETLNTLKYANRARNIRNKPVVNR--PELSLRT--------------ETELHS
>Ostta_146
RYFNMLEVYARTRPLTAIEAGKLATPDEYTCEKKDRSYEFDEVFDAKSSQEQVFEDT-KYLVQSAIDGYNVCIFAYGQTGSGKTFTIYGDNPGLTPRAIAEVMRCVSVKMECYMLELYRDDMNDLLLLDIK-KKKGWVTVPNATVVPVGSEEEIIGVIQSGLKGRKTAGTKMNVESSRSHLIFSLVL--ETTDKGKLSFVDLAGSERVKKSGAEGDTLKEAQAINKSLSALGDVISALASEHIPYRNHKLTMLMSDSLGGNAKTLMFVNVSPTDGNVEETQNSLTYATRVRTIKNNSTK--AV-SKEVQKLNDQIAF-----WRNL----
>Arath_AT1G63640.1
RLYNEVQVYCRIRPFLPGQNST-YIGETGELKDTHRLFKFNKVFDQAATQEEVFLDT-RPLIRSILDGYNVCIFAYGQTGSGKTYTMSGPDWGVNYRALNDLFLLTMYEVGVQMVEIYNEQVRDILS--IW-NLPNGLAVPDASMHCVRSTEDVLELMNIGLMNRTVGATALNERSSRSHCVLSVHV--RGVDRGSLHLVDLAGSERVDRSEATGERLKEAQHINKSLSALGDVIFALAHKHVPYRNSKLTQVLQSSLGGQAKTLMFVQVNPDGDSYAETVSTLKFAERVSGVELGAAK--SSKGRDVRQLMEQVSN-------AKG-NS
>Arath_AT1G63640.2
RLYNEVQVYCRIRPFLPGQNST-YIGETGELKDTHRLFKFNKVFDQAATQEEVFLDT-RPLIRSILDGYNVCIFAYGQTGSGKTYTMSGPDWGVNYRALNDLFLLTMYEVGVQMVEIYNEQVRDILS--IW-NLPNGLAVPDASMHCVRSTEDVLELMNIGLMNRTVGATALNERSSRSHCVLSVHV--RGVDRGSLHLVDLAGSERVDRSEATGERLKEAQHINKSLSALGDVIFALAHKHVPYRNSKLTQVLQSSLGGQAKTLMFVQVNPDGDSYAETVSTLKFAERVSGVELGAAK--SSKGRDVRQLMEQVSN-------AKG-NS
>Orysa_Os01g54080.1
KLFNEVQVYCRVRPFLPGQDGA-YIGENGEIKEGYRMFKFNKVFGTHSSQAEVFSDI-QPLIRSVLDGFNVCIFAYGQTGSGKTYTMSGPDWGVNYRALNDLFDISSYEVGVQMVEIYNEQVRDLLSLGIW-SQPNGLVVPDASLHPVKSTSDVLDLMEIGQSNRAVGSTALNERSSRSHSILTVHV--RGLDRGCLHLIDLAGSERVERSEATGDRLKEAQHINKSLSALGDVIFSLAQKHVPYRNSKLTQVLQSSLGGQAKTLMFVQINPDIESYSETISTLKFAERVSGVELGAAR--SNRGKDIKELLEQVAS-------ARS--K
>Phypa_170241
EATQAVQVALNIRPLIPLERV-ECISPGEQI---HHSFTFDYIFGSSDTSSAIFDKCVKPLVEGLFHGYNATVLAYGQTGSGKTYTMGT-TDGVIPQVMQTIFKRIDFQLRVSFIEILKEEIHDLLD-PIQIRETTAITLMGVTEADVKSLEEMAAYLEHGSLSRATGSTNMNSHSSRSHAIFTITL--EQRRCAKLHLVDLAGSERAKRTGADGLRFKEGIHINRGLLALGNVISALGDGHVPYRDSKLTRLLQDSLGGNSRTVMIACVSPADVNAEESINTLKYANRARNIRNKPTVNR--PELVCAR--------------EAELED
>Poptr_572660
KLYNQVQVYCRVRPFLSGQSNT-SI-EDGNIK-GCKSFSFNKVFEPCATQAEVFSDM-QPLIRSVLDGYNVCIFAYGQTGSGKTYTMTGPNKGVNYRALGDLFLLACYNVAVQMIEIYNEQVRDLLVGKIR-NQ-TGLNVPDANIIPVSSTHDVIDLMNLGHRNRAVGATALNDRSSRSHSCLTVHV--QGRDRGCMHLVDLAGSERVNKSEVTGDRLKEAQHINKSLSALGDVIASLAQKHVPYRNSKLTQLLQDSLGGQAKTLMFVHISPEPDALGETISTLKFAERVATVELGAAQ--VNKSTDVKELKEQIAN-------AKE---
>Neucr_NCU04581
ILFNKYQVMCRVRPALGKSEGKIMFPDAKQINRKVLPFEFDRVFAPSVHNEEIFDEI-SQLVQSALDGYNVCIFCYGQTGSGKTYTMSSP-DGMIPRATHMIYDTITYTMEGSFVEVYNEELNDLLDLEIR-HVRKQTTVLNCKTVALDSADKVEMMLKQAQNNRSVAATKANERSSRSHSVFILKL--VGENEGTLNLVDLAGSERLKHSQAEGERMRETQSINKSLACLGDVIEALGRGHVPYRNSKLTHLLQYSLGGNSKTLMFVMVSPLEAHLKETITSLRFATKVHNTHIGTAK--STK--------------------------
>Triad_24319
KYHNELVVMCRIRPAIDQDGPNFDKTDDSIIRGSKKIFELDHIFKPNATQVEVFHEV-GNLITSCVDGFNVCIFAYGQTGSGKTYTMEGPDHGIYQRSLLKIFHEINYQVFVSLTQIYNESLHDLLGLDIK-QKDGSLYVPNLNIVEVKCVKDVNNILEEGGRNRTTAATQANVVSSRSHALLCVEV--IGTNQGKLNLIDLAGSERVSKSGADGERLKEAQYINKSLSALGDVIHALRNKHIPFRNSKLTYLLKDSLSGNSKTLMMVQASPAEKNASETMCSLSFAQRLRTIALGAAQ--KKTSIVDVSIKQNKNAYYR----------
>Physo_143005
KKGTLILVFCRVRPPNERERGA----QQTLFKGPAKTFTFDRVFAESATQTDVFQVVGAPITQACLEGYNGTIFAYGQTGSGKTFTMQGPLRGLVPRVIDYLFDNVQHTFACSFLEIYNERVYDLLDAGLQLRENGRVHVEGLIESVVTSSKKAAELMTVGAQNRRVGQTSMNRESSRSHSVFILQL--QKIRTSRFNLVDLAGSERQRSTDAAGERLKEAGGINKSLSALGNVIMGLSESHVHYRDSKLTFLLKDSLGGNSKTFMVATISPAEDSAFETLSTLKFAQRAKMIQNRAV---VNEQEEIQRLRRQQQA-HQEIAR-----T
>Rhior_RO3G_13890.1
MSGGNIKVVVRCRPLNSREKATSLIRG-KTI--EVKAFTFDESY--DADQERVYNDLD------------------GQTGSGKSYSMVG-DKGIIPRTCSELFDRVDFRVEVSYIEIYNEKVKDLLNPNLKVRVLG-PYVQDLSRLAVSSFEDIDQLMDEGNKARTVAATQMNATSSRSHAVFTIFVTQRAEKVARISLVDLAGSERANSTGATG-RLKEGANINKSLTTLGKVIAGLAEAHIPFRDSVLTWLLKDSLGGNSKTCMIAAISPAD--YDETLSTLRYADQAKKIKTKAVVNESARRQALMVYAPAVEKITATAKGSP----
>Poptr_569827
RMFNELQVYCRIRPFLPGQVAA-YIGENGEVKDRRRNFKFNKVFGPDSTQAEVYSDT-QPLIRSVLDGYSVCIFAYGQTGSGKTYTMTGPDWGVNYRALNDLFKISNYEIQVQMVEIYNEQVHDLLL------QKKYPFILDASMHPVTSTSDVLELMDIGLRNRAVGATSMNERSSRSHSVVSIHV--RGKDHGNLHLVDLAGSERVDRSEATGDRLREAQHINRSLSALGDVIFALAQKHVPYRNSKLTQLLQSSLGGQAKTLMFVQLNPDVISYSETISTLKFAERVSGVELGAAR--SSKGRDARELMDQVR--------------
>Nemve_128732
---------------------------------DSKDFTFDHSY--DASQEQVFDDLGTDVLGAAFEGYNACIFAYGQTGAGKSYSMMG-AEGLIPRICRGLYSRMEFRTEVSYLEIYNEKVRDLLQPNLKVRKEG-PYVQDLTKHHVGDYEGIERLMDSGNSNRTVASTNMNDVSSRSHAIFTLSFTQASETVSKIHLVDLAGSERANSTGATG-RLKEGANINKSLVTLGTVISNLGKVFIPYRNSVLTWLLKDSLGGNAKTIMIAAISPADVNYSETLSTLRYANRAKNIINKPTVNE-VN--------------------------
>Poptr_756178
---SMETVIVRMRPLKKDD--------NSLA--NGQTFTFDS--------LDMFQLVGAPLVENCLAGFNSSVFAYGQTGSGKTFTMWGPLQGLTPRVFQRLFDRIKYQCRCSFLEIYNEQITDLLDRNLQIREDMQVYVENLREEYVFTMKDVTQLLIKGLSNRRTGATSINAESSRSHSVFTCVV--ESLKTSRINLVDLAGSERQKLTGTAGERLKEAGNINRSLSQLGNLINILAESHIPYRDSRLTFLLQESLGGNAKLAMVCAISPAQSCKSETFSTLRFAQRAKAIKNKAI---VNEREVIRQLRDEHRV-KANSNN-----K
>Arath_AT3G50240.1
SESCCVKVAVNVRPLIGDEVT-ECVSPVTQM---THPFTFDHVYGSNGSSSLMFEECVAPLVDGLFHGYNATVLAYGQTGSGKTYTMGT-KNGLIPQVMSALFNKIGFQLHVSFIEILKEEVLDLLD-PVQIRESPNITLSGATEVPIATKEEMASCLEQGSLTRATGSTNMNNESSRSHAIFTITL--EQMRCAKLHLVDLAGSERAKRTGSGGVRLKEGIHINRGLLALGNVISALGDAHVPYRDSKLTRLLQDSLGGNSKTVMIACISPADINAEETLNTLKYANRARNIQNKPVANK--LTLCARG--------------ESELHS
>Homsa_OTTHUMP00000171023
GTRKKVHAFVRVKPYGDDKK-IVV--NQQ----TDWSFKLDGVLH-DASQDLVYETVAKDVV--ALDGYNGTIMCYGQTGAGKTYTMMGR--GILPRALQQVFRMIAITVRVSYLEIYNESLFDLLS-TLP--P---MTIVGLSVHLTSQEEDAFSLLFEGETNRIIASHTMNKNSSRSHCIFTIYLEAHKYITSKINLVDLAGSERLGKSGSG--QVKEATYINKSLSFLEQAIIALGD-HIPFRQCKLTHALKDSLGGNCNMVLVTNIYGEAAQLEETLSSLRFASRMKLVTTEPA---------INE-KYDERMVKNLEKENSTLDI
>Homsa_OTTHUMP00000171026
GTRKKVHAFVRVKPYGDDKK-IVV--NQQ----TDWSFKLDGVLH-DASQDLVYETVAKDVV--ALDGYNGTIMCYGQTGAGKTYTMMGR--GILPRALQQVFRMIAITVRVSYLEIYNESLFDLLS-TLP--P---MTIVGLSVHLTSQEEDAFSLLFEGETNRIIASHTMNKNSSRSHCIFTIYLEAHKYITSKINLVDLAGSERLGKSGSG--QVKEATYINKSLSFLEQAIIALGD-HIPFRQCKLTHALKDSLGGNCNMVLVTNIYGEAAQLEETLSSLRFASRMKLVTTEPA---------INE-KYDERMVKNLEKENSTLDI
>Homsa_OTTHUMP00000171025
GTRKKVHAFVRVKPYGDDKK-IVV--NQQ----TDWSFKLDGVLH-DASQDLVYETVAKDVV--ALDGYNGTIMCYGQTGAGKTYTMMGR--GILPRALQQVFRMIAITVRVSYLEIYNESLFDLLS-TLP--P---MTIVGLSVHLTSQEEDAFSLLFEGETNRIIASHTMNKNSSRSHCIFTIYLEAHKYITSKINLVDLAGSERLGKSGSG--QVKEATYINKSLSFLEQAIIALGD-HIPFRQCKLTHALKDSLGGNCNMVLVTNIYGEAAQLEETLSSLRFASRMKLVTTEPA---------INE-KYDERMVKNLEKENSTLDI
>Homsa_OTTHUMP00000164780
GTRKKVHAFVRVKPYGDDKK-IVV--NQQ----TDWSFKLDGVLH-DASQDLVYETVAKDVV--ALDGYNGTIMCYGQTGAGKTYTMMGR--GILPRALQQVFRMIAITVRVSYLEIYNESLFDLLS-TLP--P---MTIVGLSVHLTSQEEDAFSLLFEGETNRIIASHTMNKNSSRSHCIFTIYLEAHKYITSKINLVDLAGSERLGKSGSG--QVKEATYINKSLSFLEQAIIALGD-HIPFRQCKLTHALKDSLGGNCNMVLVTNIYGEAAQLEETLSSLRFASRMKLVTTEPA---------INE-KYDERMVKNLEKENSTLDI
>Homsa_OTTHUMP00000164779
GTRKKVHAFVRVKPYGDDKK-IVV--NQQ----TDWSFKLDGVLH-DASQDLVYETVAKDVV--ALDGYNGTIMCYGQTGAGKTYTMMGR--GILPRALQQVFRMIAITVRVSYLEIYNESLFDLLS-TLP--P---MTIVGLSVHLTSQEEDAFSLLFEGETNRIIASHTMNKNSSRSHCIFTIYLEAHKYITSKINLVDLAGSERLGKSGSG--QVKEATYINKSLSFLEQAIIALGD-HIPFRQCKLTHALKDSLGGNCNMVLVTNIYGEAAQLEETLSSLRFASRMKLVTTEPA---------INE-KYDERMVKNLEKENSTLDI
>Homsa_OTTHUMP00000164778
GTRKKVHAFVRVKPYGDDKK-IVV--NQQ----TDWSFKLDGVLH-DASQDLVYETVAKDVV--ALDGYNGTIMCYGQTGAGKTYTMMGR--GILPRALQQVFRMIAITVRVSYLEIYNESLFDLLS-TLP--P---MTIVGLSVHLTSQEEDAFSLLFEGETNRIIASHTMNKNSSRSHCIFTIYLEAHKYITSKINLVDLAGSERLGKSGSG--QVKEATYINKSLSFLEQAIIALGD-HIPFRQCKLTHALKDSLGGNCNMVLVTNIYGEAAQLEETLSSLRFASRMKLVTTEPA---------INE-KYDERMVKNLEKENSTLDI
>Homsa_NP_878906.1
GTRKKVHAFVRVKPYGDDKK-IVV--NQQ----TDWSFKLDGVLH-DASQDLVYETVAKDVV--ALDGYNGTIMCYGQTGAGKTYTMMGR--GILPRALQQVFRMIAITVRVSYLEIYNESLFDLLS-TLP--P---MTIVGLSVHLTSQEEDAFSLLFEGETNRIIASHTMNKNSSRSHCIFTIYLEAHKYITSKINLVDLAGSERLGKSGSG--QVKEATYINKSLSFLEQAIIALGD-HIPFRQCKLTHALKDSLGGNCNMVLVTNIYGEAAQLEETLSSLRFASRMKLVTTEPA---------INE-KYDERMVKNLEKENSTLDI
>Homsa_NP_878905.1
GTRKKVHAFVRVKPYGDDKK-IVV--NQQ----TDWSFKLDGVLH-DASQDLVYETVAKDVV--ALDGYNGTIMCYGQTGAGKTYTMMGR--GILPRALQQVFRMIAITVRVSYLEIYNESLFDLLS-TLP--P---MTIVGLSVHLTSQEEDAFSLLFEGETNRIIASHTMNKNSSRSHCIFTIYLEAHKYITSKINLVDLAGSERLGKSGSG--QVKEATYINKSLSFLEQAIIALGD-HIPFRQCKLTHALKDSLGGNCNMVLVTNIYGEAAQLEETLSSLRFASRMKLVTTEPA---------INE-KYDERMVKNLEKENSTLDI
>Phypa_139513
DDSSSVRVAVRARPLIQKEIA-ECVFKDRVL--KGRRFTFDHVFSPVISQEDVYNECVKPLVESCCAGYNATVLAYGQTGSGKTFTMGC-ELGVLPRAIRQLFKIVEFLVKCAFVEIYNDEIKDLLH--ISIREDANIILAGVREEEVTNFKSMIRFLEYGSVFRTTGSTLMNQHSSRSHAIFTIIH--CAGFDIEVSQVDLAGSERVKRTGAVGMRFKESVTINCGLLALGNVISALGDQHVPYRESKLTRMLQDSLGGNSRTCMIACISTADTDLEETLNTLKYANRARNIRNKPVINR--PLTDHTVV-------------------
>Phypa_131205
KLHNTILVFCRVRPLMVEEDESVQFPSSTAIPGPKHCFQFDKVFGPDVKQAGVFEEI-SQLVQSALDGYKVCIFAYGQTGSGKTHTMIGNEGGVIPRSLEQVFESSKFCMQASMLEIYNETIRDLLAYVVK-HPSGNTSVSDLTLVEVATWKEVSNLLHRASQSRSTSKTLMNEQSSRSHCVFTLRI--SGVNHGVLNLIDLAGSERLSRSGATGDRLKETQAINKSLASLGDVIMAIANKHVPFRNSKLTYLLQPCLGGDSKTLMFVNISPDMKSLNESLCSLRFAAKVNACEIGVPH--RQT--------------------------
>Physo_134623
RKDGSVQVAVRIRPMLPRELA-TCVERGEIR--IERKFTFDHVFPQSTKQPELYDEALRPWMASFLQGFNVTVIAYGQTGSGKTHTMGN-DEGLIPRFLHHLFTKLNFQLSVSFLEIYGEDIHDLLE-PLQLRENKKVWVQGLTEVRVSNRQEAMEQMRRGSLQRITASTQMNERSSRSHAVYTVKM--VQRVVSKLTFVDLAGSERLKKTLAEGERMKEGIQINVGLFALGNVINALGDVHVPYRSSKLTRLLQDALGGNSRTLFIACVSPADINANETLNTLQYANRAKNIQNKAVKNI--SELVKAI--------------ERKLEI
>Homsa_OTTHUMP00000175929
NLKDPVGVYCRVRPLGFPD---ECIENTTLND--ETQYSFKQVFGTHTTQKELFDVVANPLVND-LIGKNGLLFTYGVTGSGKTHTMTGPEGGLLPRCLDMIFNSIVYGVFVSYIEIYNNYIYDLLE-SKLLRN---MYVAGCTEVEVKSTEEAFEVFWRGQKKRRIANTHLNRESSRSHSVFNIKLVQAQITISQLSLVDLAGSERTNRT-REGNRLREAGNINQSLMTLRTCMDVLRE-MVPYRDSKLTHL-KNYFDGG-KVRMIVCVNPKAEDYEENLQVMRFAEVTQEVEV------ARPDKANQP--------------PRLIEK
>Homsa_OTTHUMP00000175930
NLKDPVGVYCRVRPLGFPD---ECIENTTLND--ETQYSFKQVFGTHTTQKELFDVVANPLVND-LIGKNGLLFTYGVTGSGKTHTMTGPEGGLLPRCLDMIFNSIVYGVFVSYIEIYNNYIYDLLE-SKLLRN---MYVAGCTEVEVKSTEEAFEVFWRGQKKRRIANTHLNRESSRSHSVFNIKLVQAQITISQLSLVDLAGSERTNRT-REGNRLREAGNINQSLMTLRTCMDVLRE-MVPYRDSKLTHL-KNYFDGG-KVRMIVCVNPKAEDYEENLQVMRFAEVTQEVEV------ARPDKANQP--------------PRLIEK
>Cioin_273802
--------------YNEREKSRLIING-TTI--PDKKFTFDFSYA-DADQTKVFDDLGRGVLENAWKGFNCSLFAYGQTGSGKSYSMVG-NKGIIPITCEELFKGIEYQVSVSMLEIYNETVKDLLNIGLKVRQKG-FYVEQLQVSPVSDYAAIEGRIAEGTRNRTLAATNMNATSSRAHTIVAINFAQKMTKTSIINLVDLAGSERADSTGATG-RLKEGSMINKSLLCLGNCIKALADQTVPFRDSILTRLLKNALGGNSKTIMIAALSPADINYEETLSTLRFADRAKSIKTKAVVN------------------------------
>Arath_AT1G18410.1
KLFNELQVYCRVRPFLRGQGAV-HIGDHGELKDAHRKFRFNKVYSPASTQAEVFSDI-KPLIRSVLDGYNVCIFAYGQTGSGKTYTMTGPEWGVNYRALNDLFRISAYEVGVQMVEIYNEQVRDLLS-GIL-SQQNGLAVPDASMYPVTSTSDVLELMSIGLQNRVVSSTALNERSSRSHSIVTVHV--RGKDYGNLHLVDLAGSERVDRSEVTGDRLKEAQHINKSLSALGDVIFSLASKHVPYRNSKLTQLLQSSLGGRAKTLMFVQLNPDITSYSESMSTLKFAERVSGVELGAAK--SSKGRDVRELMEQ----------ARDINR
>Phypa_172590
RYFNMMEVYARWRPLSDKEIRKLTSCDEFTIDDKIKQHQFDHIFDQFATQEEVFEDT-KYLVQSAIDGYNVCIFAFGQTGSGKTYTIYGSNPGLTPRVTQELFNCMQFSLQVYMLEIYQDTLVDLLQLDIK-KTKGMVVVENATLIPVVTREELDSVIAKGLEKRHTSGTQMNAESSRSHLILSIII--ESTNKGKLSLVDLAGSERVKKSGSSGEQLKEAQSINKSLSALGDVISALATDHIPYRNHKLTMLMSDSLGGNAKALMFANISPAGSNLEETHNSLCYATRVRSIINDPSK--NL-TKEILRLKKQVQF-----WK------
>Naegr_30037
VLYNQLQVNLRIRPIIPEQDGEIDTVDEREIGKKIQKFEFDNVFGINSTQEQVFEDV-KPLATSILDGYNVCIFAYGQTGSGKTYTMEGSNRGVNYRTLDELFAMVNYEVEVAVMEIYNETLFDLLSLDIM-L--NKVAIPGLTKYKVSSSDDVRRVLSQGYDNRAVGNNNINAHSSRSHCIVSVFT--EGINSGKLHLIDLAGSERLKRTDVKGDRLKEAQSINSSLSSLGEVISALATKHIPFRNSKLTSLLQDSLGGNSKILMFVNVSPTSESCPETLCSLGFAQRARKVEIGKAE--KNVASK-----------------------
>Giala_GL50803_16425
-KEVNIAVVVRARPLNTREVAKSVVRSAV----QAKTYFFDKVFDETASQEFFYRQVVSPVVKDFLDGFNCTLFAYGQTGTGKTYTMIG-HAGMIPRVSNEIFSVLDYQVRVSHMEVYCEEIYDLLKEALKLFEER-LVILGLEEVLVKSPGEIMSLLIKSTENRRVAETKMNSSSSRSHSIFTICLIVKVIRISKLNLVDLAGSESAGKSGA--GRQQEASKINKSLLTLGRVINALTE-HIPYRESKLTRLLQDSLGGRTKTCIIATITTADLALDETTNTLEYMSRAKKIKNLPEVTTS--LRELLSAQKDQGGIFLTVENAARIQK
>Chlre_117343
AEESNVCVAVKIRPLVPAEVD-ETLFPGLST---QHNFTYDHVFGEEGAPDQLYPRCVAPLVAGLFKGYNATVFAYGQTGSGKTYTMGS-CRGVIPDAINDIFSRIAITVRVSFVEIHKEEIKDLLM-AITIRETQSVALYGAVEREVHSREEMAEVLEMGTLCRSTASTNMNNRSSRSHAIFSITL--EQRRCAKMHLVDLAGSERAKRTKAEGARLREGIHINRGLLALGNVINAIVD-HVPYRDSKLTRLLQDSLGGNSRTVMIACVSPADSNFEESLNTLRYADRARHIRNKPVVNR--PENLSLR-------RAL-AASESEMV-
>Lotgi_133948
-------------------------------------FAFDHCF--DQGQEAVFEALGVEILERAYEGYNGCIFAYGQTGSGKSYSMMG-QKGIIPRLCDTMFEKIVYKVEVSYMEIYNEKVHDLLDLNLKVRILG-PYVDGLSMLAVSSFEDINNLMNEGNKSRTVAATNMNNESSRSHAVFNIVLTQTGEKVSKLSLVDLAGSERAQKTGAVG-RLKEGSNINKSLTTLGLVISSLADAFVPYRDSVLTWLLKDNLGGNSKTVMIATISPAGDNYEETLSTLRYADRAKRIVNHAVVNENARRNQLRDAQS-----------ESEMTK
>Takru_SINFRUP00000162333
--MANIKVAVRVRPPNAREGPRLAVQD-LVK--KLLEFCFDYCY--DASQEEVFQDLGVSVLSGASEGYNVCLFAYGQTGSGKTYTMMG-SIGLTPRICQGLFRAQSSRVEISFLEIYNERVRDLLSRSLRVREKG-PYVEDLSQHVVTDCKQAMDLLEEGITNRITAATHNHDASSRSHAIFSIQYSQASEIVSKINLVDLAGSERADPNY-CR-RLTEGSNINKSLVTLGIVISALAQSFVPYRDSVLTWLLKDSLGGNSKTIMIATVSPATSSYNETLSTLRYAAHAKNIVNKPRVNENVRKSMLLSFEMQNLSPSL----QNQLTK
>Trybr_Tb11.02.0090
AEEGHVTVCVRARPLNEREKRPICLQNGTVS--GGKCFSFDRAF----SQTTVYEYLGIPVLQATIKGFNACVFAYGQSGSGKSYSMMG-DPGIIPRLSRGLFEMVNITVLVSYMEIYQERVNCLLNPNLKVRVLG-VYVEGISEVQVDSEESMMQVMHGGNQSRHIAATNMNDRSSRSHAIFSITVIQKTELRAKVNLVDLAGSERAKSTGAEG-TLREGANINKSLTVLGQVISALADGHVPYRDSTLTFILKESLGGNSKTFMLSTLSPAAANYDETMSTLRYADRAKSIVTRAVVNAGDKREKMKHYEELLRGGVMPDLADLSMTP
>Cyame_CMT097C
KLFNQVQVFCRVRPVLPTENDC---LDNDKI---QKIFDFDRVFGPEHSQEQIYEDT-SPLVTCALDGFNVCIFAYGQTGSGKTYTMSGSSRGVNYRALAELFRLCSCHIQISMLEIYNESLRDLISLEIK-LPDGKPYVPDLIWIPVEQLDHVWSVIEAGTRNRSQGATRMNIHSSRSHLIVSIMI--EAVSEGKLHLVDLAGSERVSRSEAEGDRLREAQHINKSLSALGDVFMALLAKHVPYRNSKLTYLLQDSLGGDSKTLMFVNVSPTAADETETLSSLMFAQRVAKVELPRAS--KHVSAQVAKYMKAVAK-AQDDIRSIVSNV
>Galga_ENSGALP00000020675
-----------------------------------QVFAFDHCF--NAGQEVVFKCLGEGILEKAFQGYNACIFAYGQTGSGKSFSMMG-QLGLIPRLCCALFQRITFKVEVSYMEIYNEKVRDLLDPSLKVRVLG-PYVDGLSQLAVTNFEDIESLMSEGNKSRTVAATNMNEESSRSHAVFNIIVTQTGEKVSKVSLVDLAGSERVSKTGAAG-RLKEGSNINKSLSTLGLVISSLADAFVPYRDSVLTWLLKDNLGGNSQTAMIATISPAADNYEETLSTLRYADRAKRIVNHAVVNENARKEQLSQAEA-----------ESELTV
>Galga_ENSGALP00000020676
-----------------------------------QVFAFDHCF--NAGQEVVFKCLGEGILEKAFQGYNACIFAYGQTGSGKSFSMMG-QLGLIPRLCCALFQRITFKVEVSYMEIYNEKVRDLLDPSLKVRVLG-PYVDGLSQLAVTNFEDIESLMSEGNKSRTVAATNMNEESSRSHAVFNIIVTQTGEKVSKVSLVDLAGSERVSKTGAAG-RLKEGSNINKSLSTLGLVISSLADAFVPYRDSVLTWLLKDNLGGNSQTAMIATISPAADNYEETLSTLRYADRAKRIVNHAVVNENARKEQLSQAEA-----------ESELTV
>Phypa_10710
MLYNEVQVYCRVRPFLAEEAGT-YIGENGELKDSRKSFTFNKCFPPTASQEEVFLDT-QPLIRSVLDGFNVCIFAYGQTGSGKTYTMSGPDWGVNYRALHDLFHITRYEIGVQMLEIYNEQIR---------NQLNGLNVPDASRMSVRSTEDVLDLMKVGQKNRAVGATALNERSSRSHSVLTVHV--HGTDRGSLHLVDLAGSERVDRSEATGDRLKEAQHINKSLSALGDVIAALAQKHVPYRNSKLTQLLQDSLGGQAKTLMFVHISPDVESFGETVSTLKFAERVSTVELGAAR--SNKSGEIQNLREQVAL-------AK----
>Giala_GL50803_13825
KPGNIESVFCRFRPFNEKFEP--SNPEFQQVGDSTKTFMFNRVFQCDTTQETVFDVSARHVLTQFLAGCNGTIFCYGQTGAGKSYTMTGPDKGLMPRVFNYLFDQLTHVVKCSFFEIYMERIRDLLGSNLQIRESKEVYVENLTY-RVDSATELLQYLKKGNANRVTAATNMNDTSSRSHSVLNIFLETEDRLRSQLYLIDLAGSEKASKTGAEGIRLDEARLINLSLSTLGNVISALSE-HVPYRDSKLTRILQDSLGGTSSTSLIICCSPSKYNEIETLSTLRFGERAKNVKNKIAMNQGLKMLEKANAEIA-----RLNSV--GDGV
>Leima_LmjF34.4260
LSAMSVKVAVRSRPMSDHELKEVIVRG-EVE--YGGKFLYDSAL--SASQAYVYDAIGAELLEHIMTGYNGCIFAYGQTGSGKTYCMMG-DPGLIPRIAQSLFEQSEVCVEVSYYEIYNEKVRCLLRPRLRVRKYG-PFIEGLAKFVVSTPYEFLNLMRDGNKVRTTASTAMNATSSRSHAVFAITLTQKTQKTSRLNLVDLAGSERASKTLATG-LLTEGATINKSLTCLGKVISALAEEHVPYRDSTLTWILKDNLGGNSKTVMLATISPSSLQYDETLSTLRYAERVKKIVNKAVVNENNEKSQLANASM-----------ASELTS
>Leima_LmjF14.1110
----------------------LSSSSTALSHSNGAVFQFDHVFATPATQADVFRTIGYPLVQHAFDGFNSCLFAYGQTGSGKTYTMMGA-SGVTPRICLEIFARKRWIVELGYVEVYNERVSDLLGVHVDVREHPSVFLEGQRLVEVGSLDDVVRLIEVGNGVRHTAATKMNDRSSRSHAIIMLLL--RTMTSSRMNLVDLAGSERVAQSQVEGQQFKEATHINLSLTTLGRVIDVLADMKAPFRDSKLTFILKDSLGGNSKTFMIATVSPSALNYEETLSTLRYASRARDIVNVAQEDPRR--EEQMEDMRQMAGGDPA---D-EREN
>Leima_LmjF25.1970
ATNTRGNVAVRVRPPLHRELH---VQEHNSIVS-RQSYTFDRVYAADATQEDVYELSARPAVLSVLEGYNATLMAYGQTGTGKTYTMEGFERGIVPRAVEDVFACIKFLVRASYMQIYNEVISDLLESSLAVRHTPQVYVDGLSEWIVRTPEDVYGLIAKGTALRATSATKLSELSSRSHAIFTIVV--E--AFGKLNIVDLAGSEKIRLAGVTGQRLEETKNINKSLHELGNVISALAAKHIPFRNSALTSALRDSLGGNCKTTLIACISPALESYAESLSTLMFANRAKNIQNHAVVNEMSQLQERTEMGGGANGLMSSTDT--LAAS
>Galga_ENSGALP00000016443
SDP--IEVCVRKRPLNKQEINCITVPSKCVLKLETQTFRFDFSFDECASNEMVYRFTARPLVQTIFEGGKATCFAYGQTGSGKTHTMGGDSKGIYAFASQDVFFLLDLDVYVTFFEIYNGKVFDLLNAKLRVLEDGKVQVVGLQEKQVSCSEDVIRMIEMGSACRTSGQTFANASSSRSHACFQIIL--R---VGKFSLVDLAGNERGADTSADRQTRMEGAEINKSLLALKECIRAL-GQHTPFRESKLTQVLRDSFIGTSRTCMIAMISPGMSSCEYTLNTLRYADRVKELSPHNGETQMEI--------------------GGDLSF
>Galga_ENSGALP00000037118
PNVDSVKVAVRVRPFSQREKDRCVISS-STS--HVKTFTFDLAYAGSAGQREVFRDLGQGVLQSAWQGYNATLLAYGQTGSGKSYSMIG-NRGLVPSVCEELCKAIQYQITFSMLEIYNEQVIDLLSKGLKIRQQG-FYVDGLKLVPCDNYAQIERLMDQGNKMRTTATTTMNASSSRSHMVITIQFKQVITKQSVINLVDLAGSERQKSSGSEK-RLKEGTRVNLSLTTLGNVISALAEAHIPYRDSVLTKLLQSALGGNSRTIMIAALSPADICYEETLSTLRYAERAKKIRNKAVVNATEKLSRMAGLGSAR---------ESSAQM
>Physo_127973
AEAENIAVCIRVRPMNERET-QDAALPAV--TPKGNTFQYDHIFEAGSDARDIYARVARRIVRSTLGGINGTIFAYGQTSSGKTFTMQGG--GILQLAVEDIFGFIDFLLRVSFLEIYNEVVRDLLG-NLKLRK-G-VYVE-CHEEIITNYEDIVTLLQTGNRNRTVGHTAMNDKSSRSHSVFRIVVESKAVLVASLNLVDLAGSESLRHTGNEGIRQREAGNINKSLLTLARVINSLAS-NAPFRDSKLTRLLQNSLGGNTRTLIICCVTPSDRYIEETKSTLQFAARAKDIKTSATVNEQT----LRRLKRENELKKLVN-S--NKTR
>Poptr_816703
KLYNQVQVYCRVRPFLSGQSNT-HI-EDGNIK-GCKSFSFNKVFGPLATQAEVFSDM-QPLIRSVLDGYNVCIFAYGQTGSGKTYTMTGPNQGVNYRALGDLFLLACYNVAVQMIEIYNEQVRDLLVGKIR-NH-TGLNVPDANIIPVSSTCDVIDLMYLGHRNRAVGATALNDRSSRSHSCLTVHV--QGRDRGCMHLVDLAGSERVNKSEVTGDRLIEAKHINKSLSALGDVIASLAQKHVPYRNSKLTQLLQDSLGGQAKTLMFVHISPEPDAVGETISTLKFAERVATVELGAAQ--VNKGADVKELKEQISS-------AKE---
>Caeel_CE01083
QLHNQLVVFYRIRPQLASETDPIDEMDNGVVGTRKTSAGADKVIPTDFSQDQIFNEV-SPIITSCIDGYNVCIFAYGHTGSGKTYTMDGPMPGINQRAIMQLFETAKYDIKVAMMEIYNEKIRDLLNLAIR-QEEGRSSIPGLEEVSVNSAEEVTETLARGRKNKAVAATEANIESSRSHVIVRVLV--SATNVGRLNLVDLAGSERVSQTNATGQLLKEAQAINKSLSELGNVVLALRQNHIPFRNCQLTRILEDSLNGDSKTLVIVHLSPDAKSLNESISSVNFAEKIGQVFTKSGT--MKRIPASPRK-------------------
>Danre_OTTDARP00000018136
LQHGGGHVFCRIRPLTRAEQAHVACLDDYSVPRGPREFQFDKIFNTECTQEEVFIES-SGLIQCAIDGFNVCIFAYGHTGSGKTFTMVGDNPGLIPRTFTRIFEIIEFKVSAYMLELYNDRLQDLFVIEIK-RRKGLVFAQGAETKDAASAGELFALFEQGSANRHIAATKMNVESSRSHLIIGIMI--ESRNFGKLSLVDLAGSERAAKTGAKDDQLKEANSINKSLSALGDVISALSMEHVPYRNNKLTQLMQDSLGGNAKTLMILNISPSDCNLDETLTSLIYATRVKAITNNAQR--NV-SKEIAQLKEVILK-----LK------
>Poptr_279914
ESSECVRVAVNIRPLITPELL-DIITPGEQI---SHSFTYDYVYGSTASSSEIFNDCVAPLVEALLNGYNATVLAYGQTGSGKTYTMGT-NSGIIPKVMDSIFKRVEFLIRVSFIEIFKEEVFDLLD-PIQIRETANITLAGVTEAEVRNKEEMASYLSRGSLSRATGSTNMNSQSSRSHAIFTITM--EQKKCAKLHLVDLAGSERAKRTGADGMRFKEGIHINKGLLALGNVISALGDGHVPYRDSKLTRLLQDSLGGNSKTVMIACVSPADTNAEETLNTLKYANRARNIQNKAVVNR--PELLFYR--------------EVELQL
>Naegr_80962
SSADSVKVAVRVRPFKDYEIEKCIVQG-QTI--KENKFTFDYSY--DADNKVLWNDMGESMLANCWQGYNTSMFAYGQTGSGKSYSMIG-DEGLVTMASKRIFQKIEYGVEASMLEIYNEEIKDLFNPGLKIRQTG-VYIEGLSKHVAQGEDQILKLLKQGEDARTTGATAMNKTSSRAHTVFILYVKQTVQKVSSINLVDLAGSERMARTGATG-RAQEGININLSLTSLGNVIKALADCFIPYRDSKLTHLLKESLGGNSRTIMIAAISPADVNYDESLSTLRYADRAKQIVNKAIVNESAKKNQLAGKGIVAGENTEGSTGASEMQM
>Physo_142668
DDGSSVRVAVRIRPLIGREKV-ECVSEEEVM--KNRAFTYDYVFGKYVQQSDIW-RCVDPLIKATFDGYNSTIFAYGQTGSGKTYTMGS-DYGIIPRVISYMFDQIKAVLKIRFLEIYGEEIHDLLV-KVSLREAENVQVTGASEVEVVDSDECMRLLERGTLCRTTGSTLMNAHSSRSHAIFTVTM--VQHISSYFNFVDLAGSERQKRTQAEGKRLKEGIDINKGLLALGNVISALGDVHVPYRDSKLTRMLQDSLGGNSRTLMLTCVSPADVNFEETLNALKYANRARNIQNKPVVNR--EEVHRLR--------------FDRAEN
>Homsa_NP_006836.1
TDP--IEVCVRKRPLNKQELAIISIPSKCLLKLENQAFCFDFAFDETASNEVVYRFTARPLVQTIFEGGKATCFAYGQTGSGKTHTMGGDSKGIYAMASRDVFLLKGLEVYVTFFEIYNGKLFDLLNAKLRVLEDGKVQVVGLQEHLVNSADDVIKMLDMGSACRTSGQTFANSNSSRSHACFQIIL--R---HGKFSLVDLAGNERGADTSADRQTRMEGAEINKSLLALKECIRAL-GQHTPFRESKLTQVLRDSFIGESRTCMIATISPGISSCEYTLNTLRYADRVKELSPHSGEQLMET--------------------GAELSS
>Homsa_OTTHUMP00000010066
TDP--IEVCVRKRPLNKQELAIISIPSKCLLKLENQAFCFDFAFDETASNEVVYRFTARPLVQTIFEGGKATCFAYGQTGSGKTHTMGGDSKGIYAMASRDVFLLKGLEVYVTFFEIYNGKLFDLLNAKLRVLEDGKVQVVGLQEHLVNSADDVIKMIDMGSACRTSGQTFANSNSSRSHACFQIIL--R---HGKFSLVDLAGNERGADTSADRQTRMEGAEINKSLLALKECIRAL-GQHTPFRESKLTQVLRDSFIGESRTCMIATISPGISSCEYTLNTLRYADRVKELSPHSGEQLMET--------------------GAELSS
>Homsa_OTTHUMP00000010067
TDP--IEVCVRKRPLNKQELAIISIPSKCLLKLENQAFCFDFAFDETASNEVVYRFTARPLVQTIFEGGKATCFAYGQTGSGKTHTMGGDSKGIYAMASRDVFLLKGLEVYVTFFEIYNGKLFDLLNAKLRVLEDGKVQVVGLQEHLVNSADDVIKMIDMGSACRTSGQTFANSNSSRSHACFQIIL--R---HGKFSLVDLAGNERGADTSADRQTRMEGAEINKSLLALKECIRAL-GQHTPFRESKLTQVLRDSFIGESRTCMIATISPGISSCEYTLNTLRYADRVKELSPHSGEQLMET--------------------GAELSS
>Ostta_16888
AQTAKLLVAVRTRPVLTRC-----DQRS-----KARRYTFDVAFNESATNAEVYEATARSFIS-VVNGMNSTVFAYGSTGSGKTHTMIGY--GMMFLSLVDIFDQIEFEVTCSYLEVYNELIYDLLI-PLELREDG-PVPMGLTRIAVKGPDDITKLLHEGNERRSIDHTEANATSSRSHAVLEITVRRWHVLCGKLSLVDLAGSERASDTQ-CGQKLRDGANINKSLLALANCINALR--YIPYRNSKLTRLLKDGLSGNSRTAMIATVSASSEQYNHTINTLKYANRAKEIKTN--------IARIDDSQ------------------
>Poptr_819946
SEICSVKVALHIRPLIADERL-DCVSPRLQI---THSFTFDHVYGNGGASSAMFEQCVAPLVDGLFQGYNATVLAYGQTGSGKTYTMGT-QTGLIPQVMGALFNKIEFQLHVSFIEILREEVRDLLD-PIQIREASNITLAGSTEVAVSTLQEMAACLEQGSLCRATGSTNMNNQSSRSHAIFTITL--EQMRCAKLHLVDLAGSERAKRTGTDGLRLKEGIHINKGLLALGNVISALGDMHVPYRDSKLTRLLQDSLGGNSKTVMIACISPADINAEETLNTLKYANRARNIQNKPVANR--LELCARG--------------EAKLHS
>Galga_ENSGALP00000010660
PEGAAVRVAVRVRPLLPKEVL-SCLRAATAL--HRRRFRFAAVLPEAAGQEAVYSACVRPLLRAFFQGFNATVFAYGQTGSGKTYTIGE-EQGIIPRAMAETFQLIDYTVRVSYLEVYKEEFRDLLQ--IQIREDDKIVLCGVKESEVEGLDEVLSLLEMGNTAKHTGATHINAQSSRSHTIFTVTM--EQRRVSKFHFVDLAGSERIVKTGNTGERLKESIQINCGLLALGNVISALGDSHIPYRDSKITRILKDSLGGNAQTVMIACVSPSSSDFDESLNTLNYASRAQNIQNKAVVNC--KALEQRH--------------QEECAT
>Phypa_3525
---------------------------------KDRRFTFDHVFGPIVSQEDVYIDCVKPLVESCCAGYNATVLAYGQTGSGKTFTMGC-ELGILPRAIRQLFECVEFLIKCAFVEIYNEEIKDLLH--ISIREDANIVLAGVKEEVVTSFESMIRFLEHGSVFRTTGSTLMNQHSSRSHAIFTIIV--EQRSTAKFHLVDLAGSERAKRTGAVGMRFKESVTINCGLLALGNVISALGDQHVPYRESKLTRMLQDSLGGNSRTCMIACISTADTNFEETLNTLKYANRARNIRNNPVINR--P--------------------------
>Poptr_295298
RLYNEVIVFCRCRPLNQVEITKFDSSQDNELDSSKKQFKFDHVFGPEDNQEAVFVQT-KPIVASVLDGYNVCIFAYGQTGTGKTFTMEGSNRGVNYRTLDELFRVSRYGLFVSMMEVYNEKIRDLLILEIK-QAEGTQEVPGLVETRVTGTEDVWDLLNSGSRARSVGSTSANELSSRSHGFLRVTV--KGENRSHLWMVDLAGSER------XGERWKESQFINNSLSALGDVISALASKHIPYRNSKLTHMLQSSLGEXCKTLMFVQISPSVTDLGETLCSLNFASRVRGTESGPAR--KQALTELFKYKQMVEKLKHDEK-RS----
>Caeel_CE12344
EETDSIEVVCRLCPYTGST---PSIAGSIR-P--EKVFRFGRVFSENDGQATVFERTSVDLILN-LLGQNSLLFTYGVTGSGKTYTMTGPETGLLPRTLDVIFNSIVCSVFVTYVEIYNNYCYDLLE-KREIRQ---MYVDGAKDVEVSSSEEALEVFCLGEERRRVSSTLLNKDSSRSHSVFTIKLVMAQIIVSQLCLVDLAGSERAKRT-QVGERLAEANSINQSLMTLRQCIEVLRR-QVPYRQSKLTHL-KNYLEGG-KIRMVICVNPKPDDYDENMSALAFAEESQTIEV------KKQ---HSFFTQWSELDGSVRMEDSMYKK
>Caeel_CE12346
EETDSIEVVCRLCPYTGST---PSIAGSIR-P--EKVFRFGRVFSENDGQATVFERTSVDLILN-LLGQNSLLFTYGVTGSGKTYTMTGPETGLLPRTLDVIFNSIVCSVFVTYVEIYNNYCYDLLE-KREIRQ---MYVDGAKDVEVSSSEEALEVFCLGEERRRVSSTLLNKDSSRSHSVFTIKLVMAQIIVSQLCLVDLAGSERAKRT-QVGERLAEANSINQSLMTLRQCIEVLRR-QVPYRQSKLTHL-KNYLEGG-KIRMVICVNPKPDDYDENMSALAFAEESQTIEV------KKQ---HSFFTQWSELDGSVRMEDSMYKK
>Batde_BDEG_00161
PGLVPLRVALRVRPAVVQQDG-VCVHPGEVVAGQRKSFTFDSTYGPESTQREIFEGLVAPLMNQFFEGFNATILAYGQTFSGKTFTMGS-IRGIIPRVVLDIFEHIEYQIRASFVEIYQEQIRDLLM--IAIRENKLITISGIHEESVSTPAALMRCLERGGVERTTGDTHIHSYSSRSHAIFTITL--EQISRSKLQLVDLAGSERLKRTGAEGVRLRESVKINSGLLALGNVISALGSTHIPYRDSKLTRLLQDSLGGNSRTIMIACVSPLDDDMDETLNTLKYAYRARKIHNKPVVNL--HQLQGRS--------------QYRTIN
>Phatr_779
-----MLVYCRVRPMTITELQKVESLSETEVTNKWKSFAFDRVWGPDQSQQSVFQDV-EPLALSVVDGFNACIFAYGQTGSGKTFTMEGTQYGISYRTIQKIFHLLAAEMFLGMLEIYNDEVYDLLGLDIR-RKDGRIEVPNLTRESVQSIQEVMELLKRGNSNRATASTDMNEHSSRSHMVLSVDV--YSG-KGTLYLVDLAGSERVRKSNVQGDQLKEAGYINKSLSALGNVMEALDRKHVPYRDSKLTYLLQDSLGGNSRTMMVVAICPTDSSYDESVHALQFATRVRRIQIGAAQ--RNVSKNLE---------------------
>Leima_LmjF17.0800
AAAENI-VLVRCRPFSEKENAKSCVDVQNTV-GEPDRWTFDAVINNSFSQEDIFTQFIMPLTESVLGGFNATVFAYGQSGSGKTHTMTGVLEGVIPRCVKHIFDSVTVSMYVSFMELYNGKVRDLLVLDIRENKDHTFFVKGAVVAQVKFPEDVIRHLEEGTDRRRVASTELNADSSRSHSVFSLIL------SSKLNLVDLAGSERQGKTGASGDTLKEGCNINLSLSALGTVIDTIVKGHVPFRSSPLTMLLKDSLGGNSKTVMFANINPSERNVSETVSTLRFADRAKQIKNKPVVNMKDQKLAKYESEGT----------EVLVDA
>Leima_LmjF01.0030
EEV--KRVAIRKRPLSAGEQTTMDADNSGEIKTHVHRFFFDEVFDEACDNVDVYNRAARALIDTVFDGGCATCFAYGQTGSGKTHTMLGKEPGLYALAAKDMFDRLDTRIVVSFYEIYSGKLFDLLNRPLRALEDDKVNIRGLTEHCSTSVEDLMTIIDQGSGVRSCGSTGANDTSSRSHAILEIKL--K---SGKFTFIDLAGSERGADTDCARQTRLEGAEINKSLLALKECIRFL-DQHVPFRGSKLTEVLRDSFIGNCRTVMIGAVSPSNNNAEHTLNTLRYADRVKELKRNATRTVPDDFFDTTESRPPRRTTTRLSTALSTLV-
>Caeel_CE31717
EETDSIEVVCRLCPYTGST---PSIAGSIR-P--EKVFRFGRVFSENDGQATVFERTSVDLILN-LLGQNSLLFTYGVTGSGKTYTMTGPETGLLPRTLDVIFNSIVCSVFVTYVEIYNNYCYDLLE-KREIRQ---MYVDGAKDVEVSSSEEALEVFCLGEERRRVSSTLLNKDSSRSHSVFTIKLVMAQIIVSQLCLVDLAGSERAKRT-QVGERLAEANSINQSLMTLRQCIEVLRR-QVPYRQSKLTHL-KNYLEGG-KIRMVICVNPKPDDYDENMSALAFAEESQTIEV------KKQ---HSFFTQWSELDGSVRMEDSMYKK
>Homsa_OTTHUMP00000159481
DSMEKVKVYLRVRPLLPSELE-QGVRVETALEG-THRFTFSQIFGPEVGQASFFNLTVKEMVKD-VLGQNWLIYTYGVTNSGKTHTIQGIDGGILPRSLALIFNSLRFSIWISFFEIYNELLYDLLE-TLRLCN---PYVKDLNWIHVQDAEEAWKLLKVGRKNQSFASTHLNQNSSRSHSIFSIRILHLVPKISELSLCDLAGSERC-KD-QSGERLKEAGNINTSLHTLGRCIAALRQ-LVPFRDSKLTRV-QGFFTGG-RSCMIVNVNPCASTYDETLHVAKFSAIASQLVH------APPSF-EHSLQVSPSLEKGAKADQVLLKE
>Caeel_CE37926
MADTCVQVALRIRPQGNREKL-VCTSPNDTI--GDRSFTYDHVFDMPTLQYVVYESCVEKLVDGLFDGYNATVLAYGQTGSGKTHTMGT-DLGVIPRAIQHTFRKIAFEVSVQFVELYNDDVLDLLS-SIRIHEDSRIVLHGVEQRSVFDMHGTMDILKNGALNRTVAATNMNEQSSRSHAIFTLHL--KQQRCAKFHFVDLAGSERMKRTGATGDRAKEGISINVGLLALGNVIAALGGSHVPYRDSKLTRLLQDSLGGNSRTLMIACCSPSDSDFVETLNTMKYANRAKEIKNKVVANQ--KELLEFK-------QGR-RTVTSRVKE
>Arath_AT5G66310.1
GTQEKIYVSVRMRPLNDKEK-NDVDWNNI--RHYPSAYTFDRVFSPECCTRQVYEQGAKEVAFSVVSGVNASVFAYGQTSSGKTYTMS----GITDCALVDIYGYIEFILKFSAMEIYNESVRDLLS-PLRLLK-G-TVVEKLTEETLRDWNHFKELLSVCKAQRQIGETALNEVSSRSHQILRLTVESISTLTATVNFIDLAGSERASQSLSAGTRLKEGCHINRSLLTLGTVIRKLSK-HIPFRDSKLTRILQSSLGGNARTAIICTMSPARIHVEQSRNTLLFASCAKEVTTNAQVNVKA----VKHLQREAKLESELR-S--QLES
>Auran_27999
EIGEKLAVIARCRPPVACETADFPAGCDGDVAGLKQRFEYDAVFRPGSTQAEVFEAI-CPLVQSAFDGFSVCIFAYGQTGSGKTHTMEGPDRGVYFRALRELFHA-AVAVKLSMLEVYNETIVDLLALEVR-Q-GAGHSVPGLTSLDVESLDEVQRLTERGGANRSVGGHDLNARSSRSHLIVALDV--STTVRARLNLVDLAGSERLSRTGATGDRLKEAQNINKSLSALGDVIAALAKKHVPYRNSKLTFLLQDSLSRHAKVLMFVNISPAESNASETICSLAFASRCRDVALGAAS--NKPAIELAKAKQEIRALKAKLAA------
>Triva_XP_001314093.1
SGGTAITVVIRVRPPNNTE-----SSRS-----KDISFGFDKIFDEDATQEDVFDMVKNTVFG-LLDGYNCTVFAYGATGSGKTFSMAGQ--GIMARSVEYIFQSISAKICISYMEIYNEVIRDLLQ-ELKIVDDG-IIVTGLSHRYPTTTAEVLELIQIGNANRTQAPTEANANSSRSHAILQIIVENCVSKVGKLSLIDLAGSERA--TT-TGVRLRETAKINCSLLALGNCITAL---HIPFRQSKLTRLLMDSLGGNCKTIYLSCISPSYMTYEDTFNTLQYANKAKNIKIN--------NVKIEKLRDQHTLQSRAVNLIQFPKS
>Trybr_Tb927.3.2040
NGDSESNVVIRVRPPLPRELK---VRDRSSIVA-TQTFTFDYVHDRYDLQRDVYERSARSAVLSVVEGYNATLLAYGQTGAGKTYTMEGFQHGIIARAVEEIFSIMDYTIRASYMQIYNEVISDLLKRSLVVRHTTRVHVDGLSEWNVCSPRDVYYLMERGTSRRATEATRMSELSSRSHAIFILTV--E--TVGKLNIVDLAGSEKVRQSGVSGQRLEEARCINKSLHELGNVISALAQRHVPFRNSVLTSVLRDSLGGNCKTTLIVCISPALESHAETLSTLLFANRAKNIRNTAVINETQHMQLQSQ---------QGLDV--VEAS
>Naegr_33335
-------------------------------------FTFDHIFKSGSKQGDLFNVVGKPVVEDIFKGYNGTVFVYGQTGSGKSYTMMGPLKGLIPRMIEEIFDRVEFTIQISYIEIYLEKIRDLLHQDLKIKEDREVYIKGATE-YVTSVEEVYNLLKVGAGNRVVSSTRMNDESSRSHSIFIITIGQKHLVTGKLFLVDLAGSEKVKKTGASGQTLEEAKNINKSLSALGMVINALTD-FVPYRDSKLTRLLQDSLGGNSRTTLIINCSMSSYNEDETLSTLRFGFRAKNIKNKPKVNRSAKLLDKAKEEIR-----ELKEY------
>Poptr_780985
VREEKILVTVRVRPLSRREQ-YDLAWDDL--K--ATSYKFDKVFDPSCSTLKVYEEGAKNVALSALTGINATIFAYGQTSSGKTYTMR----GITENAVTDIFEHIVFILKVSALEIYNENVIDLLN-HLRLLR-G-IIVEKLVEEVVKDIHHLRHLIGICEAQRQVGETSLNDKSSRSHQIIRLTVESSKSFLASLNLVDLAGSERASQTNADGARFKEGSHINRSLLTLTTVIRKLSG-HIPYRDSKLTRILQHSLGGNARTAIICTMSPALSHVEQTRNTLSFATSAKEVTNNAQINMKK----VKHLQKEERLEAELR-S--QRDS
>Strpu_GLEAN3_16655
------------------------VLRS-----RERHYVFDRAFDETSTQAEVYDVTTKDLIR-VTEGYNATVFAYGATGAGKTYTMLGD--GIMARALNHLFTEMVFSVTMSYLEIYNEMIRDLLY-FLDLREDN-VQVAGIQQISTTSTTEIMNLLMRGNKERTQEPTAANKTSSRSHAVLQVTVKEQQIKIGKLFMIDLAGSERASQTK-RGKRMIEGAHINRSLLALGNCINAL---YVNYRDSKLTRLLKDSLGGNCYTVMIANISPADYLFEESKNTLLYADRAKKIKLK--------ITSGDNIVWKS---------APFATF
>Auran_32044
AESFHVKVAVRVRPLLKHD-----YLYV-----RERAYEFDHVYGPGDDTGRVFREAVRPMVV-VLEGVNVTIFAYGQTGSGKTHTMLGR--GVMRLTLAEMFGKAACRFLVSFVELYNEEIRDLLL-GLDLREDG-PCIAGVTEVAANEVDEVMSLLAAGNGRRTQESTRANSESSRSHAVLQIAIESSVKRTSKLSMIDLAGSERAAETR-SGARLQEGARINRSLLALGNVINALK--YVNFRDSKLTRLLKDSLGGNCRTLMLAHVGPSSSSFEETLNTLKYAHRARAIKNS--------KID-----------------------
>Trybr_Tb927.7.3830
-------VAVRVRPQNTSEMS-RANTSYSTIQPRAQTFQFDNIFLPPAGQLEVYEAIGRPLVMHAFNGYNSCLFAYGQTGSGKTYTMMGG-AGVIPRLCLEIFEKRRWKVTVGYVEVYNERVSDLLAVFVDVREHPTVFIEGQRLQEVSSVEEVVELIELGNRVRHTASTKMNDRSSRSHAIFMLIL--HSTQSSRMNLVDLAGSERVAQSEVVGQQFNEARYINLSLTTLGRVIDMLADMNPPYRESKLTYILKDSLGGNSKTFMIATVSPSALNYEETLSTLRYASRARDIVNMTREDPRR--EEQMEQMRQIKGKDPT---D-EKEN
>Phypa_130123
ESSQAVQVALNIRPLIALERA-DCITPGERI---THSFTFDHVFGSSGLLSGLYEKCVKSLVDGLFHGYNATVLAYGQTGSGKTYTMGT-IDGVIPHAMQHIFKQIDFQIRVSYIEILKEEVHDLLD-PIQIRETTNITLAGVTETDVKSLEEMAACLEQGSLCRATASTSMNSQSSRSHAIFTITL--EQRRCAKLHLVDLAGSERAKRTGADGLRFKEGVQINKGLLALGNVISALGDGHVPYRDSKLTRLLQDSLGGNSSTVMIACVSPADSNAEENLNTLKYANRARNIQNKPMVNR--PELLCAR--------------ESELHE
>Phypa_10474
----AVQVALNIRPLIALERA-DCITPGEQI---THSFTFDHVFGSSGSLSGLYDKCVKSLVDGLFHGYNATVLAYGQTGSGKTYTMGT-IDGVIPHVMQDIFQHVDFQIRVSFIEILKEEVHDLLD-PIQIRETSNITLAGVTEPDVKSLEEMAACLEQGSLCRATGSTNMNSQSSRSHAIFTIML--EQRRSAKLHLVDLAGSERAKRTGADGLRFKEGVHINKGLLALGNVISALGDGHVPYRDSKLTRLLQDSLGGNSSTVMIACVSPADSNAEETLNTLKYANRARNIQNKPTVNR--PELICAR--------------EAELDG
>Phypa_131711
-------------------------------------FTFDHVAGEFVTQEELFRVAGLPMVDNCMAGYNSCMFAYGQTGSGKTHTMLGDNRGMTPRVFEYLFAKIKYKCRCSFLEIYNEQISDLLETNLPMREDMNVYVEGLLEVEVQNVQDVLHLLLLGATNRKVAATTMNRESSRSHCVFTCII--ENFRFGRLNLVDLAGSERQKATGADGERLREAASINKSLSTLGLVIMVLVDAHVPYRDSKLTFLLQDSLGGNSKTTIIANISPSSCASSETLSTLKFAQRAKFIQNNVS---CLY--------------------------
>Leima_LmjF14.1120
-------------------------------SEEARIFQFDHVFATPATQADVFRTIGYPLVQHAFDGFNSCLFAYGQTGSGKTYTMMGA-SGVTPRICLEIFARKRWIVELGYVEVYNERVSDLLGVHVDVREHPSVFLEGQRLVEVGSLDDVVRLIEVGNGVRHTAATKMNDRSSRSHAIIMLLL--RTMTSSRMNLVDLAGSERVAQSQVEGQQFKEATHINLSLTTLGRVIDVLADMKAPFRDSKLTFILKDSLGGNSKTFMIATVSPSALNYEETLSTLRYASRARDIVNVAQEDPRR--EEQMEDMRQMAGGDPA---D-EREN
>Phypa_40278
-----VQVALNVRPLITQERI-DCILPGEQI---SHSFTFDHVFGSTGTLSTIFDRCVAPLVEGLFHGYNATVLAYGQTGSGKTYTMGT-SDGVIPKVMETIFNKVEFNLRISFIEILKEEVHDLLD-PIQIRETGNITLAGVTETEVTTLAEMAICLEQGSLCRATGSTNMNSSSSRSHAIFTITV--EQKRCAKLHLVDLAGSERAKRTGADGMRFKEGVHINKGLLALGNVISALGDGHVPYRDSKLTRFLQDSLGGNSRTVMIACVSPADSNAEETLNTLKYANRARNIQNKPTVNR--PELICAR--------------ETELEA
>Parte_GSPATP00026265001
NGVSNILVAIRVRPLSQKE-----LLRL-----KETNFAFDFVFDQWATQEMIYQNTTEFLLG-VLEGYNTTVFCYGATGSGKTFTMIGQ--GLMPRALQQLFNF-NTQFKVCYVEIYNENIKDLLT-NLEIREDG-IQIAGVTEVEVKTVSEVLALLKVGNKNRSKEATDANKESSRSHAILQLQVESKSVIQSKFSLVDLAGSERAANTN-KGQRMIEGANINKSLLVLGNCIQSLE--FIPFRNSKLTRLLKDSLGGNCRTVMISNVTSAVSCFEETYNTLVYANRAKNIKTV--------MAQIQNLRQEEELKQLIQQQQKQAKS
>Toxgo_76.m01598
KYYNEIEVYCRVRPMAKYEIEKVFPVDEYSVSKGDKEFMYDRTFPPECTQEEVYEDT-KRLIQSVIDGFNVCIFAYGQTGSGKTFTIQGGNPGIAPRAINDLFDTLKYEAEVYMCELYNNQLIDLLLLEIK-KATGMVTIPGITLKKVADKETLAKTFAWGLDARHVSGTAMNAESSRSHLIFSVIV--RVEDSGKLSLIDLAGSERVSKSGVTKERLVEAKEINKSLSALGDVISALSSGFIPYRNHKLTQLMSDSLGGTAKTLMFVNISPADYNTDETVTSLMYASRVKLITNDASK--QV-SKQMAALKDKVKY-----LTPSDFED
>Phypa_115683
---------------------------------------ADKVFGSETSTLEIYETHTKDIIASAVRGFNGTVFAYGQTSSGKTYTMRG---GIIPLAVQEIFKNIEFLLRVSYMEIYNEEINDLLA-KLQVHR-G-IFVAGLREEIVVSPEQVLDLMTAGENYRHVGETNMNAYSSRSHSIFRMVIESRAVRVSVLNLVDLAGSERVAKTGAEGARLKEGTHINKSLMTLGTVINKLSE-HVPYRDSKLTRILQPALGGNAKTAVICNITPAQIHVDETKGTLFFASRANRVTNCAQVNEAA----LKRQKKEEELRSKLR-E--AQIR
>Galga_ENSGALP00000017285
PNVDSVKVAVRVRPFSQREKDRCVISS-STS--HVKTFTFDLAY---KDENEVFRDLGQGVLQSAWQGYNATLLAYGQTGSGKSYSMIG-NRGLVPSVCEELCKAIQYQITFSMLEIYNEQVIDLLSKGLKIRQQG-FYVDGLKLVPCDNYAQIERLMDQGNKMRTTATTTMNASSSRSHMVITIQFKQIITKQSVINLVDLAGSERQKSSGSEK-RLKEGTRVNLSLTTLGNVISALAEAHIPYRDSVLTKLLQSALGGNSRTIMIAALSPADICYEETLSTLRYAERAKKIRNKAVVNATEKLSRMAGLGSAR---------TSMETC
>Sacce_YEL061C
-EELNITVAVRCRGRNEREISSVVVNITE----NAKRYTVDKVFGPGASQDLIFDEVAGPLFQDFIKGYNCTVLVYGMTSTGKTYTMTG-AAGIIPRVLLKLFDTLDYVVKCSFIELYNEELKDLLDKKLRIFDSG-IYIQNLQEFHITNAMEGLNLLQKGLKHRQVASTKMNDFSSRSHTIFTITLYKKLFRISKMNLVDLAGSENINRSGA--NRAKEAGSINQSLLTLGRVINALVD-HIPFRESKLTRLLQDSLGGNTKTALIATISPAKVTSEETCSTLEYASKAKNIKNKPQLGSM--IKSDLLSTKSKEGIYMSQDHDLEIES
>Phatr_15264
-------VAIRMRPLNSNES-ARQVWPKI--PGGRTFFTFDKAFSESSTTQQVYDDVAKNIVNSVVTGLNGTIFAYGQTSSGKTFTMQGG--GVVHMAAQDIFNRIIFLVRASFLEIYNEEVRDLLA-TLAVRR-G-VFVQS-NEEIVTDFESLLSILFRGEKSRAFASTAMNERSSRSHTIFRITIESRAVLISTLNLVDLAGSESVRHTGATGDRQKEGGMINQSLLTLSRVIVALGT-HINFRDSKLTRILQPSLSGNARMAVICCATPSELYLEETRSTLQFASRAKLVKTNAQVNERS----IRRLQKEAE--------------
>Apime_GB14780-PA
LSKDPVQVYCRLRPMQYST---ISMKDTTNFS--EIQTTFSHVFTPDATQKDVFNIVALPLVEN-VIGRNSLLFTYGVTGSGKTYTMTGSDAGIMPRCLDVIFNSIVYAVFVTYVEIYNNSVYDLLE-SKIVRN---MYVHAVTEIEVKSSDEAFEIFQRGQRRRRVAHTALNAESSRSHSVFTIRLVQAVVCITQLSLVDLAGSERTNRT-KTGQRLREAGNINNSLMTLRSCLEILRE-MVPYRDSKLTHL-KNYFDGG-QVRMIVCVNPRTDDYDETIQVMKFAEMTQEVQV------ARPITKNKLFKEA---RSKLQKETNLMHQ
>Monbr_15748
---MSVKVAVRCRPFNRREVNECAITE-STV--RHRQFTFDHSF--DADQESVYTAVGQPLLDEAFQGYHGTIFAYGQTGAGKSYSMMG-------------------GVEVSYMEIYLEKVKDLLAPTLRVRSTG-PYVEGLTSHAVSNFAMVQQLMDDGSRMRTVKATAMNDVSSRSHAIFQLIFTQTQERVSKISLVDLAGSERSGQINAKS-RMKEGNVINQSLSTLGKVISTLADGHVPYRESVLTWLLRESLGGNSKTLMLAAISPAAINYEETLSTLRYANQAKNIVNRAVVNETATRLELASAQ------------------
>Rhior_RO3G_06452.1
-MSGNIKVVVRCRPLNQRERTIELVRG-QTI--TVKAFTFDHSY--HADQELVYNDLGKELLDHAFDGYNCCIFAYGQTGSGKSYTM-------VFRTCVELFERITFQVEVSYIEIYNEKVRDLLNPNL--------------------------------KARTVASTQMNATSSRSHAVFTLFLTSTKEKAARISLVDLAGSERATTTGATG-RLKEGANINKSLTTLGKVIAALADHHIPYRDSVLTWLLKDSLGGNSKTAMIAAISPAD--YDETLSTLRYADQAKRIKNKAVINENTRKDTLMIYAPEV---------QQKISL
>Galga_ENSGALP00000023720
ADP--IDVCVRKRPLNRKETLLITIPSKDVVRLENQTFRFDYAFDETAPNEMVYRFTARPLVETIFERGMATCFAYGQTGSGKTHTMGGDSKGIYALAARDVFLMLELQVYATFFEIYSGKVFDLLNTKLRVLEDGKVQVVGLQEREVKCVEDVLKLIEIGNSCRTSGQTSANAHSSRSHAVFQIIL--R---HGKFSLIDLAGNERGADTSADRQTRLEGAEINKSLLALKECIRAL-GRHTPFRASKLTQVLRDSFIGESRTCMIATISPGMASCENTLNTLRYANRVKELTIDPS------------------AAGDIRPILKEVSF
>Tetth_61.m00259
QTKANFQVCVRIRPLNSKE-----VNKK-----PEKEFIFDKVFDENASTEQVFQEAIYPTVH-ITSGYNSTVFAYGMTGAGKSYTIFGN--GLALMIIQSLHKQAQIKFKFSYLEIYNENIRDLMV-NLMVIEDG-VFVPDLTEYPLEDPQDINNFIIQGNTRRIMASTAANQFSSRSHAIIQIICEQVKKTQSKLCIVDLAGSERAASTE-RGMRLTEGANINRSLLALGNCINLLD--FVPYRDSKLTRLLKESLGGNTKSIMVACISPSSLCYEETINTLKYAVRARKIKKS--------EMTVNGLRQEINLKTQLDMKQYNNFI
>Capsp_183430
KQTDPVHVYCRIKPLDDPD---PVIKPSSAAV--ESQYSFEYVFDEYASQKAVFEHIALPLVED-VLGKNALLFAYGVTCSGKTHTMTGPDPGVLPRCLDVMFNSINYAVFVSYVEIYNNYIYDLLE-SRVLRN---MYVSSVTEVEVKSTEEAYEVLWKGQRRRRVAHTALNTESSRSHSVFNVRLVQAKVCVSQLALVDLAGSERTGRT-NTGDRLKEAGNINQSLMALRACIEALRE-MVPYRDSRLTHL-KNYFDGG-KVRMVVCVNPMEEEYDESLQVMKFAELTREVQV------ARPQVRRDQIRTE------VAENRTLIDR
>Ostta_19771
HLHNTIQVFCRIRPPSETENSD-RVDRKGRLAPKKYDFTFDRVFAKNGDQKEVFDEV-SLLVQSALDGYKVCIFTYGQTGSGKTYTMLGGERGLIPRSMEQIFASQKVSITATLLEIYNEDIRDLLTHKIK-HDEGNTHVTNVTQCEVFSPADVESLMQQANAARAVAKTNMNDRSSRSHMVMSLCV--DGVNHGALNLVDLAGSERLKTTGATGDRLKEAQAINSSLSSLGDVIFSLANKHIPFRNSKLTYLLKNSLGGDSKTLMLVNVSPALESAQETLCSLRFASKVNTCALKSAK--SKS--------------------------
>Naegr_34430
--------------------------EINTV-SKGITFTFDEVFGITASQSSVFESVGKPLIEDIIKGYNCTIFAYGQTSSGKTYTMMNLERGIAPRMVCGLFEAIEFTVKVSFFEVYMEKLYDLFSQNLNVKEDTNFYVEDLSL-YVSSEEEVLRLMKIGNKNKKISSTKMNRDSSRSHTIFSITVTQHDTRVSKLYIVDLAGSEKVSKTEATGLRLEEAKTINKSLATLAKVINALTE-HVPYRESKLTKLLQDALGGNARTTLMVNCSPSTINEEETISSLRFGHSAKNIKNKPKVNLSDSQLAVAKQE------------------
>Phypa_147128
SGEEKIYVTVRVRPLSAKEV-SDADWSEA--K-FPAAYTLDRVFGPDCLTRRVYEEGAKDVALSALTGLNSTIFAYGQTSSGKTYTMR----GVTESAIADIFEYIEFLLKASALEIYNEVVKDLLT-PLRLLK-G-TVVDKLKEEVIRDISHLRQLIKICEAQRQVGETSLNDTSSRSHQIIRLTVESHASLIASLNFVDLAGSERASQTHADGTRLREGAHINRSLLTLSTCIRKLSG-HIPFRDSKLTRILQHSLGGNARTAIICTMSPAHSHVEQSRNTLAFATRAKEVTNTTHINMKV----VKQLQKEARLEAELK-V--ERDA
>Orysa_Os01g33040.1
VKEEKIFVTVRVRPLSKKEL-KDQAWDNL--K-APTSYTFDKVFGPASQTEVVYEEGAKDVAMSALTGINATIFAYGQTSSGKTFTMR----GVTESAVNDIYRHIDFIIKISAMEIYNEIVKDLLR-NLRLLK-G-TIVEKLEEEIAKDSQHLRHLISICEEQRQVGETALNDTSSRSHQIIRLTVESRKSFVANLNFVDLAGSERAAQTHAVGARLKEGCHINRSLLTLTTVIRKLSS-HIPYRDSKLTRILQLSLGGNARTAIICTMSPAQTHVEQSRNTLFFATCAKEVTNNAKVNMKQ----VKHLQMEARLEAELR-T--QRDL
>Apime_GB10647-PA
TSKEPVKVFCRLRPIVHSN---VSMKDTANVN--AIQTCFSHVFGPNTSQREVFNIVALPLVEN-LLGKNSLLFTYGVTGSGKTYTMSG-DAGIMPRSLDVIFNSIAYAVFVTYIEIYNNSVYDLLD-SKIIRN---MYVHGCTEIEVKSSEEAFEIFQRGQCKRHIAYTNLNAESSRSHSVFTIRLVQAVICISQLSLVDLAGSERTNRS-KTGQRLREAGNINNSLMTLRTCLEILRE-IVPYRDSKITHL-KNYFDGG-NVRMIICVNPSVDDYDETIQVLKFAEVSQEVQV------TNSTSKNKIFKEA---RNRLENATTLMRL
>Orysa_Os02g43130.1
GKMDRIQVLVRLRPLSEKEV-REPEWNDM--R-APTAYTFDRVFHSDCSTKEVYEEGVKEVALSVVSGINSSIFAYGQTSSGKTYTMT----GVTEYTVADIYDYIAFVLKFSAIEIYNEVIRDLLS-PLRLWK-G-TYVENLTEVVLRDWNHLKGLISVCEAQRRTGETFLNEKSSRSHQILRLTVESSTTLVASANFVDLAGSERASQALSAGTRLKEGCHINRSLLALGTVIRKLSM-HIPYRDSKLTRILQPSLGGNARTAIICTLSPATSHIEQSRNTLLFGSCAKEVVTNAQVNVKA----VKHLQKEARLESELR-H--QRDS
>Homsa_OTTHUMP00000123384
ADP--IDVCVRKRPLNKKETQLITIPSKDVVRLENQTFRFDYAFDDSAPNEMVYRFTARPLVETIFERGMATCFAYGQTGSGKTHTMGGDSKGIYALAARDVFLMLELQVYATFFEIYSGKVFDLLNTKLRVLEDGKVQVVGLQEREVKCVEDVLKLIDIGNSCRTSGQTSANAHSSRSHAVFQIIL--R---HGKFSLIDLAGNERGADTSADRQTRLEGAEINKSLLALKECIRAL-GRHTPFRASKLTQVLRDSFIGESRTCMIATISPGMASCENTLNTLRYANRVKELTVDPT------------------AAGDVRPILKEVSF
>Homsa_NP_004511.2
ADP--IDVCVRKRPLNKKETQLITIPSKDVVRLENQTFRFDYAFDDSAPNEMVYRFTARPLVETIFERGMATCFAYGQTGSGKTHTMGGDSKGIYALAARDVFLMLELQVYATFFEIYSGKVFDLLNTKLRVLEDGKVQVVGLQEREVKCVEDVLKLIDIGNSCRTSGQTSANAHSSRSHAVFQIIL--R---HGKFSLIDLAGNERGADTSADRQTRLEGAEINKSLLALKECIRAL-GRHTPFRASKLTQVLRDSFIGESRTCMIATISPGMASCENTLNTLRYANRVKELTVDPT------------------AAGDVRPILKEVSF
>Naegr_31834
AGK--RQVAVRKRPLNDNEKNTLEVVNDNELKVEKHQFCFDEIFDEYCDNVEIYNKTARPLVDHIFNKGKATCFAYGQTGSGKTFTMMGKQKGLYLLAASDIFQRLELSVWISFYEIYGGKLFDLLNKKVFAREDAKVSICGLTENSVNSVEDLMGMIDTGLSIRATGSTGANSDSSRSHAILQIVL--K---YGKFSFIDLAGSERGADTNSDKQTRLEGADINKSLLALKECIRSL-DRHVPFRGSKLTEVLKDSFIGNSKTVMIANASPSSNSCEHSLNTLRYADRVKELR------------------------------------
>Tetth_1.m00946
ILHNIVEVFCRVRPPNENEVQQVEVLDAMNCKNGPKKFQFDSCFGFSSRQDDIFNDA-KKLIQSAVDGYNVCIFAYGQTGSGKSFTMQGTMPGITPRSVNELFNLLKVTISAYIMELYMDNLIDLLALEIK-EITNTTYVQNATIAEVTKKEELEQIIQKGILNRKISKTDMNVESSRSHLIITILI--NIFNHGKISLIDLAGSERILKSGANPHQVKEANSINKSLTALGDVISALTNQHIPYRNNKLTYLMKDSLGGNAKTLMIVNVSPSEYNLEETNSSLQYASRVKTIVNETSK--NI-TKDYTRLKEKFQQILQENEKVPYSFK
>Phatr_15440
QMHNRIQVFVRTRPFLPNDGASDVLPDGEALSPTPYEFKFDKVFPPSSGQDTVFQEV-ADFVQSALDGYHVCLFSYGQTGSGKTHTMQGSMRGIIPRAVEQILQQANFTVSASFLEIYNEDLKDLLVLSIK-RREGKSFVDGLSEVMITGMHQLEALMGVAARSRSVASTKMNSQSSRSHSVFMLNL--HGYNSGALNLCDLAGSERLDRSGASSDRLRETQAINKSLSCLGDVFNALATGHVPYRNSKLTYLLQDCLSGDGKALMFVNLSPTTASSNESLCSLRFAQRVNQVELGKPT--KHI--------------------------
>Takru_SINFRUP00000164869
GDYSAVQVAVRVRPLLPKELL-SCITPELTL--HDRHFYCDHLFEETCCQEDVYSASVQPLVDAFFQGFNATVFAYGQTGSGKTYTIGE-EQGIIPRAVADIFKLLDFSVRVSYLEVYKEEFKDLLE--ILIRE-DKIVLCGVKECEVEGLDEVLSLLESGNTARHTGATQMNPNSSRSHTIFTVYM--DQRRSSKFHFVDLAGSERILRTGNTGERLKESIQINSGLLALGNVIGALADSHVPYRDSKITRILKDSLGGNSKTLMIACISPSSSDFDESLNTLNYATRARNIQNRATVNC--RALENRQ--------------EGQSAM
>Parte_GSPATP00005658001
--------MNYQRPLLEDG--------NTIIQQDQKYFYFDYVAQQDSTQEDIFNIVGKQQAINCLDGYNGCVFVYGQTGSGKTYTMMG-QPGLLPRVIDFLFNCIEYLVKCSYLEIYNEHIIDLLNGNLQLREDLKVYVEQLSEEVCTNVTESLEVLQRGSLNRHISSTQMNIESSRSHSVFTIQL--ENHRFSRFHFVDLAGSERQKQSQVQGERLREGCNINKSLHILGNVINSLVENYVHYRDSKLTFLLKDSLGGNSRTHLIANIQQSQQFYQETLSTLLFSKRVKQVKNKAR---INEKNEIKRLKQEAKS-VTQQ-Q-----Q
>Trybr_Tb11.01.5490
QGAENI-VVIRCRNLLGFETEKALVRATNQV-GDADVFAFDAVYNNTYTQRDLFLQEVQPLVEAVLQGYNATVFAYGQSGSGKTHTMTGKMWGMMPQVVNHLFNEITYKVKVSYIELYNGKSRDLLGLEIKQNMAKNFYVKGAEMPEVTNFGEALRWFNAGTDRRQTASTDLNDNSSRSHSLFTLQV------TSKINLVDLAGSEKLSKTNATGETAKEGCNINLSLSALATVIDTIVKGHIPYRGSPLTMLLKDSLGGNAKTVMFANIGPSDKNISETISTLRFALRAKEIENKPIKNLKDARMGDVDLNKE----------EINLEN
>Parte_GSPATP00021602001
-VKTPIKVIVRTRPINENPK-AFV--HQQ----EDWGFTFDKVLQ-NASQEVVFDICGKELI--ALGGYSGTIMAYGQTGAGKTFTMMGR--GMMPRCISLLFQEIQITVGVSYLEIYNEMMYDLLA-GG---G---LAIQGLTIKKCQTEEDAIAQLFEGETNRTISEHKLNKASSRSHCVFTVHLEIRKVIISKLNLVDLAGSERTKKTGSG--RTLEAQFINKSLSFLEQVVVALSE-HIPYRQSKLTNLLKDSIGGNSKTVMIANIWPEKNQLEETISTLKFAQRMMKVTNEST---------VRV-NLDQVLIKKYEKEQQELEI
>Poptr_757512
RLYNEVQVYCRIRPFLPGQSKT-YIGENGELKDSHRLFKFNKVFGPAATQEEVFLDT-QPLIRSVLDGYNVCIFAYGQTGSGKTYTMSGPDWGVNYRALHDLFQISSYEVGVQMVEIYNEQVRDLL-----------------------SSDDVLELMNIGLMNRAVGATVLNERSSRSHSVLTVHV--YGMDRGNLHLVDLAGSERVDRSEAIGERLREAQHINKSLSALGDVIFSLAQKHVPFRNSKLTQVLQSSLGGQAKTLMFVQLNPDVDSYSETVSTLKFAERVSGIELGAAK--SNKGRNTRELMEQVAF-------SRANVK
>Leima_LmjF32.0680
SGAENI-VVIRCRDILPYEAEKALVRATNQV-GDADVFAFDAVYNNSFTQRDIFLQEVQPLADAVLQGYNATVFAYGQSGSGKTHTMTGKMWGMMPQVVDYLFSEITFKVKVSYVELYNGKSRDLLVLEIKQNTSKNFYVKGAEMPEVTSFEDAIKWFNAGTERRQTASTDLNDTSSRSHSLFTVQI------TSKINVVDLAGSEKLSKTNATGETAKEGCNINLSLSALATVIDTIVKAHIPYRGSPLTMLLKDSLGGNAKTVMFANVGPSDKNLSETISTLRFALRAKQIENKPIKNMKDARLGNVDLNVE----------EVNIER
>Trybr_Tb927.1.1350
SRPSADNVSCRFRPLSSGERN----GHLEHVTVDQYRFSFARVYPPEVGQDEIYNEVARPIVKDVMKGYNGTLLVYGQTGSGKTHTMFGANAGIIPRAVNQIFDMIEFEIRAMFVEVYMERVRDLLGLNLQVREGP-FYVENCKP-YVSSAEEMMQLINSGVCRRVTAATACNEASSRSHCVLNITVKSVNHTVGKLFLVDLAGSEKVAKTHVDGMQLEEAKMINKSLTTLGHVIMSLAD-HVPYRDSKLTRILKDSLGGNSRTALVVCCSPSQFNDQETLSTLRFGARAQNVCNVAIVNKTAEMLDLARVEIK-----RLRKLPSFSGS
>Orysa_Os04g45580.1
GKLERILVSVRLRPLSDKEI-GDPEWNDI--R-APTAYSFDRVFRSDCDTNEVYKQGAKEVALSVVSGINSSIFAYGQTSSGKTYTMT----GITEYTVADIYDYIAFVLKFSAIEIYNEVVRDLLS-PLRLWK-G-TYVENLTEVVLRDWNHLKELISVCEAQRKTGETYLNENSSRSHQILKLTIESSTTLVASVNFVDLAGSERASQALSAGARLKEGCHINRSLLTLGTVIRKLSK-HIPYRDSKLTRILQPSLGGNARTAIICTMSPARSHMEQSRNTLLFASCAKEVVTNAQVNVKA----VKQLQKEARLESELR-C--QRDS
>Tetth_28.m00304
TGQNNIMVVVRTRPLNQRE-----VLRN-----KEMQFAFDFAFDKETDQVEVYKNSAQLLIG-IFDGYNATVFAYGATGAGKTYTMIGP--GIMERSMDDLFQEYDIIVRVSYIEIYNEQIKDLLT-NLDLREDG-VVVNGITEIEVKNTHEILHLLQIGNKHRTIESTGANEVSSRSHAVLQVQLQIKEIQYSKLSLVDLAGSERAANTQ-RGIRLIEGAKINQSLLVLGNCIQALE--FIQYRGSKLTRLLKDSLGGNCRTVMIANVSPFINSFEDTYNTLNYANRAKNIKTQ--------NVDIDSLKREENLKKLLQNRDQQIAK
>Tetth_59.m00176
---MSVVVAVRVRPFNTREIGQLCIDG-RTS--KNKDFFFDYSFV-SADQRAVYNQVGQQILDNAWLGYHCCLFAYGQTGAGKSYSMVG-NKGIVPIACQEIFERIEQELCCSMLEIYNETVQDLLIPGLKIRSLG-FYVDGMSKHPVESYNDIEKIMDTGTQNRTVASTQMNACSSRAHTIIIIQFKQTYEKLSIINLVDLAGSEKVAKTGATD-RLKEATNINLSLTTLGKVIQALADEVIPYRESCLTKILCNALGGNSKTLMICAVSPSNDNYEETLSTLRYADQAKKIKNKATVNETDKKLFMQKFQDQGINLNNLDMKANDTTK
>Arath_AT3G16060.1
-----NAVVVRKRPLNKKESTEVDTH-ANCLAVEKHEFVFDAVLDEEVSNDEVYRETVEPVVPLIFQRIKATCFAYGQTGSGKTYTM----KPLPLKASRDILRLMGFQLFVSFFEIYGGKLYDLLSKKLCMREDGKVCIVGLQEYRVSDTDAIMELIERGSATRSTGTTGANEESSRSHAILQLAI--K---VGKLSFIDLAGSERGADTDNDKQTRLEGAEINKSLLALKECIRAL-DNHIPFRGSKLTEVLRDSFMGNSRTVMISCISPSSGSCEHTLNTLRYADRVKSLSKGNAKDVSTM--------NLESTKIPLSSASD----
>Poptr_177741
QILNEFLVFCRIRPIAFGENLR-VASNSNEVENKSKSYNFDKVFHPGSSQDEVFTEV-EPIIKSVIDGYNACIFAYGQTGTGKTFTMEGSTTGIVPRAIEALFKQAAFLISFSMLEIYMGNLKDLLVLSIQ-TPKGGIEIDNLVAIKVNDFNQALRLYRLGCRFRTTASTNSNLTSSRSHSMIRVAI--TCFDTNKLWLVDLGGSERVLKTKAWGKRLDEGKAINLSLSALGDVISALQRKHIPYRNSKLTQVLKDSLGDDSKTIMLVHVSPKEEDLCETICSLNFATRVKSVHLGNEDTIKEQGVAMADLQQEMKHIEDERLLEARIVV
>Parte_GSPATP00023284001
-VKTPIKVIVRTRPINENPK-AFV--HQQ----EDWGFTFDKVLQ-NASQEVVFDICGKELI--ALGGYSGTIMAYGQTGAGKTFTMMGR--GMMPRCISLLFQEIQITVGVSYLEIYNEMMYDLLA-GG---G---LAIQGLTIKRCQTEEDAIAQLFEGETNRTISEHKLNKASSRSHCVFTVHLEIRKVIISKLNLVDLAGSERTKKTGSG--RTLEAQFINKSLSFLEQVVVALSE-HIPYRQSKLTNLLKDSIGGNSKTVMIANIWPEKNQLEETISTLKFAQRMMKVTNESS---------IRV-NLDQVLIKKYEKEQQELEI
>Homsa_NP_919289.2
NPW--TEVCVRKRPLGMREVRIITVEDKETLQILQHVFYFDEVFGEACTNQDVYMKTTHPLIQHIFNGGNATCFAYGQTGAGKTYTMIGTNPGLYALAAKDIFRQLHLFVWISFYEIYCGQLYDLLNKRLFAREDSKVQIVGLQELQVDSVELLLEVILKGSKERSTGATGVNADSSRSHAVIQIQI--K---FGRISFIDLAGSERAADADSDRQTKMEGAEINQSLLALKECIRAL-DQHTPFRQSKLTQVLKDSFIGNAKTCMIANISPSHVATEHTLNTLRYADRVKELKKGIKTSVRNR---------TGNSSPKRIQSAPHPLP
>Poptr_754838
KLYNQALVFCRCRPLTKEEMSQFSAAKD----------------------VDVFADA-SALVTSVLDGYNVCIFAYGQTGTGKTFTMEGTNRGVNYRTLHQLFKIATYDISVSVLEVYNEQIRDLLALDIK-QSDGVQHVPGIVEAKVENIKQAWDVLQAGSNARAVGSNNVNERSSRSHCMLCTMV--RAKNMSKLWLVDLAGSERLAKTEVQGERLKEAQNINRSLSALGDVISCLANKHIPYRNSKLTHLLQDSLGGDSKTLMLVQISPSEHDIGETLSSLNFATRVRGVELGPAK--KQIMGELQKFKTMLDKAKQELRSKNASKC
>Triva_XP_001329052.1
SSGTSVTVVVRVRPANDRE-----SSRA-----KNISFGFDKIFDETSTQSEVFDFVKNIIFG-LLDGFNCTVLAYGASGSGKTFSMAGQ--GLMSRSVEHIFQSIAAKIRMSYLEIYNENIRDLLN-ELKIVDDG-ITVTGLSHCYPTNTDEVLRLVQIGNTNRTQAPTEANPFSSRSHAILQIIVENCTSQIGKLSLIDLAGSERA--TS-TGVRLRETAKINCSLLALGNCITAL---HIPFRQSKLTRLLMDSLGGNCKTICLSCISPSYATYEDTFNTLQYANKAKNIKTN--------NVKIEKLRTQQELQQTAVNISQLPSD
>Physo_158245
KLHNRLMVFCRVRPIQPVELKSFRENDHESLIGQKHAFEFDHVFQPNSTQEQVFEQT-RALVVSALDGFNVCIFAYGQTGSGKTHTMEGPDRGVNFRALRELFSIRECSLKLSILEVYNETIVDLLELDVR-V-KTGVYVENLIEVEVFNEGDVLDLMRLGHSHRSVGSHDFNEHSSRSHLVLSITL--ETGMTSKLHLIDLAGSER---------RLKEAQNINRSLSALGDVIAALGANHVPYRNSKLTFLLQDSLSGNSKVLMFVNVSPVQWNAWETLCSLNFASRCRSVALGQAK--AATSMSAMIPSSNGGTRAPGTRP------
>Arath_AT3G51150.1
GREEKIFVSVRLRPLNVRER-NDVDWNDI--RHYPTAYTFDRVFGPECSTREVYDQGAKEVALSVVSGVHASVFAYGQTSSGKTYTMI----GITDYALADIYDYIEFILKFSAMEIYNESVRDLLS-PLRVLK-G-TVVEKLTEETLRDWNHFKELLSICIAQRQIGETALNEVSSRSHQILRLTVESTSTLTATVNFIDLAGSERASQSLSAGTRLKEGGHINRSLLTLGTVIRKLSK-HIPFRDSKLTRILQTSLGGNARTSIICTLSPARVHVEQSRNTLLFASCAKEVTTNAQVNVKA----VRHLQREAKLESELS-S--ELES
>Nemve_193454
KLKDPVEVYCRIKPLGENE---ESVKNDSAFH--ETQHTFKHVYDENTTQKHLFDQVALPLVDD-VLGKNGLIFAYGITGSGKTHTMTGPDSGLLPRCLDVIFNSIGYAVFVSYIEIYNNFVYDLLD-SKNLRN---MYISGVTEIEVKTTEEAYGVFLKGQKGRRVAQTVLNQESSRSHSVFAIKVVQAQVAVSTLSLCDLAGSERTKRT-NGGDRLREAGNINSSLMALRTCIEILRE-IVPYRDSKLTHL-KNFFDGG-KVRMVVCLNQSAEEYDESIHVMKFAELTQEVVV------ARPSIKHQMFREA---LAKVEETVTLLQE
>Thaps_14942
-LLARVLVCCRIRPMTGEEFQRAQSLSETELTRTWKSFVFDKIWGQDASQKDVFQDV-EPMALSVIDGYNSCIFAYGQTGSGKTYTMEGDQYGISQRTIHKLFSMLEYSIEVGMLEIYNDEVYDLLSLDIR-QAESTVEVPGLTKEKVTSVSEVLNALDRGNANRATGTTNLNERSSRSHMILQVEV--TSGVKATLYLIDLAGSERVRKSEVEGKAMKEAQHINKSLSALGNVMEALDRKHVPYRDSKLTYLLQNSLGGNSRTMMIVAACPHNNSYDETTFALKFATRVRRINLGKAQ--KNVAKNL----------------------
>Chlre_102475
KLHNELVVYCRVRPHPSPSTR--IAPDGGSIDGKDHTFAYDRVFGPDSSQESVFSAV-SELVQSALDGFHVCIFSYGQTGAGKTHTMQGGARGIIPRAVEKILSQASYSMEASFIEIYNNQLRDLLGHAIK-HDGGHTVVAGVSKVPVTDAECAAQLVRRAAAARAVEATAMNSQSSRSHSVFMLYI--SGWHQGCLCLVDLAGSERLDRSLAEGQAKKEACAINQSLSALGDVFSSLSSKHVPYRNTKLTYLLQPCLGGSGKTLMFVNINPEPASAGESLCSLRFAAKVSGCETG----------------------------------
>Auran_1243
RLHNLVQVFCRVRPVSKREREEVSFPNDGEIGRKEKTFEYDQVFNVDSKQADVYEEI-SGLVTSVLDGYNVCIFAYGQTGSGKTYTMTGPDRGCNLRALQDLFAKADDKIKVSVIEVYNEQIRDLLSLEVR-RDRG-NYVPDLTEVDVRGDDEVLELMAISDRARSMASTDMNEQSSRSHMLMNVTV--ESFHVGKLHLVDLAGSERPSKSGATGQALKEAQNINKSLSALGDVIAARAQGHIPFRNSTLTHLLQDSLSQDSKTLMFCCISPILYNVDETFCTLTFASRVGSVELGKAT--KQ---------------------------
>Enthi_163.m00094
KLHNEVMVFCRVRPPLKNEGI-VGVTGDNAVKKEKIKFGFDRAFDSDSTQQDVFEEI-SQLVQSSLDGYQTCIFAYGQTGSGKTYTMEGTKPGMIPLTVHKIFTAIQFKISVKYVEIYNNNIFDLLVLQIK-Y-GPLVILPEANVIEVSEAEEVDHLINIATRNRAVAATKCNAQSSRSHSIFMMDL--CGRNFGGLTLVDLAGSERLDESGAKGERLEETKNINKSLSALGDVIVAIANKHIPYRNSKLTELLQNCLGSDSKTLMFVNISSDQQDTLETISSLRFATKVNTCVIGTAK--RHV--------------------------
>Enthi_172.m00081
KLHNEVMVFCRVRPPLKNEGI-VGVTGDNAVKKEKIKFGFDRAFDSDSTQQDVFEEI-SQLVQSSLDGYQTCIFAYGQTGSGKTYTMEGTKPGMIPLTVHKIFTAIQFKISVKYVEIYNNNIFDLLVLQIK-Y-GPLVILPEANVIEVSEAEEVDHLINIATRNRAVAATKCNAQSSRSHSIFMMDL--CGRNFGGLTLVDLAGSERLDESGAKGERLEETKNINKSLSALGDVIVAIANKHIPYRNSKLTELLQNCLGSDSKTLMFVNISSDQQDTLETISSLRFATKVNTCVIGTAK--RHV--------------------------
>Homsa_NP_001091981.1
ADP--IDVCVRKRPLNKKETQLITIPSKDVVRLENQTFRFDYAFDDSAPNEMVYRFTARPLVETIFERGMATCFAYGQTGSGKTHTMGGDSKGIYALAARDVFLMLELQVYATFFEIYSGKVFDLLNTKLRVLEDGKVQVVGLQEREVKCVEDVLKLIDIGNSCRTSGQTSANAHSSRSHAVFQIIL--R---HGKFSLIDLAGNERGADTSADRQTRLEGAEINKSLLALKECIRAL-GRHTPFRASKLTQVLRDSFIGESRTCMIATISPGMASCENTLNTLRYANRVKEFGISPSPFSSGSSVTRVKELTVPTAAGDVRPILK----
>Tetth_25.m00307
QGNSKIQVVLRKRPLLQKE-----NVRF-----KETHFTFDSVFDENSNNFQIYQEVGEQYLD-ILEGFNTTIFAYGATGAGKTYTMVGK--GLMNIMLDGLFQKVDVTVRIAYMEIYNENLKDLIS-NLDLREDD-VLIHGLTEVEVTDPQSIANILKIGAKNRSKDSTISNEASSRSHAILQISIESAEIIVSKLSLVDLAGSERAWSNK-KVSKL-EGAKINQSLLTLGNCIQALE--FIPYRGSKLTRLLKDSLGGNCRTVMIANISGSILSFEDTYNTLQYASRAKNIQVH--------QSSIEKLNREENLRNILNSENNQLEK
>Cioin_375601
--SSSVGVGHSTNKVDFQQG-QVLVWHFF----SPFVFYTDRVYGDDETTRDVYEEVAEPIVQSAMQGFHGTIFAYGQTSSGKTYTMLG---GIIPLAVQDIFNMIEFLLRASYLEIYNENLKDLLS-TLKIKK-H-VRVYGLHEEMVTSPDDVMKLMARGEKLRHMAATNMNDRSSRSHTIFKMRVDFNAVKVAQLNMVDLAGSERASQTGAEGQRLKEGCYINKSLMVLGQVINQICK-FINFRDSKLTRILQPSLGGNALTVIICTVTLAA--VDETDSTLRFASSAKKVKNKPIVNEEA---------------------------
>Parte_GSPATP00012305001
---MTTNVICRFRPPIPGQVE-----YFASV--ENQQFNFDHIFHP-GKQIDVFKVAAEPVIQGVLEGFNGTVVAYGQTGSGKTHTMEGTDQGIIKRMVNTVFDYIEYRIKISVTELYMEKVRDLQKTDLKIREDKNTYIEGVTT-SIADQSEIYDILKMCNANRMIASTNMNEQSSRSHMIFLMTVQSIDLRTGKLFLVDLAGSEKVSKTGAEGKILDEAKGINKSLSALGQVINALTD-HVPYRDSKLTRILQCSFGGNSRTTLIITCSPAQFNLQETLSTLRFGVRAKAIKNKPKINKTVEIVQEKEREIL-----VLQEQSEFNSN
>Strpu_GLEAN3_12158
AKDISVRVAIRSRPLISKEVA-LCVSPGEIL--KNKAFTFDYALRAEDPQEMVYQKVVARLVDGLFKGYNATVLAYGQTGSGKTYAMGN-KMGVIPRVIQNIFQLIEIVLKVSYLE-----------------------VAGLSEVTVTSAGDMFRCLENGSVGRTTGSTAMNLQSSRSHAIFTIYV--QLKKHAKFHLVDLAGSERAKRTQAQGDRFREGVNINRGLLALGNVISALGDSHIPYRDSKLTRLLQDSLGGNSQTVMIACISPADSNMEETLNTLRYADRARRIKNKPIVNR--PQLLQGK-----ILNGE-GDSEAELQD
>Arath_AT4G24170.1
GGEEKILVSVRVRPLNEKEK-NDRDWNDI--KH--SSYTFDKVFGFECPTKQVYDDGAKEVALCVLSGINSSIFAYGQTSSGKTYTMS----GITEFAMDDIFAYIKFTLKFSAMEIYNEAVRDLLC-PLRLLR-G-TVVEKLREETLRDRSHLEELLSICETQRKIGETSLNEISSRSHQILRLTIESSATLAASVCFVDLAGSERASQTLSAGSRLKEGCHINRSLLTLGTVIRKLSK-HIPYRDSKLTRILQNSLGGNARTAIICTMSPARSHLEQSRNTLLFATCAKEVTTNAQVNLKA----VKQLQREARMENELK-N--QRDS
>Chlre_140337
KLYNTVQVFCRVRPLGTTGDSCLDVGLEGQLKDRRAVYRFDKVFAGNSTQAAVYEDV-QTLIRSVMDGYNVCIFAYGQTGSGKTHTMTGSGRGINYRALDDLFALKHYSIRAQMLEIYNESIRDLLVLQLL-SQPSGENVPGANKVEVTTTEDVLHMMRIGARNRHMAATNMNDRSSRSHQVLTIVV--DGENHACLHLVDLAGSERTDKSGVEGDRLREANNINSSLSALGSVMHALANKHVPFRNSKLTELLQDSLGGNAKVCMLMHVAPEATSYGESVSTLNFGNRVAAVTLG----------------------------------
>Orysa_Os01g15540.1
EALNNYLVFCRIRPFHHEESYN--TLDESNVETKRKQYKFDKVFDQFSTQGDVFSEV-EPVIKSALDGYNVCIFAYGQTGSGKTYTMEGKNLGVIPRGIQTLFNQARFLFTFSMLEIYMGNIRDLLALSIK-SPDGGIEIEDLVAVTVNSFQEVKRLYEMGTRLRSTASTMANSTSSRSHCLIRISL--TSLNTSKLWMIDLGGSERLVKTKATGKRLKEGKAINLSLSALGDVIDALQTKHVPYRNSKLTQVLRDSLGCESKTLMLVHISPDEGDLCETICTLGFATRVRSIRLESEEPPKARETLLIDLGQKVNDLEHECEDDMSSNS
>Apime_GB13977-PA
ILHNAIQVFCRVRPRTPNEFGC-NFIDECTIRGTRQEFTFDKVFPSTANQKDIFEEL-ALLVQSALEGYNVCVFAYGQTGSGKTYTMEGLKEGMIPRTVRHIFEEMEYRIEASFLEIYNEHIVDLLDHEIR-MKGHDLYVSNLKIEEIHSPEELHECLLTAQRNRAVAATQSNERSSRSHSVARIKL--IGMHIGNLNLVDLAGSERLK--GEESVRLAETKNINKSLANLGNVILALLKKHIPYRNSKLTHLLMPSLGGNSKTLMLLNISPLDECYNETLNSLRFASNVNSCKTGNAK--RTR--------------------------
>Strpu_GLEAN3_20767
-----------------------------------------------VGQLKVFDCLGRDLLDNAFEGYNACIFAYGQTGSGKSYTMMG-KKGIIPRLCDTLFERMSFKVEVSYMEIYNEKVRDLIDPSLKVRIYG-PYVDGLSTLAVSSFENIEALMSEGNKSRTVAATNMNSESSRSHAVFNITLTQTGEKVSKISLVDLAGSERVHKTGSSG-RLREGSNINKSLTTLGLVISHLADSFVPYRDSVLTWLLKECLGGNSKTVMVATVSPAADNYEESLSTLRYADRAKRIVNHAVINENAKKKQLKEAES-----------ESEMSL
>Naegr_32240
RLHNLIQVYCRVKPAQNLKC--IDYPENDSIDGKKAFFEFDKVFKPNSKQSEIFHEI-SQLVQSALDGFKVCIFAYGQTGSGKTFTMEGPVVGMIPRSVDQIFESATFSIVASFVEIYNETIRDLLDHEIK-HKDGSTSVTGIKYVNVSGPQHVQDLLKIASKNRAVAATQSNDRSSRSHSVFTLQI--TGRNQGALNLVDLAGSERIGTSPANGERVKETQNINLSLTCLSNVVNALLNKHVPYRDSKLTYLLQNCLGKDAKTLMFVNIDP--DNVNESLQSLRFAAKVNSCEVNASR--KVK--------------------------
>Poptr_574931
AKEEKIVVTVRLRPLNKKEQ-KDQAWDDV--K-QPASFVFDKVFDPSSITEAVYEDGVKNVALSALMGINATIFAYGQTSSGKTYTMR----GITEKAVNDIYKHIDFTIRISGLEIYNENVRDLLN-NLKLLK-G-TVVEKLVEETASNDKHLRHLISICEAQRQVGETALNDTSSRSHQIIRLSIESTRSFVASLNFVDLAGSERASQTHADGARLREGCHINLSLMTLTTVIRKLSV-HIPYRDSKLTRILQHSLGGNARTAIICTLSPALSHVEQSRNTLYFATRAKEVTNNAHVNMKQ----VKHLQKEARLEAVLR-T--QRDF
>Strpu_GLEAN3_18764
--------------------------G-STM--EPKKFAYDFSYT-DADQKTVFSDLGQSVLANAWKGYNCCLFAYGQTGSGKSYSIVG-NKGIVPVACSELFRGIEYQVFVSMLEIYNEQVRDLLMPGLKVRQKG-FYVEQQATFPVMSYDDINNKINEGTRNRTIASTNMNATSSRAHTIVSIRFIQKMTKTSIINLVDLAGSERVDSTGATG-RLKEGAAINLSLSSLGNVIKALADGRVPYRDSKLTMLLKNALGGNSKTIMIAAISPADINFDETLSTLRYADRAKAIKTKAVVNETDKLKELQGKGGGK------EAAQNSMKK
>Parte_GSPATP00022103001
--KSQFEVFLRLKPIYQNPK-VMI--NSR----DNLDFNFTHVFDQKSSQEHVFTNVTTPVI--FLDGYNATIFAYGQTGSGKTYTMSGR--GVIPRALSYIFDEIEYKIYISFMEIYNENAYDLLE-KRH--K---IALFNLSIHQCNNEQEGIDLLMMGNFIRQVSSTPMNQSSSRSHCIFTVTLEGCTCFVSKLHLVDLAGSERISKSQVG--NLNEAKYINLSLTYLEQVIIALNE-HIPYRNSLMTTLLKDSLGGNCKTVMIATISSENDNIEESLSTLRFSQRVGQLENEIR---------RNE-KVDEAVVKRLEQEQERIP-
>Capsp_105632
----------R----------------------RERLFNFDRVF--SASQEMVYGDLGAEVLASATEGYNACVFAYGPTGSGKTYTMMG-DEGLIPRICEGLFDRMSFEVSVSYFEIYNEKVRDLLPASLKVRKDG-PYVQGLKQRIVRDKQGVQELIDKGTENRTTAATHMHDRSSRSHAIFTINFTQASEIVSKINLVDLAGSERADPTTNHR-RLKEGANINKSLVALGNVIQALGSQFIPYRDSVLTWLLKDSLGGNARTIMIATISPSSLRYNETINTLRYARRAKNIVNRPCVNENVSRGMLSSHWGSMS--------EHELTK
>Poptr_772675
AKEEKIVVTVRLRPLNKKEQ-KDQAWDDV--K-QPASFIFDKVFGPSSITEAVYEDGVKNVALSALMGINATIFAYGQTSSGKTYTMR----GITDKAVNDIYKHIDFTIRISGLEIYNENVRDLLN-NLKLLK-G-TVVEKLVEETASNDQHLRHLISICEAQRQVGETALNDTSSRSHQIIRLTIESTRSFVASLNFVDLAGSERASQTHADGARLREGCHINLSLMTLTTVIRKLSV-HIPYRDSKLTRILQHSLGGNACTAIICTLSPALTHVEQSRNTLYFATRAKEVTNNAHVNMKQ----VKHLQKEARLEAELR-T--QRDS
>Galga_ENSGALP00000007161
-----LQVALRIRPMSVAE-----VLRS-----REKSYVFDAAFDSTSTQETVYRATTQGFIS-VISGCDATVFAYGPTGKGLRYTMLCD--GICARALGDLFLAIEHEVSMSYLEIYNEVIRDLLS-SLQLREDT-VRVVGITEVLAGSTEEVLQLLLRGNQRRTREPTAANHTSSRSHAVLQVTVRPRGLRCGRLQLIDLAGSERAAQTQ-RGQRMKEGAHINRSLLALGNCIKALK--HVNYRDSKLTRLLKDSLGGNSHTVMIAHISPASTAFEESRSTLTYAQRAKSIRPT--------SNSVANLRGDQHLKHQLYATTQSPAL
>Poptr_817650
QILNEFLVFCRIRPITSGENCR-VASDSNKVNSKSKSYNFDKVLHPGSSQDEVFTEV-EPIIKSVLDGYNACIFAYGQTGTGKTFTMEGDTPGIVPRAMEALFKQAAFLISFSMLEIYMGNLKDLLVLSIQ-TPTGGVEIDNLVAIKVNDFNQALRLYRLGCRFRSTASTNSNLTSSRSHCMIRVAI--TCFNTNKIWLVDLGGSERVLKTKAWGKRLNEGKAINLSLSALGDVISALQRKHIPYRNSKLTQVLKDSLGNDSKTIMLVHVSPKEEDLCETICSLNFATRVKGVHLGNDETIKEKEVAMANLQQKMKHIEDEWLLGARIAA
>Naegr_31750
--------------------------MRE----ITKTFTFDRVYGPQTTQKEFFEESIKSIVDEALDGFNCTIFAYGQTSSGKTYTRDS-HSGVIPRSIYHIFRTLEYTVKVSCMELYNEELQDLLTNKLKIFDDG-TVVAGLEEINVRDASQIISIVEDAQKRRQMAETNLNKSSSRSHCITTITIHMRFIKTGKLNLVDLAGSENIGRSGA--KRAKEAGMINQSLLTLGRVITALTE-HIPYRESKLTRILQDSLGGKTKTCLIATISPSILCIEETLSTVDYAHKAKSIKNKPEVNMS----------------------------
>Drome_CG3219-PA
NER--INVCVRKRPLRRKELAQVSIPSKHTLKLENHSFRFDYVFDEECSNATVYEFTARPLIKHIFDGGMATCFAYGQTGSGKTYTMGGQMDGIYAMAAKDVFSTLNLKVYCSFFEIYGTRVFDLLPPQLRVLEDRNVQVVGLTQNPVQNTAEVLDLLELGNSVRTSGHTSANSKSSRSHAVFQIVL--R---HGKFSLIDLAGNERGADNSADRQTRLEGSEINKSLLVLKECIRAL-GRHLPFRGSKLTQVLRDSFIGKVKTCMIAMISPCLHSVEHTLNTLRYADRVKELSVESIRMPNLG----------------STSMQADLNK
>Nemve_176484
--------------------------N-ETS--VKYDFVYDQSL--NIGQEKLYSLMGKPLLNSAFKGYNTCLFAYGQTGSGKSYSIMG-ELGILPRFCEELFERIKFTVEISYFEIYNEKIHDLLVSQLRVRILG-PFVQDLSTYVVTSYADIESWLALGNKNRATACTGMNDKSSRSHSVFTIVMSQTITKTSKINLIDLAGSERASHVLND----EEGGSINKSLHTLGKVISLLSDEYIPYRDSILTWLLKDSLGGNSKTTMIANVSPANTHFGETLSTLRYAQRARTIVNRAIINENAKNSLGGHTVEENK--------ETESTR
>Takru_SINFRUP00000136486
NDA--IEVCVRARPLNKKESSLITIPSKDVVRLENQTFRFDYAFDENTTNEMVYRFTAQPLVETIFDRGMATCFAYGQTGSGKTHTMGGDSKGIYALAARDVFLMLDLQVFATFFEIYSGKVFDLLNAKLRVLEDGKVQVVGLQEREVKCTEDVLKLIEVGNSCRTSGQTAANAHSSRSHAVFQIIL--R---HGKFSLIDLAGNERGADTSADRQTRLEGAEINKSLLALKECIRAL-GRHTPFRASKLTQVLRDSFIGESRTCMIATISPGMGSCENTLNTLRYANRVKEFGISPSPFSGGGR--PVKELTLPAATMDTRHRLK----
>Triad_53800
--------------------------D-VTE--EPRKFAFDFSYT-HADQKKVFDDLGRGVLDNAWNGFNSTLFAYGQTGSGKSYSIVG-NKGIVPLFCDEMFKGIEFEVSFSMLEIYNEQVRDLLNSGLRVRKKG-FYV------PVNSYKDIENRMEEGTRNRTVAATLMNATSSRAHTIVGVTFHQKTTKSAIINLVDLAGSERADSTGATG-RLKEGAAINQSLSSLGNVIAALADARVPYRDSVLTKLLKNALGGNSKTIMIAAISPADINFDETLSTLRYADRAKQIKTSAVVNETEKKAALENGEIPDDDDE--DEKENEMN-
>Orysa_Os09g35890.2
ERPERIVVSVRLRPVNAREA-GDGDWGPT--R-FPASYSYDRVFSHECGTRQVYDEGARQVAMSVLSGINASIFAYGQTSSGKTYTMV----GITEYSMSDIYDYIEFILKFSAMEIYNEAVRDLLS-PLRLLK-G-TVVEKLTEETLRDKGHLLELLAVCEAQRQIGETAMNEASSRSHQILRMTVESSSTLIACVNFVDLAGSERASQTASAGMRLKEGSHINRSLLTLGKVIRQLSK-HIPYRDSKLTRILQSSLGGNARTAIICTMSPAHCHIEQSRNTLLFANCAKDVVTNAQVNVKA----VKHLQREARLENELK-F--QKDS
>Orysa_Os09g35890.1
ERPERIVVSVRLRPVNAREA-GDGDWGPT--R-FPASYSYDRVFSHECGTRQVYDEGARQVAMSVLSGINASIFAYGQTSSGKTYTMV----GITEYSMSDIYDYIEFILKFSAMEIYNEAVRDLLS-PLRLLK-G-TVVEKLTEETLRDKGHLLELLAVCEAQRQIGETAMNEASSRSHQILRMTVESSSTLIACVNFVDLAGSERASQTASAGMRLKEGSHINRSLLTLGKVIRQLSK-HIPYRDSKLTRILQSSLGGNARTAIICTMSPAHCHIEQSRNTLLFANCAKDVVTNAQVNVKA----VKHLQREARLENELK-F--QKDS
>Auran_1821
KLHNTIQVFARVRPFLPSDGAAVDMADGTSLKRRKELFSYDHVFGPSTGQERVFTEV-AEFVQSALDGYQVCLFSYGQTGSGKTHTMQGTMRGIIPRAMEQVAAYCAYEMEVSYVEIYNEQVRDLLALEVR-RKTGRVYVDGCTRTPVDPGDKVDDLMQCAATHRCVAATDMNAVSSRSHAVFTLHL--TGTHKGALNLVDLAGSERLDRSGAVGQRAKEAAHINKSLSALAGVFSALNRKHVPYRDSKLTFLLQPALSGDGKTLLFVNLSPTPGSANESLCSLRFAKQVQSVELGKAK-------------------------------
>Triad_23272
-------------PHNERENATVIIND-TTE--EPKRFSFDYSYA-SADQLRVFKDLGQGVLDNAWKGYNCSLFAYGQTGSGKSYSMVG-NKGIIPVACQELFNTIEFEINFSMLEIYNEQVRDLLNPGLKIRSKG-FYVEELKNVPVTSYKDIENRMEEGTRNRTIAATNMNATSSRAHTIVAITFKQKMTRTSTMNLVDLAGSERAESTGATG-RLKEGSAINLSLTILGNVIKGELKSSVPFRDSALTKLLKNALDGNSKTIMIAALSPADINYDETLSTLRFADRAKSIKTKAVVNETEKLAQLKGAGTVEV--------QNEMKK
>Lotgi_120975
SDP--IEVCVRKRPLTKKELGPTTVPNKENVKLENQSFRYDYAFDENSTNEMIYRYTAKPLVECIFEGSMATCFAYGQTGSGKTHTMGGNSKGIYCLAAKDVFRLLDLVVGASFFEIYSGKVFDLLNSKLRVLEDAKVQVVGLREESVNTADDVLHLIQHGNNVRTSGTTSANQHSSRSHAVFQIIL--R---FGKFSLIDLAGNERGADTSADRQTRMEGAEINKSLLALKECIRAL-GRHTPFRASKLTQVLRDSFIKESRTCMIAMVSPGMSCVENTLNTLRYADRVKELGPGGKGKPISP--------------------LHEVSL
>Triad_3836
----------------------------------------DHVFANENDNSDVYQKVASPIVTAAMEGFNGTIFAYGQTSSGKTHTMMG---GVIPLAVNEIFRYIEFLLRVSYMEIYNEVITDLLN-NLKIHK-E-VYVGSLTENIVNSPSQILTIMTQGETHRHTGGTNMNERSSRSHTIFRMIIESRAVKVSALNLVDLAGSERVSQTGSEGIRLKEGGFINKSLLTLGSVIAKLSE-FIPFRDSKLTRILQSSLGGNALTAIICTVTPVS--LDETSSTLKFASRAKKIKNKPEVNEE----------------------------
>Triad_30839
SKNSRVKVVVRSKPIEPDEK-TFI--NKV----HDWTFNVDKVLH-NASQEAVYDECGKDTV--ALNGYNSTIFAYGQTGAGKTFTITGR--GIIPRAIAQIFQHVAYNISASYLEIYNETMFDLLS-TLP--P---MSVVGLRVQCITSEEEALNLLFEGETNRVIASHALNKSSSRSHCIFTVYIESRKVISSKLHFVDLAGSERLGKTGSG--DTKEAVYINKSLTFLEQVIIALAD-HIPYRQSKLTHVLKDSIGGKCNTLMIANIWGESSQIEETSSTLRFAARVMCVPSEPA---------LNI-HYDAQLILQYEKERRQLEI
>Arath_AT5G27950.1
QVLNKIIVFCRVRPFLLTERRE--SFGPDNVAGSSKEFEFDKVFHQSATQEEVFGEV-KPILRSALDGHNVCVLAYGQTGTGKTFTMDGTQPGLAPRAIKELFNEASVTFRMSMLEIYMGNLKDLLSLNIQ-VSKGSVEIEGLTEVEVMDFTKARWWYNKGRRVRSTSWTNVNETSSRSHCLTRITI--FRRGVSKLWMIDLGGSERLLKTGAIGQTMDEGRAINLSLSALGDVIAALRRKHVPYRNSKLTQILKDSLGTRSKVLMLVHISPRDEDVGETICSLSFTKRARAVESNRGLTAQKLEKKISELEEEMEETQEGCKKLELKDT
>Arath_AT1G18370.1
SREEKIVVTVRLRPMNKREL-KDQAWNDV--K-HQSSFTFDKVFGPESLTENVYEDGVKNVALSALMGINATIFAYGQTSSGKTYTMR----GVTEKAVNDIYNHIDFTIKISGLEIYNENVRDLLN-ALKLLK-G-TVVEKLVEETANNDNHLRHLISICEAQRQVGETALNDTSSRSHQIIRLTIQSTRSYMASLNFVDLAGSERASQSQADGTRLREGCHINLSLMTLTTVIRKLSV-HIPYRDSKLTRILQHSLGGNARTAIICTLSPALAHVEQSRNTLYFANRAKEVTNNAHVNMKQ----VKHLQKEARLEAERR-T--QRDI
>Parte_GSPATP00011777001
-------FIKYARPLIEDG--------NTIILQDQKYFYFDYVAQQDSSQEDIFNIVGKQQAINCLDGYNGCVFVYGQTGSGKTYTMMG-QPGVLPRVIDFLFNCIEYLVKCSYLEIYNEHIIDLLNGNLQLREDLKVYVEQLSEEVCTNVAESLEVLQKGSLNRHISSTQMNIESSRSHSVFTIQL--ENHRFSRFHFVDLAGSERQKQSQVQGERLREGCNINKSLHILGNVINSLVENYVHYRDSKLTFLLKDSLGGNSRTHLIANIQQSQQFYQETLSTLMFSKRVKQVKNKAR---INEKNEIKRLKQEAKS-VTTQQQ-----Q
>Danre_OTTDARP00000024273
--------------------------------CRVKSFSYDFSY--SVTQEKIFKDLGTDVLQAAFEGYNACVFAYGQTGSGKTYTMMG-DYGLIPRICEGLFHHISFHMEVSYFEIYNERVRDLLPSELRVRKDG-PYVDALSRHQVQSYTEVGQLMQEGNKRRATANTGMNNVSSRSHAIFTIRFIKASETVSKVHLVDLAGSERADATQTTG-RLKEGANINRSLVTLGIVISTLADSFVPYRDSVLTWLLKDSLGGNSKTIMIATISPADVNYSETLNTLRYASRAKNILNKPTVNENVKKALLSAGNQMSF--------QDELTK
>Phatr_19211
QHHHVIRIG------------------------SGPRFTFDQVFPPTATQTAVYQHVVAPLLDATLEGYNATILAYGQTGSGKTHTILG-QAGVLPRAVHDLFERL-VTVKLQFLELYGEQIRDLLA-KLTIRDNGTPEVVGATLRLVTTADEALRCITTGMLRRVTGATAMNATSSRSHAMLSLST--ENVGRSKFNFVDLAGSERQKRTQSQGQRLKEGIDINKGLLVLGNVISALGDTFVPYRDSKLTRLLQGSLGGNHQTLMIACVSPASSNLEESLNCLRYANRAKNIQNNAVVNV--P--------------------------
>Parte_GSPATP00019688001
---MTTNVICRFRPSIPGQLE-----YFASV--ENQQFNFDHIFHP-GKQLEVFKVAAEPVIKGVLEGFNGTVVAYGQTGSGKTHTMEGSEQGIIKRMVNTVFDFIEYRIKISVAELYMEKVRDLQKSDLKIREDKNTYIDGVTT-SIADQSEIYEILKMCNSNRMIASTNMNEQSSRSHMIFLMSVQSIDQRVGKLFLVDLAGSEKVSKTGAEGKILDEAKGINKSLSALGQVINALTD-HVPYRDSKLTRILQCSFGGNSRTTLIITCSPAQFNLQETLSTLRFGVRAKAIKNKPKINKTIEIVQEKEKEIL-----LLQEQSDILLN
>Capsp_125049
--------------------------------PDAKTFTFDQILDSSSTQEAVFQNIGMQVIESCVAGYNGTIFAYGQTGSGKTFSMLGPLRGVIPRGFDFLFGLIEYLCKASFIEIYNEQIFDLLDRGLQLREDIKVFVDHQIERVISSSAEAYEVLSDGWVNRTVAATSMNRESSRSHAVFSIYI--ENMRSSQLNLVDLAGSERQKDANTTGIRLKASGNINKSLSVLGNVIMALGSSFVPYRESKLTFLLRDSLGGNAKTTIVACVNPSSKCYGETLSTLNFARRAKLIKNKVW---ISQSMRTPKVILLSKM-RLNASK------
>Parte_GSPATP00017840001
--KSQFEVYLRLKPIYQNPK-VLI--NSR----DNLDFNFTHVFDQKSSQEHVFTNVTTPVI--FLDGYNATIFAYGQTGSGKTYTMSGR--GIIPRTLSYIFDEIEYKIYISFMEIYNENAYDLLE-KKH--K---IALYNLSIHQCNNEQEGIDLLMMGNFIRQVSSTPMNQSSSRSHCIFTVTLEGYTCFVSKLHLVDLAGSERISKSQVG--NLNEAKYINLSLTYLEQVIIALNE-HIPYRNSLMTTLLKDSLGGNCKTVMIATISSENDNIEESLSTLRFSQRVGQLENEIR---------RNE-KVDEAVVKRLEQEQERIP-
>Drome_CG1453-PA
GQA--VDVCVRKRPISRKEVNIISVPRKDMLKLENHKFRFDYAFNDTCDNAMVYKYTAKPLVKTIFEGGMATCFAYGQTGSGKTHTMGGEKNGIYAMAAKDVFVTLNLVVSASFFEIYSGKVFDLLSQKLRVLEDGKVQVVGLTEKVVDGVEEVLKLIQHGNAARTSGQTSANSNSSRSHAVFQIVL--R---HGKFSFIDLAGNERGVDTSADRQTRMEGAEINKSLLALKECIRAL-GKHLPFRVSKLTQVLRDSFIGESKTCMIAMISPGLSSCEHTLNTLRYADRVKELVVKDIVCPDTE------------------PIAPAPA-
>Drome_CG1453-PD
GQA--VDVCVRKRPISRKEVNIISVPRKDMLKLENHKFRFDYAFNDTCDNAMVYKYTAKPLVKTIFEGGMATCFAYGQTGSGKTHTMGGEKNGIYAMAAKDVFVTLNLVVSASFFEIYSGKVFDLLSQKLRVLEDGKVQVVGLTEKVVDGVEEVLKLIQHGNAARTSGQTSANSNSSRSHAVFQIVL--R---HGKFSFIDLAGNERGVDTSADRQTRMEGAEINKSLLALKECIRAL-GKHLPFRVSKLTQVLRDSFIGESKTCMIAMISPGLSSCEHTLNTLRYADRVKELVVKDIVCPDTE------------------PIAPAPA-
>Drome_CG1453-PB
GQA--VDVCVRKRPISRKEVNIISVPRKDMLKLENHKFRFDYAFNDTCDNAMVYKYTAKPLVKTIFEGGMATCFAYGQTGSGKTHTMGGEKNGIYAMAAKDVFVTLNLVVSASFFEIYSGKVFDLLSQKLRVLEDGKVQVVGLTEKVVDGVEEVLKLIQHGNAARTSGQTSANSNSSRSHAVFQIVL--R---HGKFSFIDLAGNERGVDTSADRQTRMEGAEINKSLLALKECIRAL-GKHLPFRVSKLTQVLRDSFIGESKTCMIAMISPGLSSCEHTLNTLRYADRVKELVVKDIVCPDTE------------------PIAPAPA-
>Drome_CG1453-PC
GQA--VDVCVRKRPISRKEVNIISVPRKDMLKLENHKFRFDYAFNDTCDNAMVYKYTAKPLVKTIFEGGMATCFAYGQTGSGKTHTMGGEKNGIYAMAAKDVFVTLNLVVSASFFEIYSGKVFDLLSQKLRVLEDGKVQVVGLTEKVVDGVEEVLKLIQHGNAARTSGQTSANSNSSRSHAVFQIVL--R---HGKFSFIDLAGNERGVDTSADRQTRMEGAEINKSLLALKECIRAL-GKHLPFRVSKLTQVLRDSFIGESKTCMIAMISPGLSSCEHTLNTLRYADRVKELVVKDIVCPDTE------------------PIAPAPA-
>Drome_CG1453-PE
GQA--VDVCVRKRPISRKEVNIISVPRKDMLKLENHKFRFDYAFNDTCDNAMVYKYTAKPLVKTIFEGGMATCFAYGQTGSGKTHTMGGEKNGIYAMAAKDVFVTLNLVVSASFFEIYSGKVFDLLSQKLRVLEDGKVQVVGLTEKVVDGVEEVLKLIQHGNAARTSGQTSANSNSSRSHAVFQIVL--R---HGKFSFIDLAGNERGVDTSADRQTRMEGAEINKSLLALKECIRAL-GKHLPFRVSKLTQVLRDSFIGESKTCMIAMISPGLSSCEHTLNTLRYADRVKELVVKDIVCPDTE------------------PIAPAPA-
>Thaps_35310
SLHNRIQVYVRTRPFLPNDGASDILPDGESLGDEGHAFKFDKVFAPSSGQDVVFDEV-SEFVQSALDGYHVCLFSYGQTGSGKTHTMQGSMRGIIPRAVEQILSQATFTMKASFLEIYNEELRDLLVLSIK-RAEGKSFVDGINMVDIAGLEQLEAVMVAAARARSVATTKMNAQSSRSHSVFMLHL--CGSNQGALNLCDLAGSERLDRSGASSDRLKETQAINKSLSSLGDVFTALANGHVPFRNSKLTYLLQDCLSGDGKALMFVNLSPTVESSNESLCSLRFAQRVNQVELGRAT--KHV--------------------------
>Capsp_83397
----------------------------------------DRVFGPDTSTDEVYRCVAQPIVKSAMNGFHGTVFAYGQTASGKTFTMMG---GLIPRAIQEIFDTIEFLIRASYVEIYNENVMDLLG-NLDVRG-N-VFVNNLTEKICNQPEALLSHLKMGESNRHFAATNMNERSSRSHCIFKVIIESKAINVSHLNLVDLAGSEKAKHTGAVGQRLVEGASINKSLSTLGQVILQLSE-FIQYRDSKLTRILQNSLGGNSKTAIIGNVTLAS--MEETLSTLRFATSAKCIKNQAVVNESA----LKRYRQELKLEEKLK-I------
>Galga_ENSGALP00000008837
AVEKKVRAFVRVKPFGPDKK-AVV--NKQ----TDWSFKLDGVLH-NTSQELTYETVAKKLV--ALVGYNGTIMCYGQTGAGKTYTMTGR--GIIPRAVQQVFKAIFITVRISYLEIYNETLCDLLS-TMT--Q---MAIVGLSIHSVSDEEDALNLLFEGETNRVIAEHTLNKNSSRSHCIFTIYIQSRRCINSKINLIDLAGSERLSKTGSG--RVKEAAYINKSLSFLEQIIIALAD-HIPFRQSKLTHVLKDSLGGKCNTVLVANICGEALHVEETLSSLRFATRMKWITTEPV---------INV-TYDEGTVKALEKEKSDIDI
>Ostta_4415
-------VFCRVRPTENEPAV-KCAPDGSSLGKENAAFEFDRVFDPSSKQDEIFEEV-SQLVQSALDGYKVCLFSYGQTGSGKTHTMLGEMQGIIPRSVAKIVEASKYTMHASYVEIYNEQVRDLLKHSIV-HKNGVTEVSGVQREHIDSVESAAALVRRASAARVVXSTNMNAQSSRSHTIFMLYI--VGEHTGCLNLVDLAGSERVGRSGAEGKRLKEACAINKSLSSLGDVFSALAAKHVPYRNSKLTYLLQPCLGGDGKTLMFVNINPETASAEETMCSLKFAAQVNAVQLG----------------------------------
>Physo_121724
-------VYARCRPMSGSENEAVKFIDEFSLNRAAKTFAYDQVFSPASTQVQVFEDT-KNLLQSAVDGYNVCIFAYGQTGSGKTFTMTGSDPGLSPRAIHHLFALATVSFQATMLELYNDSLIDLFHLEIK-KDKGMVVVQNATLKKCTSPEQTLRLFEAANKKRQVGATKMNAESSRSHSIFSLLV--ESYNIGKLSLVDLAGSERAGKTGATAERLKEAQAINKSLSALGDVISALSTNFIPYRNNKLTQLMQDSLGGNAKTLMFVNISPA---------------------------------------------------------
>Phypa_122124
-------------------------------------------------QEKIFQAVGLPIVENCMAGYNSCMFAYGQTGSGKTHTMLGDDRGITPRIFEYLFSRIRYVCKCSFLEIYNEQITDLLESNLQIREDSKVYVENLTETAVSSVQDVVSLLLKGAANRKVASTNMNRESSRSHSVFTCTI--ENMRFGRLNLVDLAGSERQKSSGAEGDRLKEAASINKSLSTLGLVIMILVDAHVPYRDSKLTFLLQDSLGGNSKTAIIATISPSICCSMETLSTLKFAQRAKFIQNNVC---R----------------------------
>Naegr_2164
---------------------------QVISPEKPKTFTFDHVASPTTTQKDMFEFCGKPIVDSYLAGYNGTIFCYGQTGSGKTFTMGTSSAGLIPRVLSYIFSEIKFIVSCSFLEIYNERITDLLDKSLNLREDIKVYVEQLIHEDIATPVEALAILKKGLSNRHVGSTSMNNQSSRSHSVFTIYM--KKTRTSRLNLIDLAGSERQSTSNTEGDRLKEACSINKSLSTLGKVIKDLVDAHVQYRDSKLTFLLKDSLGGNSKTCVIANISPAINSLSESLSTLTFAQRAKRIKNEAK---INEQEQ-----------------------
>Poptr_827070
GGEEKIFVSVRLRPLNAKEI-NDVDWNYI--RNYPTAYTFDRVFGSDCSTKHVYGEGAKEVALSVVSGINSSVFAYGQTSSGKTYTMS----GITEYTIADIYDYVEFTLKFSAMEIYNESVRDLLG-PLRLLR-G-TVVERLTEESIRDWNHFKELLSVCEAQRQIGETSLNEASSRSHQILRLTVESSSTLAATVNFVDLAGSERASQSLSAGMRLKEGCHINRSLLTLGTVIRKLSK-HVPFRDSKLTRILQSSLGGNARTAIICTMSPARSHVEQSRNTLLFASCAKEVTTNAQVNVKT----VKQLQREARMENELK-N--RLDS
>Giala_GL50803_16945
FLN--QIVVIRKRPINPKELSRVTADGWNQVKTDLHTFKFDHVFNEQSDNQEIYQYAAKPLIRSVFEGKNCTVFAYGQTGSGKSFTMMHKDNGIYVLACFDILEYLFLVPVVSFFEIYGGKLFDLLNQRLQALEDGKVQITGLTEKQISSVDAMLNLIDSGLTLRAVGATGANADSSRSHAILQIAL--K---YSRISFIDLAGSERASDVNSDRQTRMEGAEINKSLLALKECIRAM-DKHIPFRGSKLTMVLRDSFIGNSQTVMIANISPNDKSCDNTLNTLRYADRVKELQHGKGIKFLKM--------GQAADVILGTARASQ--Q
>Poptr_255975
-----------FLVFSPREI-GEEAWGER----PSIAYAYDRVFGPTTTTRHVYDVAAQHVVNGAMEGINGTIFAYGVTSSGKTHTMHG---GIIPLAVKDAFGIIEFLLRVSYLEIYNEVVNDLLN-NLRIR--G-TFVEGIKEEVVLSPAHALSLIAAGEEHRHVGSTNFNLLSSRSHTIFTLIIESSAVNLSQLNLIDLAGSES-SKAETTGLRRKEGSYINKSLLTLGTVISKLTD-HIPYRDSKLTRLLQSSISGHGRVSLICTVTPSSSNLEETHNTLKFAHRAKHIEIQAAQNKKS----IKKYQNERCLKEELE-Q--AKAS
>Capsp_2580
VLHNTVLVFCRVRPLLGEELAGIVFAFNCFIGKGKYSFHFDQVFSPSSTQSVVFEEI-SQLVQSALDGYQVAIFAYGQTGSGKTFTMEGVQRGMIPRSVEQVFASAKYELQVSFLEIYNEKIRDLLTHELK-MNSPEVMVTNLTYVKVNSPQQVFGLLKKASTNRAVAETKMNEHSSRSHSVFRLHL--KGFNAGCLNMIDLAGSERLKESKSEGERLKETKNINSSLANLGNVIMALANKHVPYRNSKLTHLLSNSLGGSSKVLMLLNLNPREECFSETLNSLRFATKVNNCNIGTAQ--KKT--------------------------
>Capsp_178367
---------------------------------------------------------------MVLEGYNGTIFAYGQTGTGKTFTMEGLLRGIIPNSFAHIFGAIRFLVRVSYLEIYNEEVRDLLMHEVKERPDVGVYVKDLSTFVVNNADDMDHIMTLGNKNRHVGATNMNEHSSRSHAIFTVTI------VGKLHLVDLAGSERQSKTGSSGQRLKEATKINLSLSTLGNVISALVDKHIPYRNSKLTRLLQDSLGGNSKTVMVANIGPADYNYDETISTLRYANRAKNIKNQARINEKDAQLEEGVWCDA-GSDLDEDSEGSEI--
>Poptr_798438
GQEERILVSVRLRPLNEREI-NDVDWNNI--K-FPTAYTFDRVFGSDCLTKQVYEEGVKEIALLAVSGVNSTIFAYGQTSSGKTYTMR----GITEYALADIYEYMEFVLKFSAMEIYNEAVRDLLS-PLRLLR-G-TVVEGLIEDTLVDWNHLLELISICEDQRQIGETTLNETSSRSHQILRLTVESSTTLTATVNFVDLAGSERASQTLAVVTRLKEGSHINRSLLTLGTVIRKLSK-HIPYRDSKLTRILQNSLGGNARTAIICTLSPARSHVEQSRNTLLFASCAKEVTTNAQVNLKT----VKKLQKEARLENELK-S--QRDS
>Orysa_Os08g43400.1
AKEERIMVSVRLRPLNGREA-GDSDWSPM--R-FPTAYTYDRVFGPDSSTRQVYEEGAKEVALSVVSGINSSIFAYGQTSSGKTYTMT----GITEYSVLDIYDYIEFILRFSAIEIYNEAVRDLLS-PLRLLK-G-TTVEKLTEETLRDKDHLRNLLAVCEAQRQIGETALNETSSRSHQILRLTIESSSTLVACVNFVDLAGSERASQTASAGVRLKEGSHINRSLLTLGKVVRQLSK-HIPYRDSKLTRILQSSLGGNARTAIICTMSPARSHIEQSRNTLLFATCAKEVVTNAQVNVKA----VKHLQREERLQSEIK-F--ERDS
>Orysa_Os08g43400.2
AKEERIMVSVRLRPLNGREA-GDSDWSPM--R-FPTAYTYDRVFGPDSSTRQVYEEGAKEVALSVVSGINSSIFAYGQTSSGKTYTMT----GITEYSVLDIYDYIEFILRFSAIEIYNEAVRDLLS-PLRLLK-G-TTVEKLTEETLRDKDHLRNLLAVCEAQRQIGETALNETSSRSHQILRLTIESSSTLVACVNFVDLAGSERASQTASAGVRLKEGSHINRSLLTLGKVVRQLSK-HIPYRDSKLTRILQSSLGGNARTAIICTMSPARSHIEQSRNTLLFATCAKEVVTNAQVNVKA----VKHLQREERLQSEIK-F--ERDS
>Orysa_Os08g43400.3
AKEERIMVSVRLRPLNGREA-GDSDWSPM--R-FPTAYTYDRVFGPDSSTRQVYEEGAKEVALSVVSGINSSIFAYGQTSSGKTYTMT----GITEYSVLDIYDYIEFILRFSAIEIYNEAVRDLLS-PLRLLK-G-TTVEKLTEETLRDKDHLRNLLAVCEAQRQIGETALNETSSRSHQILRLTIESSSTLVACVNFVDLAGSERASQTASAGVRLKEGSHINRSLLTLGKVVRQLSK-HIPYRDSKLTRILQSSLGGNARTAIICTMSPARSHIEQSRNTLLFATCAKEVVTNAQVNVKA----VKHLQREERLQSEIK-F--ERDS
>Orysa_Os01g43580.1
-----APVVVRKRPLNKKEISEIDIEQSNSLEVEKHEFVFDAVLDEDVSNDEVYRETVEPVVPAIFNRTKATCFAYGQTGSGKTYTM----RPLPLKASQDILRLMGYQLFVSFFEIYGGKLFDLLNSKLCMREDGKVCIVGLQEYRVSDVETIKELIEKGNATRSTGTTGANEESSRSHAILQLAI--K---AGKLSFIDLAGSERGADTDNDKQTRIEGAEINKSLLALKECIRAL-DNHIPFRGSKLTEVLRDSFIGDSRTVMISCISPSSGSCEHTLNTLRYADRVKSLSKGSNKDLAAA--------PLESSPSLLASAVK----
>Phypa_143852
----MSNVCVRFRPLNARESL-ASGARQLCVKQEETTFTFDRIFYEDSFQADVFDFVALPIVRDAMNAINGTVLTYGQTGAGKTHSMEGPLKGILPRVTQIIFDLIEFLIKLSMVEIYMEKIRDLLKDNLQVKENKLIFVAGVTV-RLAASGSGLICICTGLANRAVGQTLMNCESSRSHCVFLLTIQQSDIETGKIYLVDLAGSEKVEKTGAEGKLLCEAKTINKSLSALGNVINALTS-HVPYRDSKLTRILQDSLGGNSRTALLCCCSPSTLHASETLSTLRFGTRW--------VNWTS---------------------------
>Nemve_100691
-MPPSIIYSSLIPEHNSRENATLIING-STE--EPKKFAFDFSYT-EADQKKVFDDLGVGVLENAWKGYNCSLFAYGQTGSGKSYSMVG-NKGIVPIFCEELFKEVEYQVALSMLEIYNEQTRDLLNPGLKVRNRG-FYVESLMTVPVSSYTDIDNRIGEGTRNRTVAATNMNATSSRAHTIVAINFIQKMTKTSVVNLVDLAGSERAESTGATG-RLKEGSAINQSLSTLGNCIKGLLSSVIPFRDSVLTKLLKNALGGNSKTIMIAALSPADINYEETLSTLRFADRAKAIKTKAVVNETDKLDQIKKGGV-----------RNQVKK
>Poptr_241062
EALNKILVFCRVRPFLLSDRRE--SIGLEKVVGIRKEYRYDKVFHQAATQEDVFVEV-EPILRSALDGHNVCILAYGQTGTGKTFTMDGTQAGIIPRAIEELFRQASITFSMSMLEVYMGNLRDLLALNIQ-TPKGMVEVEGLTQVQIPDTAKAKWWYAKGRRARSTSWTNVNETSSRSHCLMRITI--SRHGVSKLWMVDLGGSERLLKTGATGQTLDEGRAINLSLSALGDVIAALRRKHVPYR--QLTQILKDSLGHSSKVLMLVHISPCEEDVGETICSLSFANRARAIETYRDLTENMQQKRILELEVEMREAEEECQKDDKEVS
>Poptr_712368
-----SSVVVRKRPLNKKELAEIDTH-SNSMEVEKHEFVFDAVLNEEVSNDEVYRETVEPIVPIIFQRVKATCFAYGQTGSGKTYTM----KPLPLKASRDILRLMGFQLFVSFFEIYGGKLFDLLSKKLCMREDGKVCIVGLQEYKVSDVETIKDLIEKGNASRSTGTTGANEESSRSHAILQLAI--K---VGKLSFIDLAGSERGADTDNDKQTRMEGAEINKSLLALKECIRAL-DNHIPFRGSKLTEVLRDSFVGNSRTVMISCISPSSGSCEHTLNTLRYADRVKSLSKGNTKDVSTL--------NLESTTVPLSSVDA----
>Trybr_Tb927.8.8350
VAR--TRVVVRKRPLPPDEE-CVSMD-PPNVEADVNDFTFDDAFGEDKHNEHVFDSCCKELLETTLQGGSASCFAYGQTGSGKTHTMLGNERGLYILAAAAIFSSLDQEVYASLYEIYCNSLFDLLNSPVVVREDHNMHITGLTWHAVTSAEELQLLINSGADRRSTGSTTANERSSRSHAVLTIQV--R---CGTLNLVDLAGSERAADTTNDRQTRQEGAEINKSLLALKECIRAL-DEHVPFRGSKLTEILRDSFIGNSRTVMIANISASSQNYEHTLNTLRYAFRVKGLSVVNFSRAAPR-------PLKVVSDMNPTQGNRALVN
>Orysa_Os03g02290.1
--------------------------------------------MPTDNQADVYADA-SPLVTSVLDGYNVCIFAYGQTGTGKTFTMEGTNRGVNYRTLEELFKIATYSISVSVLEVYNEQIRDLLALEIK-QSEGSHHVPGIVEAKVENIKEVWDVLQAGSNARAVGSNNVNEHSSRSHCMLCIMV--RAENRSKLWLVDLAGSERLAKTDVQGERLKEAQNINRSLSALGDVISALATKHIPYRNSKLTHLLQDSLGGDSKALMFVQISPSNNDVSETLSSLNFASRVRRIELGPAK--KQVTAELQKVKQMLERAKQDIRLKNDSKQ
>Orysa_Os03g02290.2
--------------------------------------------MPTDNQADVYADA-SPLVTSVLDGYNVCIFAYGQTGTGKTFTMEGTNRGVNYRTLEELFKIATYSISVSVLEVYNEQIRDLLALEIK-QSEGSHHVPGIVEAKVENIKEVWDVLQAGSNARAVGSNNVNEHSSRSHCMLCIMV--RAENRSKLWLVDLAGSERLAKTDVQGERLKEAQNINRSLSALGDVISALATKHIPYRNSKLTHLLQDSLGGDSKALMFVQISPSNNDVSETLSSLNFASRVRRIELGPAK--KQVTAELQKVKQMLERAKQDIRLKNDSKQ
>Lotgi_117487
-------VYCRIRPIGNPD---EIVQETTTIQ--ELQYTFQHVFDEYTSQKAIFDYVALPTVED-LLGKNGLLFTYGITSSGKTFTMTGPDQGILPRCLDVLFNSIRYGVFVSYVEIYNNYVFDLLE-SKILRN---MYVNSCVEVEIKSPEEAFEVMYKGQKRRKVAHTALNAESSRSHSVFTIRLVQARICISQLSLVDLAGSERCKRT-DMGDRLKEAGSINQSLMVLRTCLETLRE-MVPYRDSKLTHL-KTYFDGG-KVRMIVCVNPRSQEYEETIHVMKFAEMTQEVMI------TRAQVRNQQRIEA----GNVNEPRCLEEI
>Ustma_UM04507.1
KLHNEVQVFCRVRPPSNNDANEIRFPNERQITMRNHLFTFDRVFQPTASQADVFEEI-AHLTQSVLDGYNTSIFAYGQTGSGKTHTLEGAGAGLIPRAVQMLWSTAKYDFEGSMLEIYLDNINDLLGHEIK-H-KGRTTVSDTVVVALDSPAQVFALLDKAKKRRQVAATLMNERSSRSHSVFMLRV--RGQNDAVLSLVDLAGSERLANSGSDKDRLKEAQSINKSLSSLADVISALGQKHVPYRNSTLTWLLKNSLGGNSKTLMLLALSPMAAHLNESLCSLRFATKVNSTTIGTAK--AVK--------------------------
>Takru_SINFRUP00000167758
-------LFWFFQ---------------------GKPYMFDRVLQPNTSQEQVYNTCAQRIVKDVLDGYNGTIFAYGQTSSGKTHTMEGNSMGIIPRIVQDIFNYIEFHIKVSYFEIYLDKIRDLLSTNLSVHEDKNPYVKGCTR-FVCSPEEVMDTIDEGKSNRHVAVTNMNEHSSRSHSIFLINVKQENTMSGKLYLVDLAGSEKVSKTGAEGAVLDEAKNINKSLSSLGNVISALAE-YIPYRDSKMTRILQDSLGGNCRTTIVICCSPSSYNEAETKSTLMFGQRAKTIKNTVTVNITAEKYEREKEKNK-----TLRNT------
>Parte_GSPATP00033179001
--KSQFEVYLRLKPLYHNPR-VLV--NSR----DNLEFNFTHVFDQKSTQEQIFSTVTIPVI--FLDGYNATIFAYGQTGSGKTYTMSGR--GVIPRALSYIFDEIQYKIYISFMEIYNENAYDLLE-KRH--K---IALYNLSIHQCNNEQEGIDLLMMGNFIRQVSSTPMNQSSSRSHCIFTVTLEGCTCFVSKLHLVDLAGSERISKSQVG--NLNEAKYINLSLTYLEQVIIALNE-HIPYRNSLMTTLLKDSLGGNCKTVMISTISSENDNIEETLSTLRFSQRVGQLENEIR---------RNE-KVDEAVVKRLEQESERLS-
>Monbr_10310
NQE--VYVCVRKRPMSRREGEIVTMPDGELTKIENHEFRFDYSFGHDCDNAAVYKFTAAPLVQTIFDKGMATCFAYGQTGSGKTFTMGG-MKGIYYLAARDVFR-LNLSVNVSFFEIYGGKVFDLLNKRLRVLEDGKVQVVGLSEREVFNVSDVEQLLDQGSRCRATGSTSANAASSRSHAVFQIIL--R---HGKFSLIDLAGNERGADTNSDRQTRMEGAEINKSLLALKECIRAL-GRHTPFRASKLTQVLRDSFISPARTCMIAMISPGRHSCEHSLNTLRYADRVKELAPGKRVN------------------------------
>Poptr_821135
AREEKILVLVRLRPLSDKEI-NEVDWNDL--R-FPSAYTFDRVFRGDNATREVYEEGAKEAALSVVSGINSSIFAYGQTSSGKTYTMM----GITEYTVADIFDYIAFVLKFSAIEIYNEAIRDLLS-PLRLLK-G-TVVEKATEETLKDWDHLKELLSVCEAQRRIGETSLNEKSSRSHQILRLTVESSTTLSATLNFVDLAGSERASQALSTGARLKEGSHINRSLLTLGTVIRKLSN-HINYRDSKLTRLLQPALGGNARTAIICTLSPARSHVEQTRNTLLFACCAKEVATKAQVNVKA----VKHLQKEARLESELR-S--QRDS
>Apime_GB19211-PA
SDV--VEVCVRKRPLNKKEIAVISVPSKDQMKLENQIFRFDYAFDETCNNEIVYKYTAKPLVQTIFEGGMATCFAYGQTGSGKTHTMGGDKKGIYAMVANDVFKCLNLIISASFFEIYSGKVFDLLAEKLRVLEDGKVQIVGLTEKVVESCDEVLKLIQHGNSARTSGQTSANSNSSRSHAVFQIIA--R---HGKFSLIDLAGNERGADTSANRQTRMEGAEINKSLLALKECIRAL-GRHLPFRASKLTQVLRDSFIGESKTCMIAMISPGMSSCEHSLNTLRYADRVKELAATDPVKITDD--------------------LAEISY
>Poptr_713145
AREEKILVLVRLRPLSDKEI-NEVDWNDL--R-FPSACTFDRVFRGNDTTREVYEAGAKEVALSVVSGINCNIFAYGQTSSGKTYTMM----GITEYTVADIFDYMAFVLKFSAIEIYNEAIRDLLS-PLRLLK-G-TVVEKATEETLKDWDHLKELLSVCEAQRRIGETSLNEKSSRSHQILRLTIESSTTLSATVNFVDLAGSERASQALSTGARLKEGCHINRSLLTLGTVIRKLSK-HINYRDSKLTRLLQPALGGNARTAIICTLSPARSHVEQSRNTLLFACCAKEVTTKAQVNVKA----VKHLQKEARLESELR-S--QRDS
>Phypa_149258
ANG--SSVVVRKRPLNKKEISEVTISTDSSLATERHEFVFDAVLDQQVSNDEVYRSTVEPIVPTIFNRTKATCFAYGQTGSGKTYTM----QPLPLRACGDIMAIMGFQLWLSFFEIYGGKLYDLLNRYLCMREDGRVCIVGLKEFRVSDVELVKEYIDKGNQSRSTGSTGANEESSRSHAILQLVV--K---VGKISFIDLAGSERGADTDNDRQTRMEGAEINKSLLALKECIRAL-DNHIPFRGSKLTEVLRDSFVGDSRTVMISCISPNAGSCEHTLNTLRYADRVKGLSKNNNRDVATS--------LLESNSSPPTLLPDEYNI
>Trybr_Tb927.4.3910
IMR--TRVVVRKRPLPPDEN-CVSMD-PPNVEADVNDFTFDDAFGEDKHNEHVFNSCCKELLETTLQGGSASCFAYGQTGSGKTHTMLGNERGLYILAAAAIFSSLDQEVYASLYEIYCNSLFDLLNSPVVVREDHNMQITGLTWHAVTSAEELQLLINSGADQRSTGSTTANERSSRSHAVLTIQV--R---CGTLNLVDLAGSERAADTTNDRQTRQEGAEINKSLLALKECIRAL-DEHVPFRGSKLTEILRDSFIGNSRTVMIANISASSQNYEHTLNTLRYAFRVKGLSIVNFSRAAPR-------PLKIVPDVNPAQGAAAASG
>Nemve_87917
NEP--ITVCVRKRPLSKKELAVCIVPETDYCKLENHKFWFDYAFDESAGNDLVYRYTAKPLVECIFNQGMATCFAYGQTGSGKTHTMGGTSNGIYALAATDVFKLFDLVISCSYFEIYGSKVFDLLNKKLRVLEDGNVQVCELQEKIVHNVQDVLKLIDLGNKLRTSGQTSANQNSSRSHAVFQIVL--RYAKYGKFSLIDLAGNERGADTTADRQTRLEGAEINKSLLALKECIRAL-GRHLPFRASKLTQVLRDSFIGESKTCMIAMISPGMSCCEHTLNTLRYADRVKELGPEKRKRPNGG--------------------KNRLFT
>Batde_BDEG_00712
AKT--DLVCVRKRPLNKKELKSATVNGRRTIKVETHEFTFDEAFDSETMNDEVYRRTAFPLVEYIFQGGKATCFAYGQTGSGKTHTMLNETDGLYVMAGSDIFSLLHLAAWVSFYEIYQGQLYDLLGKKLFAREDGKVCIKGIKEYEVSQVGRLMEIFEHGNATRSTGVTGANADSSRSHAILQIVL--K---QGKLSFIDLAGSERGADRETDQKTRMEGSEINKSLLALKECIRAL-DQHTPFRQSKLTQVLKDSFIGNSKTCMIATISPNISNSEHSLNTLRYAYRVKELKNDGTPRDTDG----------DTTAFVDDEGENTPIF
>Arath_AT4G38950.1
AREEKILVLVRLRPLNQKEI-NEADWNDL--R-FPSAYSFDKVYRGECPTRQVYEDGTKEIALSVVKGINCSIFAYGQTSSGKTYTMT----GITEFAVADIFDYIAFSVKFSAIEIYNEAIRDLLS-SLRLRK-G-TVVEKATEETLRDWNHLKELLSICEAQRKIGETSLNERSSRSHQMIRLTVESSTTLMASVNFIDLAGSERASQAMSAGTRLKEGCHINRSLLTLGTVIRKLSK-HINFRDSKLTRILQPCLGGNARTAIICTLSPARSHVELTKNTLLFACCAKEVTTKARINVKA----LKQLQREARLETELR-N--QRDS
>Cioin_250400
ADP--VLVCVRKRPLNKKELGIVTVPSKNIVKLENQNFRFDYSFDETCTNEMVYWYTARPLVECIFEGGMATCFAYGQTGSGKTHTMGGDRKGIYALAAQDVFHLLNLDVYASFFEIYSGKVFDLLNCRLRVLEDGRVQVVGLQERRVTSIEEVLQLISDGTRCRTSGVTSANQHSSRSHAVFQLIL--R---HGKFSLIDLAGNERGADTSADRQTRVEGSEINKSLLALKECIRAM-SQHLPFRASKLTQVLRDSFIGESRTCMIATISPGITSCEHSLNTLRYADRVKELALDDGEPFRHA----------AGGAAGGGGMLAEISF
>Phypa_126194
-----MTVFCRIRPFLPAEKHG-TNASENWVRNSRKEFEFDKVFQPNSVQDDVFAEI-EPIIRSALDGHNVCIFAYGQTGSGKTFTMEGSDPGVVPRSLRRLFEEAQYSYSLSMLEVYKGSLRDLLVLSIQ-MSKGFIEVENLTEIPIADVKEASRLYLKGSRRRSTAWTNANDTSSRSHCLLRINI--VCKSMSKLWLIDLGGSERLLKTNAQGLTMEEGRAINISLSALGDVISALHKRHVPYRNSKLTQILRDSLGDNSKTLMLVHVSPTETDLGETICSLSFATRVRGTHLGHDL--SAVSVARFLCPTSY---------------
>Takru_SINFRUP00000177718
-------VFVRVRPLTQGT--------NTIRSPEPRTFTYDHVADMDTSQDAVFSSVAKNIVESCMNGYNGTIFAYGQTGSGKTFTMLGPLRGVIPRSFEYLFFLISFLCKCSFIEIYNEQIYDLLDASLFVRENIKVFVEGAVEKFVNSAAEAYQVLSMGWRNRRVASTSMNRESSRSHAVFSMSL--E-----------------------------EASSINRSLMCLGQVIMALVDSHICYRDSKLTFLLRDSLGGNAKTYIIANVHPGSRCFGETLSTLHFAQRAKLIKNKAV---INEQAEVRKLKEQAQA-LASH--D----Q
>Phypa_21928
GNN--SNVVVRKRPLNKKELSEITINVESSLAIERHEFVFDAVLNQHVSNDEVYRSTVEPIVPTIFNRTKATCFAYGQTGSGKTYTM----QPLPLRACQDIMSIMGLQLWLSFFEIYGGKLYDLLNRKLCMREDGRVCIVGLKEFRVSDVELVKEYIDKGNASRSTGSTGANEESSRSHAILQLVV--K---VGKISFIDLAGSERGADTDNDRQTRMEGAEINKSLLALKECIRAL-DNHIPFRGSKLTEVLRDSFVGDSRTVMISCISPNAGSCEHTLNTLRYADRVKGLSKNSNRDPSTS--------VPESASSPPPLSLD---R
>Phypa_111606
-------------------------------------------------QEAVFEMVGRPMVENCLAGFNSSIFAYGQTGSGKTHTMWGIERGITPRVFEQLFSRIRYQCRCSFLEIYNEQITDLLEKNLLIREDTKVYVEGLTEEYVSNMDDVISLLVRGSANRRVGSTAMNNESSRSHSVFTFVI--ESVRTSRMNLVDLAGSERQKQTGAAGDRLKEAGNINKSLSQLGNVINILAEAHIPYRSSRLTFLLQESLGGNAKLAMICAISPASSCRTETLSTLRFAQRAKAIQNKAV---VNEREQIRQLKVGKQNVHASE--------
>Phypa_111552
-------------------------------------------------QEAVFEMVGRPMVENCLAGFNSSIFAYGQTGSGKTHTMWGIERGITPRVFEQLFSRIRYQCRCSFLEIYNEQITDLLEKNLLIREDTKVYVEGLTEEYVSNMDDVISLLVRGSANRRVGSTAMNNESSRSHSVFTFVI--ESVRTSRMNLVDLAGSERQKQTGAAGDRLKEAGNINKSLSQLGNVINILAEAHIPYRSSRLTFLLQESLGGNAKLAMICAISPASSCRTETLSTLRFAQRAKAIQNKAV---VNEREQIRQLKVGKQNVHASE--------
>Phypa_146114
---------------------------MGGV---------------KIVQEKLFEVVGLPIVENCMAGYNSCMFAYGQTGSGKTHTMLGDNRGMTPRIFEYLFSKIEYVCRCSFLEIYNEQITDLLETNLHMREDSKVYVENLTEIVVRSVQDVVVLLLKGAANRKVASTIMNRESSRSHSVFTCTI--ENMRFGRLNLVDLAGSERQKSSGTERDRLKEAASINKSLSTLGLVIMILVDAHVPYRDSKLTFLLQDSLGGNSKTAIIATISPSSCCTMETLSTLKFAQRAKFIQNNAV---VNEKREIQQLKASDHVLNTSSSP------
>Phypa_129925
GNS--SGVVVRKRPLNKKEILEVTISMDSSLATERHEFVFDAVLDQQVSNDEVYRSTVEPIVPTIFNRTKATCFAYGQTGSGKTYTM----QPLPLRACGDMMAIMGFQLWLSFFEIYGGKLYDLLNRKLCMREDGRVCIVGLKEFRVSDVELVKEYIDKGNQSRSTGSTGANEESSRSHAILQLVV--K---VGKISFIDLAGSERGADTDNDRQTRMEGAEINKSLLALKECIRAL-DNHIPFRGSKLTEVLRDSFVGDSRTVMISCISPNAGSCEHTLNTLRYADRVKGLSKNNNRDITTL--------LPESNSSPPTLQLD---R
>Triad_27679
SDP--VLVCVRKRPRNKKEKNIITIPDKYTTKLENQKFRFDYSFNENASNEMVYRYTAQPLIATIFEGGMATCFAYGQTGSGKTHTMGGDTKGIYAYTARDVFILNSLKICASFFEIYGGKVFDLLRKKLQILEDGKVQVVGLSEKEVKSTEDVLDLIKIGSGIRTSGTTSANSHSSRSHAVFQIII--R---HGKFSLIDLAGNERGADTSANRQTRMEGAEINKSLLALKECIRAL-GRYTPFRASKLTQVLRDSFIGESKTCMIATISPGMSSCEHTLNTLRYADRVKELPSNGPQAAPNI------------------LELAEDHL
>Ustma_UM03157.1
PNTTSVQVAVRIRPVTNADQSRTSVTPGSGA-AKRQAFSFDRVFSPADGQSEIF-SVAEPLIDRFIEGYNVTILAYGQTSSGKSYTMGT-QMGIIPRAVARIFSAMQYTAKVSFIEIYNEDLIDLLG-HVQIREGKNIIWSGLREVKVANVAQVMTYLLQGSSVRRTNETDMNAQSSRSHAIFSITL--TQKKSSKFHFVDLAGSERLKRTAAQGERVKEGISINSGLHALGNVISALGDTHIPYRDSKLTRLLQDSLGGNAHTLMIACVSPTEYNVSETVNTLQYANRARNIKNKAELNE--VELSIIK--------------TAEILD
>Dicdi_DDB0187903
-KEQNIQAFVRVRPFSVYELNTTVIRSSE----TTRQYKFDHVFDQDSIQSEVFNIAVKPICDEVLLGFNGTIFVYGQTGTGKTHTMEG-DMGIIPRTINYLFQCLDYNIRASHLEIYKEEIFDLLAKPLGMFD-G-FKIPELEEIVVNDRQSILNVLAKSCKRRQTAETQYNKQSSRSHCIFSITVHVKLIKIGKLNLVDLAGSENAEKSGN--DRLREAALINKSLLTLGKVITDLTN-HIPYRSSQLTKILQDSLGGKTKTSIIATVSPSLVNLEETINTLEYALKAKNIKNTPQINQS--LKQLLQAAYDKNGVYLTIDVELKMEH
>Parte_GSPATP00013910001
--KSQFEVYLRLKPLYHNPR-VMI--NNR----DNLEFNFTHVFDQKSSQDQVFSKVTVPVI--FLDGYNATIFAYGQTGSGKTYTMSGR--GVIPRTLSYIFDEIQYKIYISFMEIYNENAYDLLE-KRH--K---IALYDLSIHSCNNEQEGIDLLMMGNFIRQVSSTPMNQSSSRSHCIFTVTLEGCTYFVSKLHLVDLAGSERISKSQVG--NLNEAKYINLSLTYLEQVIIALNE-HIPYRNSLMTTLLKDSLGGNCKTVMIATISSENDNLEETFSTLRFSQRVGQLENEIR---------RNE-KVDEAVVKRLEQEQEQVT-
>Tetth_63.m00276
-VKAPIKVVVRTRPINESPK-AYV--HQQ----ENWGFHFDKVLQ-NVSQEVMFDVCAKDIV--VLEGYSGTIMCYGQTGAGKTFTTTGR--GLIPRCISQLFQEVQITVGVSYLEIYNELLTDLLA-GSV--Q---LAIQNQIIRQCKTEEEAQAMIFEGETNRTISEHKLNKNSSRSHCVFTIHLEIRKVIISKLHLVDLAGSERTKKTGSG--RTLEAQFINKSLSFLEQVVVALSE-HIPYRQSKLTNLLKDSIGGNSKTIMIANIWPEADHLEETISTLKFATRMMKVANEAT---------IQL-KLDTVLLKKYEKEQVEIDF
>Tetth_288.m00025
VEKFKLSVCVRVRPKTNQE-----QKEQ-----PTQAFEFDRVYEESATNEGIFQESVSPFLY-LLQGYNSTIFAYGASGSGKTFTMQGR--GITQLICKKLFERIQFKVKFSYVEIYNEQIRDLIQ-NLELREDG-TILANVTEVQIANCEQIQNLIDFGNKNRTVDATTLNSLSSRSHAVVQIHIQYKSTQFSTLTLVDLAGSEKSGVSS-Q----LETQKINQSLLVLGYCINQLK--HVPYRNSKLTRMLKNSLGGNCKTLMIANISIANSSYEDTMNSLLYASHAKRIKNI--------TSSVEGLQRQNYLKKLVEETSVEIQE
>Rhior_RO3G_11418.1
-TGHNVEVVLRCKGKHSSKAISALMPSEE----NNTIYRFDHIFYQECSQQQLYDQVGYPVLQEFLNGYNCTIFAYGQTGTGKTYTMEG-NAGIIPRIICNLFNELQSTVKMSMLELYNEELRDLLYKALNVFEDG-VKVQNVYEELIINAAQGLEIMKTGVKKRITAATNCNEKSSRSHCIFTITVTLEAYYTSKLNLVDLAGSENSKISGS--HRAKEAASINKSLLTLGRVINSLAD-HIPYRESKLTRLLKDSLGGRTKTVIITTVDPFVQNMEDIKNTLEYGSHAKSISNLPQKNPS--MQEQLRRCWEKNGRHVSNKEQIEMLE
>Lotgi_227399
QRGRKVCVWGRVRPLLPDEK-PVV--NQI----MDWSFKLDGIFH-NTNQEQVYETLATDIV--ALDGYNGTLMCYGQTGAGKTFTMTGR--GLIPRSLSQLFRDISITVRISYMEIYNETMYDLLS-TLP--P---MVVTGLSCHLAQNEEDALNLLFEGETNRAISSHSLNKQSSRSHCLFTVYLESRRYTVSKLNFVDLAGSERLSKTKSG--KTTEAMYINKSLSFLEQVIVALAD-HVPFRQSKLTHYLKDSIGGNCKTVMIANMWGEYSQMEETVSTLRFATRMMCVSSEPA---------VNK-VYDTLLCKKLQEERHTVDI
>Poptr_782839
---MMSNVCARFRPLSTKERK-SCDSSSISFDKDECTYSFDKVFYEESMQADVYEFLALPIVKDAVKGVNGTIITYGQTGAGKTYSVEGPKKGLLPRVVDGLFECIKYTIKLSMVEIYMEKVRDLLTDNIQIKENKEILLSGVTI-TISDPEGALQSL----------STEMNVGSSRSHCIYILTVQLESTTTGKVILVDLAGSEKVEKTGAEGKVLEESKTINKSLSALGNVINALTCPHIPFRDSKLTRILQDALGGNSRTALLCCCSPSASNASETLSTIRFGMRAKHIKASPLVSRDKHILNKLRERLD-------EED-----S
>Thaps_15537
---------------------------------DKRRFEFDSVFGPMATQRQVYEGTAGDMIETIYKGFNATILAYGQTGSGKTFTMDG-SDGVIARAVYDLFQIRRVKVEMTYLEIYNEQAIDLLS--LSVHDSKDVVVKNLKSFVVSSPGDVQKKMELASQKRATGSTQMNSVSSRSHAICTLNV--TITPKAKLTLVDLAGSERIKKTGAEGARMKEGISINKGLFVLGQVVSALSESHIPYRDSKLTRLLQDSLGGNSRTVMIACISPAESNIEESVNTLRYAERTRNIKNSAVRN------------------------------
>Capsp_167419
QDM--IEVCVRKRPLNRKEREPVTIPNKEHVKLENQNFRFDFAFDDTTNNEIVYRYTAKPLVECIFERGMATCFAYGQTGSGKTHTMGGDTKGIYALAARDVFKLLELVVGASFFEIYSGKVFDLLNLKLRVLEDGKVQVVGLKEEVIGCVDDVLRLISHGNQVRTSGVTSANNHSSRSHAVFQIIL--R---HGKFSLIDLAGNERGADTSSDRNTRMEGAEINKSLLALKECIRAL-GRHLPFRASKLTQVLRDSFIGESRTCMIATISPSMGCCEHTLNTLRYADRVKELGPGGPPVERIR------------------EILMEVSI
>Strpu_GLEAN3_22160
EQRTNIRVVIRIRPENSRE-----NVKN-----RDKQFAFDHIFAEGASQEYVYEHTTKSVVS-VLSGYNCSVFAYGATGAGKTFTMLGP--GIMFLTVMELYQKILCDVAVSYLE-------------------------------PKNAKELFSMLEYGNTNRTQHPTDANAQSSRSHAVFQVFVRQRNVRVAKMSLIDLAGSERATVTT-RGARFREGANINRSLLALGNCINALD--HVPYRNSKLTRLLKDSLGGNCKTVMIAAVSPSSLSYEDTFSTLRYADRAKEIKSN--------SLDIQELRTESELKDKLQMQDN----
>Tetth_20.m00301
NNEKCVNVFARFRPLNKIEIEEIGNDLYPTV-PDSTVFTMDYVFDPNTSQHKIYEAVGRETITDVMNGYNGTIFAYGQTGSGKTYSMFGDLKGLIPRSIEHIFQTIEFILTCSMLEIYKENLHDLLQCDLKIKESPTLIAQKNIK-SVGTENELLTMLELGEQARKVAATRINQYSSRSHTIFMLEIKQR-YPKGKLNLVDLAGSEKVGKTGAIGDILEEAKKINLSLSCLGNVIHSLT--HIPYRDSKLTRILQESLGGNFKTSLLVTCSSHSSSLEETLSTLKFATRAKSIKNHFKMNISPEIIQQLKKDLM-----EAKHETIYDTM
>Drome_CG12298-PA
NVETGPQVFLRLRPVKDASKA----IEANTSN--EKHFGFTSIFDSTVGQRDIYDTCVGPK----IMEECVTIMTYGTSGSGKTYTLLGDRAGIIPRALENIFTIYSVLVWVSFVEIYNELVYDLLA-NLKIVH---VFIKGLTSVFVTSSEEALRLLRLGQQRSTYASTSVNANSSRSHCVFTVDILKYITTQSSYKFCDLAGSERVNNT-GSGLRLKEAKNINTSLMVLGRCLDAAST-IIPYRDSKLTML-QAALLGE-KLAMIVTVTPLDKYYEENLNVLNFASIAKNIIF------KEP---RVSYCGFEFSKMSTCEGLLLTAE
>Strpu_GLEAN3_27784
--------------------------G-TTT--EPRKFNFDYSYS-NCDQKRVFEDLGRGVLANAWQGYNSCLFAYGQTGSGKSYSMVG-NKGIVPIFCDKIFQEIEYEVSYSMLEIYNEQVRDLLNPGLKIRKKG-FYVESLRQTPVQSYVEIQARMDEGVRNRTVAATQMNATSSRAHTIMSIIFTQKMAKTSVANLVDLAGSERAESTGATG-RLKEGAAINQSLSSLGNVISALADSKVPFRDSALTKLLKNALGGNSKTIMVAALSPADINYDETLSTLRYADRAKQIKTIAVVNETEKMDAIKAGGIVAAPSD----QDNEMKK
>Orysa_Os03g53920.1
PAGFELQVVIRVRPLSSGE--------QSITTHPESRFKFDLVADEYVTQENLFKVAGVPMVDNCMAGYNSCMFAYGQ----------------------------RFTCKCSFLEIYNEQILDLLNVNLQIREDAKVHVENLTEHEVSNAREAMQQLVEGAANRKVAATNMNRASSRSHSVFTCLI--EHHRFSRLNLVDLAGSERQKSSGAEGERLKEATNINKSLSTLGLVITNLIASHVPYRDSKLTFLLQDSLGGNSKTTIIANISPSSCCAAETLSTLKFAQRAKYIRNNAI---INERLQIQHLKKESRL-QGLVNSQGQRK-
>Nemve_30871
---------------------------------MSKEFLYDYSY--DTNQDTVFDDLGMGVLQAAYEGYNTCMFAYGQTSAGKTYTMMG-EVGLIPRICKGLFSYISFRTEVSYMEIYNEQVRDLLRPQLKVRKQG-PYVEGLTKQHVSDYDSIEVLIEQGNRLRATAATKMNEMSSRSHAIFTLKFTQASETISKIHLVDLAGSERASASGATG-RLKEGSNINKSLVTLGIVISTLAESFVPYRDSVLTFLLKDSLGGNSKTIMIAAVSPAECNYGETLSTLRYAQRAKNIINKPTVNENVKKNMLQENSGSI---------EKQLTK
>Parte_GSPATP00017846001
------MVSIRIKPMFEEG--------NTIINQEQKFFSFDNVAGPDTTQEDIFFMIGEQQANNCLEGYNGCVFVYGQTGSGKTYTMTG-QPGLLPRIIDYLFRCVEYLIKCSHLEIYNEHIIDLLNGNLQLREDLNVYVEFLTEECCSNVVEAMEVVQRGNENRHISSTQMNFESSRSHSVFTVQL--ENHRFSRFHFVDLAGSERQKHTQVQGERLREGCQINRSLHILGNVINSLVEKYVHYRDSKLTFLLKDSLGGNSRTHLIANIQQSNLFYQETFSTLQFSKRVKQVKNKAR---VNEKNEIKRLKQEAKW-IVGL-------H
>Batde_BDEG_04925
KKGHLCHVTVRVRPPSQDEL-NHKIWEQI--SDRLDEFHFDSVF-HGSDNQLMYNTAVKRAVSSAMDGIDATIFAYGQTSSGKTYSMMG---GIIPQAVDDVFRFIEYLLRVSYMEIYNETIKDLLS-DLRIHK-G-IYVSPLKEEIVTTPKQLMKAIARGEANRSIGNTEYNNKSSRSHTIFTLTIESRCVTLSHLSLIDLAGSEK---ATSDTERRKEGSFINKSLLTLGNVIARITE-HVPYRDSKLTRILQSSLSGHSRISVIATLGPSAKNLEESLNTLKFASRVKRIVPKPEFTLKA----IQKYRREEDLKSKLT-E--ART-
>Parte_GSPATP00012370001
-MT--DIVAIRKRPLSQKEILEIIVQNDNSVKIEEHQFNFDLTFNQNHSNEQVYINAVRPIIRAAFQRAKVTCFAYGQTGSGKTYTMIGDVPGMYLLAGQDIFQIIHLQVYVSFFEIYCGKLYDLLSNQIQIREDAKVNMINLMEKKINSVQQLMHFIQLGQNVRITASNSSNSESSRSHAILQVIL--K---HGKMSFIDLAGSERGADVDQNKQTRIDGAEINKSLLALKECIRAL-DLHTPFRGSKLTLVLKDSLTGNCKTVMIGNISPSSQSSEHTLNTLRYADRVKELKKPENSQG-----------DLQRELMLARQTNIQMYN
>Lotgi_115944
-VKQTIKIFARVKPIDEDPR-YFI--NKK----ENYKFRFDKVFDQKTSQDEIFENVAKPVV--ALQGYNGTIFAYGQTGSGKTFTITGR--GIIPRILSYIFDKVTFSVHVSYLEIYNESGYDLLD-PKH--K---VSLMNLSVHQATSEEESLNLLFLGDTNRMIAETPMNQASTRSHCIFTIHLTVRTIRRSKLHLVDLAGSERVSKTGVG--VLTEAKYINLSLHFLEQVIISLSD-HIPYRNSMMTSVLRDSLGGNCMTTMIATCSVEKKNVDESISTCRFAQRVAMIKNDVL---------LNE-ELDKLMILKLKREEEADPL
>Strpu_GLEAN3_10770
LLYNKLQVFCRVRYDSRTDCC-LKFPSEIEIAGKKMLHSFDHVFSPTSTQEQVFAQA-LPIITSCVDGYNVCIMAYGQTGSGKTFTMMGPNPGVNVRAIKELLKICDYTLKVSMIEVYNEQVQDLLNLDIK-M-GKRLYLQGLVEKIVSNEGDITSIMEMGDANRSVAATKMNSTSSRSHLLLMLTV--EGTDYGSLILVDLAGSERIAKTGATGQTLVEAAAINKSLTSLGQVFTGLRSGHVPYRNSKLTHLLQPSLSGDAKACLFVNASPSESNVTETISALQFGSNARQVALGQAT--KNTKNNKK---------------------
>Arath_AT2G21300.1
AREEKILVLVRLRPLNEKEI-NEADWNDL--R-FPSAYSFDRVYRGECPTRQVYEDGPKEVALSVVKGINSSIFAYGQTSSGKTYTMS----GITEFAVADIFDYIAFVVKFSAIEIYNEAIRDLLS-PLRLRK-G-AAVEKATEETLRDWNHLKELISVCEAQRKIGETSLNERSSRSHQIIKLTVESSTTLMASVNFIDLAGSERASQALSAGARLKEGCHINRSLLTLGTVIRKLSN-HINYRDSKLTRILQPCLGGNARTAIVCTLSPARSHVEQTRNTLLFACCAKEVTTKAQINVKA----VKQLQREARLESELR-N--QRDS
>Arath_AT2G21300.2
AREEKILVLVRLRPLNEKEI-NEADWNDL--R-FPSAYSFDRVYRGECPTRQVYEDGPKEVALSVVKGINSSIFAYGQTSSGKTYTMS----GITEFAVADIFDYIAFVVKFSAIEIYNEAIRDLLS-PLRLRK-G-AAVEKATEETLRDWNHLKELISVCEAQRKIGETSLNERSSRSHQIIKLTVESSTTLMASVNFIDLAGSERASQALSAGARLKEGCHINRSLLTLGTVIRKLSN-HINYRDSKLTRILQPCLGGNARTAIVCTLSPARSHVEQTRNTLLFACCAKEVTTKAQINVKA----VKQLQREARLESELR-N--QRDS
>Capsp_157378
LLYNKLQVFCRCRHDNRVSCS-LEFPNDQEV--DGRKMKFDRVFNPHTSQEEVFEDT-KPIITSCVDGYNVCILAYGQTGSGKTFTMQGNQPGVNIRSIQELLRICFFTLKASMVEIYNDTIQDILSLELR-S-GNKIHLPGLTEMLVENLDDINEIMDLGEQNRSVASTKMNSTSSRSHLIFMITV--EGQDTGTLTLCDLAGSERVSKSEAQGQRLTEAAAINKSLSSLGQVFTALRTGHIPYRNSKLTHILQPSLGGDAKACLFVAVSPDEAHLSETSSTLQFGSNARHVALGQAK--KNVGSRR----------------------
>Poptr_171564
-----SSVVVRKRPLNKKELAEVDTH-SNSLEVEKHEFVFDAVLNEEVSNDEVYHETVEPIVPIIFQRTKATCFAYGQTGSGKTYTM----KPLPLKASRDILRLMGFQLFVSFFEIYGGKLYDLLSKKLCMREDGKVCIVGLQEYKVSDVETIKDLIEKGSATRSTGTTGANEESSRSHAILQLAI--K---IGKLSFIDLAGSERGADTDNDKQTRMEGAEINKSLLALKECIRAL-DNHIPFRGSKLTEVLRDSFVGNSRTVMISCISPSSGSCEHTLNTLRYADRVKSLSKGNAKDVSTL--------NLESTTVPLSSV------
>Monbr_28757
------MIQLHVS-----------EAIP-----CNAKFAFDHVFPEQSSQLQVFQKTTKPILD-VLSGHNVSVFAYGATGAGKTHTMLGG--GIIVLTMVELFEQLETDLSVSYLEVYNETIRDLLN-VLNLRESG-V---------------VMALLTKGNQNRTQHPTDANATSSRSHAVFQLHVKQTHVLTAKMSLIDLAGSERASATS-RGARMREGANINKSLLALGSCINALS--HVPYRNSKLTRLLKDSLGGNTRTIMLANVSPSYGTYDDTFNTLQYAKSAKNIKKS------------------RPL-------------
>Crypa_cgd3_2590
KLFNELQVFCRVRPPTISEQDK-ISEDASTIGTNLLTFKFDYIFSSVSTQHEVFEEV-SQLIQSALDGYNVSLFSYGQTGSGKTFTMLGGEYGMIPRALKLIFDNITYNLEYSAIEVYNETIRDLTTSEVK-IQFGSATIVGINLIKVNNINDVNNLLKMAHKHRSEASTDCNERSSRSHSIIQLKI--SGKHSSTLSLIDLAGSERVNKSGVAGERMKEAQFINKSLSALGDVIQSINQGHIPFRNSKLTMVLKNSLGGNSKAAMLVHISPSSHSINETISSLRFASKVQNCVTNRNR--EKN--------------------------
>Auran_59386
ALHNRVMVLCRCRPSRGDLDAAAKFPEDGVIEGDDYDFEFDGVFSPSASQATVFES-----VTSALDGYSVCIFAYGQTGSGKTHTMEGSDRGVNFRAIEAILNAAVYDLELSMLEIYNEAIRDLLRLDIT-TATGVSIVKGLDIKRVSTMEEIEVWIARGASHRAAGAHALNKDSSRSHSIVTLYI--KGT-RSKLNLVDLAGSERLDKTGATGDRLTEAKAINKSLSALGDVIAALSSKHVPFRNSKLTYLLQDSLAGDSKALMIVTASPEIANANETICSLKFASRCHDCALGVAR--KNVRKPLLSKFRP----------------
>Chlre_126081
EFSSSIQVAVRVRPLNPRERD-ACVNEETVL-NTAKGYAFDRRYGQDVTSDAIYDDCVAQLVEAVFKGYNATVLAYGQTGSGKTHTMAG-EQGITPRVIQHIFALAKTQIAAYGLELYNEDLRDLAL-ALKLQERPVPEVVGVTERVVSSAEELTNFFNQCVDNRSTSSTKLNDRSSRSHAIFTITI--QRTITSKLHLVDLAGSERVKRSGVTGKELKEATHINSGLLALGNVIVALAGAHVPYRDSKLTRLLQDSLGGNSLTVLISCISPSEADFEETNNTLKYANRACKIKNQPLPNR--TQAL-----------------KERQEK
>Nemve_175313
LLYNKLQVFCRCRRDPTVEVA-VTFPSDQEIPSGRKTFMFDRVFTPDSTQEQVFEDT-LPLIASCVDGYNVCIMAYGQTGAGKTFTMMGPNPGVNVRSILELLRVCDYTLSLAMLEVYNETLKDLLELSIQ-L-GKQVVVPHLTEIQVNSAKAIRTIMAKGDANRSVGATKMNTSSSRSHLVLILHI--NGVDHSTLTLVDLAGSERISKTEATGQRLVEAAAINKSLSALGQVFTALRTNHVPYRNSKLTQLLQGSLGGDGKACMFVNVSPAEWNLSETISTLQFGAGAKQVQLGKAT--QNIRAQVK---------------------
>Strpu_GLEAN3_05741
LRV--YSAYAQPFIFLLQEQNLLTLPSKDKVKLENQLFRFDYAFNEDATNEMVYKFTAKPLVQTIFNRGMATCFAYGQTGSGKTHTMGGNTKGIYALAAADVFRQLELAVHCSFFEIYSGKVFDLLNAKLRVLEDGKVQVVGLQERTVKNTDDVLKLIGMGNNVRTSGQTSANQHSSRSHAVFQIIL--R---HGKFSLIDLAGNERGKDTSSNRQTRMEGAEINKSLLALKECIRSL-GHHVPFRASKLTQVLRDSFIGDTRTCMIAMVSPGISSCEHTLNTLRYADRVKELGPSGPHGVSPT--------------------LQEVSY
>Auran_59470
ALHNRVMVLCRCRPSRGDLDAAAKFPEDGVIEGDDYDFEFDGVFSPSASQTTVFES-----VTSALDGYSVCIFAYGQTGSGKTHTMEGSDRGVNFRAIEAIINTAVYDLELSMLEIYNEAIRDLLRLDIT-TATGVSIVKGLDIKRVSTMEEIEVWIARGASHRAAGAHALNKDSSRSHSIVTLYI--KGT-RSKLNLVDLAGSERLDKTGATGDRLTEAKAINKSLSALGDVIAALSSKHVPFRNSKLTYLLQDSLAGDSKALMIVTASPEIANANETICSLKFASRCHDCALGVAR--KNVRKPLLSKFRP----------------
>Nemve_89335
---------------------------NSLLSPEPKTFSFDHVADTNTMQEEVFGAVAKNIVEGCVDGYNGTIFAYGQTGSGKTFTMLGPLRGVIPRCFEYLFSLIEFLCQCSFLEIYNEQIFDLLDSGLALREDLKIFVCGLLERDVTSAKEAYNVLNSGWLNRRVASTSMNRESSRSHAVFTVTL--QNIKVSRLHLVDLAGSERQRDTHAEGLRLKEASSINKSLSALGNVIMALVDTHIHYRDSKLTFLLRDSLGGNARTYIIANVHPSAK-------------------------------------------------------
>Ostta_18833
EHRARVRTYLRLRPLDED---R----TQD----AKHRFAFDGVFDESASQSSVFEEVGREVV--ATLGYNATLFAYGQTGSGKTYTLTGR--GIVPRALSMIFRTIKFTVEVSYVEIYMEQGYDLLA-TTL--K---IRLMDLSTHVVTSEAEALDLLFIGDTNRAVAETPLNMASSRSHCIFTVIITRRTLRRAKLNLVDLAGSERVHKSMVG--TTQEAKYINVSLHFLEQVIVALQE-HVPYRNSLMTMLLRDSLGGNCQTVMIATASADAGAFDESVSTCRFAQRVRKISNEVF---------INE-ELDEMLIARLKEE------
>Lotgi_228774
LLYNQLQVFCRPRRDDKVQPC-LTFPTDNELDGNKKTFSFDKVFKTTATQEEVFADT-KPVITSCADGYNICLIAYGQTGSGKTYTMMGPNPGINIRALTELLDICVYEMKISIVEIYNEAVIDLLVVELK-A-GTNFRIPGLTEVPIRSVDEIKQVMKTGDENRSVASTKMNSTSSRSHLILMLTI--EGKDKGMLTLCDLAGSERIGKTEASGQRLVEAAAINKSLSALGQVFSALRTSHIPYRNSKLTQILRPCLGGDAKACVFVNISPDVTNYPETCNTLEFGSNARQVALGQAK--QNV--------------------------
>Takru_SINFRUP00000148492
-----------------------------------KVFSYDFSY--SASQEKIYNDLGPDVLKAAFKGVNACVLAYGQTGSGKTYTMMG-DKGIIPRLCEGLYGEMSFCTEVSYVEIYNERVRDLLKKGLRVRLDG-PYVENLSKCLVANHNDMEALMALGNAHRSTGSTGMNHTSSRSHAIFTIRFSQAHKTLSKIHLVDLAGSERADVASTSG-RLKEGASINKSLVTLGSVISTLAEGFIPYRDSVLTWLLKDSLGGNSVTTMIATVSPAAVNYGETLSTLRYASRAKNIVNCPTVNEGGKQRLLKEANQ-----------GQGATG
>Rhior_RO3G_13513.1
PPS--DLVCVRKRPLNKKELDKAPTIGTRSLKTEQHSFTFDDVFDSDVPNSTVYERTALPLVNYIFKGGKATCFAYGQTGSGKTFTMLNP-HGLYILAARDIFTMLYLTAWIGLYEIYQGQLYDLLNKKLFAREDGKVIITGLKEYPIDNVDKLIQIFEYGSSVRTTGSTGANDSSSRSHAVLQILL--K---HGKLSFIDLAGSERGADREADTKTRMEGAEINKSLLALKECIRAL-DKHTPFRQSKLTQVLKDSFVGHSRTCMVATISPGGSNSEHTLNTLRYADRVKELKGERDQLTAVQ----------NNNNIQEEEVESFNEF
>Naegr_71374
DDSPKENVVIRVRPFLPRELKR--IRSRKSMNSVGHSFTFDHIYGEDSRQDEIYENHARGAVLSVLKGYNATLFAYGQTGTGKTYTMEGF------RELRE--SDINFLIRASYLQIYKEVIYDLLDTNLTIREYKKTCVEGLTEEVVRTPKEIYQLIDKGRKGRAKAPTKLNEGSSRSHAVFIIVA--E--HIGKLNLVDLAGSERVSVSGASGELLEETKKINLSLTCLGMVISALTKKYVPYRNSKLTSLLADSLGGNCRTTMLAMVSPAMEFHGESLSTLHFAKRAKCIKNIVTVNELDQLSKKSK---------TVVGK--IEAR
>Poptr_278745
SKE--NNVVVRKRPLNKKELADVTVY-DNALAVEKHEFCFDAVLDERVTNDEVYRVTVEPIIPTIFQRTKATCFAYGQTGSGKTFTM----QPLPLRAAEDLVRLLRFKLWLSFFEIYGGKLFDLLSKKLCMREDGRVCIVGLQEFEVSDVQIVKEYIERGNAARSTGSTGANEESSRSHAILQLAV--K---VGKISFIDLAGSERGADTDNDRQTRIEGAEINKSLLALKECIRAL-DNHIPFRGSKLTEVLRDSFVGNSRTVMISCISPNAGSCEHTLNTLRYADRVKSLSKSGNKDQSSL--------PPNKDASSTSSLEKT---
>Caeel_CE37934
ELNDEVVVAIRVRDFERDGSS---IISQNEVTGQSNTYSFEHVFFPPTAQSGVFGEI-KELIMCALHGKNVCLIAYGPTGSGKTFTMRGESEGVIPRAIRFMLEQSNYKFQASFIEVYNEEVYDLLDLEVK-I-GSKTNVVGLKKIEIGNISDVDVILNLADSQRSVASTASNEHSSRSHAIFQIFV--DGQNQCCLNLVDLAGSERAKETQARGKQFTELTNINQSLSTLKKCIRAQMTKHVPYRDSKLTMVLREYLGGSSKTMFIAHANP--RDVAETKRTLEFTSELRSTNLGKAVVQQKL--------------------------
>Rhior_RO3G_12763.1
MTSTAVRVGLRVRPLTEKEIM------------ADKSFTYDYVFNNKTDQSQVYQQAASPLLHKFIDGFNATILAYGQTGSGKTYSMGT-HQGIVPRCIIELFEILKYEVYVSFLELYNEEFIDLLT-EVSIREDVTIYWSGVKEEICYSPQDVLNFLTQGSLHRTTGSTEMNSVSSRSHAIFSLIL--KQQK---------EGGKKLKRTHAQGDRAKEGIAINSGLLALGNVISALGDTHIPYRDSKLTRLLQDSLGGNSQTLMLACVSPADTNFQETLSTLKYANRARNIKNRVSVNQFTGEIAELR-------AGQ-QPT--KIKA
>Physo_142636
SLLSRLQVFCRVRPVINEELEGVNVVNQS--NSSWKVFTFDRILGPEETQNDVFREV-EPIAQSVVDGFKACIFAYGQTGSGKTYTMEGTDPGLNYRIISHLFQSVVYHVQVGVLEIYNDSLRDLINLEIR-HSTGDICVPDLTMATVSSPQQTIDVLRNAQTNRVTGKTNSNQHSSRSHSIVIVQI--SSADCGKLYLVDLAGSERVKKSNVSGAMLREAAHINKSLSALADVMEALDKKHVPYRNSKLTYLLQDVLNSSCKTVMIVNVGPTIENASETFRSLQLAERVRNIVVGRNQ--IVKKKDILSAKKAFAELQSLKQQEKETQL
>Dicdi_DDB0216601
DMN--EYVCVRKRPLNKKEIAKIEVLPKKDLKIEKHKFTFDGVFDESANNYQVYLHTAYPLVDSIFHKGKATCFAYGQTGSGKTHTQMGQGDGLYALAARDIFHRLQLQVCISFFEIYGGKLFDLLNKKLACRENELVVIVGLSEKHVTSPQELMNCIIDGNKIRSTGSTGVNSDSSRSHAILQISL--K---HGKFSFIDLAGSERGSDTDNDKQTRKEGADINKSLLALKECIRAL-DQHTPFRQSTLTQVLKDSFVGNSRTVMIANISPNQSSSEHTLNTLRYADRVKELGTSESNKKATY--------------------TTTAIQ
>Parte_GSPATP00016397001
--M--DVVAIRKRPLSQKEIIEIIVQNDNSVKIEEHQFNFDLTFNQNHSNEQVYINAVRPIIRAAFQRAKVTCFAYGQTGSGKTYTMIGDIPGMYLLAGQDIFQIIHLQVYVSFFEIYCGKLFDLLSNQIQLREDANVNMINLMEKKINSVQQLMQFIQLGQNVRITASNSSNSESSRSHAILQVSL--K---HGKMSFIDLAGSERGADVDQNKQTRIDGAEINKSLLALKECIRAL-DLHTPFRGSKLTLVLKDSLTGNCKTVMIGNISPSSHSSEHTLNTLRYADRVKELKKPENFQG-----------ELQRELMLARQTNIQMFN
>Takru_SINFRUP00000172071
TDV--IEVCVRKRPLNKKELSLITIPSKDVVRLENQTFRFDYAFDESTTNEMVYRFTARPLVETIFDRGMATCFAYGQTGSGKTHTMGGDSKGIYVLAARDVFLMLELQVYSTFFEIYSGKAFDLLNAKLRVLEDGKVQVVGLQEKEVRCTEDVLKLIEVGNSCRTSGQTSANAHSSRSHAVFQIIL--R---HGKFSLIDLAGNERGADTSADRQTRLEGAEINKSLLALKECIRAL-GRHTPFRASKLTQVLRDSFIGESRTCMIATISPGMTSCENTLNTLRYANRWEYADLRTGLFR-----------------------WEEVSF
>Parte_GSPATP00031816001
-----MDVVIRKRPLGKKELIQVSVQDQQTVKIEQHHFNFDKAFDETIDNQGLYHSAVRPIIQAAFNKAKCTCFAYGQTGSGKTYTMLGDVPGLYVMASYDIFAMVHLVISISFYEIYCGKLFDLLNSQLAAQEDAKVQIKGLSEKKINNVQQLMQIIQYGQSSRITSSNSANSESSRSHAILQITL--R---HGKLSFIDLAGSERGADVDQDKTTRVDGAEINKSLLALKECIRAL-DLHTPFRGSKLTLVLKDSLVGNCRTVMIGNISPSSANSEHTLNTLRYADRVKELKKPQENI------------DNNRELFLAREDGSVLLI
>Phypa_81865
EATQAVQVALNIRPLIPLERV-DCITPGEQI---HHSFTFDYVFGRAATLPGIFDKCVKPLVEGLFHGYNATVLAYGQTGSGKTYTMGT-TEGVIPQVMQTIFKRIDFQLRVSFIEILKEEIHDLLD-PIQIRETTAITLMGVTEADVKSLEEMAAYLEHGSLSRATGSTNMNSHSSRSHAIFTITL--EQRRCAKLHLVDLAGSERAKRTGADGLRFKEGVHINRGLLALGNVISALGDGHVPYRDSKLTRLLQDSLGGNSRTVMIACVSPADVNAEESINTLKYANRARNIRNKPTVNR--PELLCAR--------------EAELEE
>Orysa_Os10g36880.1
RSGDSISVTIRFRPLSEREI-GDESWGER----PATAYGYDRVFGPKTTTEAVYDVAARPVVKGAMEGINGTVFAYGVTSSGKTHTMHG---GIIPLAIKDVFSLIEFLLRVSYLEIYNEVINDLLD-NLRVR--G-TYVEGIKEEVVLSPGHALSFIAAGEDHFH----------------HNLMIESSGVMYSQLNLIDLAGSES-SKTETTGLRRREGSYINKSLLTLGTVIGKLSE-HIPYRDSKLTRLLQSSLSGHGHVSLICTITPASSNMEETHNTLKFASRAKRVEIYAARNRKS----IKKYQRESSLKQELD-Q--AKAS
>Triad_52287
AYKDPVKVYCRIRPLPLGS---ESISDTEAAN--ETSHHFERVFKEDVSQKELFDTFALPLVED-VVGKNGLLFAYGNTCSGKTYTMTGSEIGVLPRCLDVLFNTIAYTVFVSFVEIYNNYIYDLLD-SKALRG---MYISNVTEVEVADADAAYAQLIKGQQRRRVAYTKLNHESSRSHSIFNIRLIQARIATSQLSLVDLAGSERTART-NEGVRLKEAGNINSSLMVLRTCMECLRD-IVPYRDSKLTYL-KSYFEGG-KVRLVICLNPQAADYDENLHVMKFASITQDVTV------TRADINNIIYKEV---VKSMRFEPALMEE
>Homsa_NP_002254.1
RLHNQLQVFCRVRPVLPGEPTG-LFPSGPPTPPPRHDFSFDRVFPPGSGQDEVFEEI-AMLVQSALDGYPVCIFAYGQTGSGKTFTMEGGLEGLIPRALRHLFSVATYSFVASYVEIYNETVRDLLACEIR-RGSEELTVTNARYVPVSCEKEVDALLHLARQNRAVARTAQNERSSRSHSVFQLQI--SGEHGAPLSLVDLAGSERLDPGLALGERLRETQAINSSLSTLGLVIMALSNKHVPYRNSKLTYLLQNSLGGSAKMLMFVNISPLEENVSESLNSLRFASKVNQCVIGTAQ--ANR--------------------------
>Ostta_18869
----MIQVIARVRPQDPGTEN-VDVPTVDTIELDTRLFNFDRVFDARASQEEVFSEV-SELVQSALDGYKVCLFSYGQTGAGKTYTMLGQRRGIVPRAVAKVLEQAEYTMEASYVEIYNEQIRDLLCHSIV-NEGGCPTVTGVVREEVTSVYDATSLVRRAMKAREVAETEMNANSSRSHTLFLLYI--TGVHTGCLNLVDLAGSERTKRSGARGQRMTEACAINRSLSCLGDVFAAVGRGHIPYRNSKLTYLLAPCLGGEGKTLMVVNIAPDLDSAEESMCSLRFASTVNQVELGNGK--KAKPAANDPVSSRTRR-------NAVNPN
>Homsa_OTTHUMP00000029296
RLHNQLQVFCRVRPVLPGEPTG-LFPSGPPTPPTRHDFSFDRVFPPGSGQDEVFEEI-AMLVQSALDGYPVCIFAYGQTGSGKTFTMEGGLEGLIPRALRHLFSVATYSFVASYVEIYNETVRDLLACEIR-RGSEELTVTNARYVPVSCEKEVDALLHLARQNRAVARTAQNERSSRSHSVFQLQI--SGEHGAPLSLVDLAGSERLDPGLALGERLRETQAINSSLSTLGLVIMALSNKHVPYRNSKLTYLLQNSLGGSAKMLMFVNISPLEENVSESLNSLRFASKVNQCVIGTAQ--ANR--------------------------
>Homsa_OTTHUMP00000015534
RLHNQLQVFCRVRPVLPGEPTG-LFPSGPPTPPTRHDFSFDRVFPPGSGQDEVFEEI-AMLVQSALDGYPVCIFAYGQTGSGKTFTMEGGLEGLIPRALRHLFSVATYSFVASYVEIYNETVRDLLACEIR-RGSEELTVTNARYVPVSCEKEVDALLHLARQNRAVARTAQNERSSRSHSVFQLQI--SGEHGAPLSLVDLAGSERLDPGLALGERLRETQAINSSLSTLGLVIMALSNKHVPYRNSKLTYLLQNSLGGSAKMLMFVNISPLEENVSESLNSLRFASKVNQCVIGTAQ--ANR--------------------------
>Poptr_285241
RLYNEVIVFCRCRPLNQVEITS-----NNDLDSSKKQFKXDHVFGPEDNQEAVFVQT-KPIVASVLDSYNVCIFTYGQTGTGKTFTMEGSNRGVNYRTLDELFGVSRYGLFVSMTEVYNEKIRDLLILEIK-QAEGTQEVPGLVETRVTGTEDVWDLLNSGSRARSVGSTRANEXSSRSHCLLRVTV--KGENRSHLWMVVLAGSERVGKIDVEGERLKESQFINKSLSALGDVISALASKHIPYRNSKLTHMLQSSLGDECKNLMFVQISPSATDLGETLCSLNFVSRVRGIETSPAC--KQALSELFKYKQMVEKLKHDEK-RT----
>Phypa_129159
---------------------------------------PDTIFGVSTTNAEIYEEHAKDLVLSAVSGFNGTVFAYGQTSSGKTYTMQG---GVTRLAIQDVFTSIEFLVRVSYMEIYNEEINDLLA-KLQIHR-G-IFVAGLREEIADSVEQVIAVLERGEAQRHLAETDMNVNSSRSHTIFRMVIESRAVRVSALNLVDLAGSERISKTGAEGVRLREGAHINKSLTTLGMVINKLSE-HVPYRDSKLTRILQSALGGNARTSIICTINPDEIHIDETRGTLQFASRAKRVTNCAQVNEAA----LKRQKEEKELKRRLEGS--AQVR
>Takru_SINFRUP00000134793
-----IQVAVRIRPLLPKELL-ECVKPGSFV--PDRLFTFDHAFGPSASQDEVYRACIQPMVRSLLDGYNATVFCYGETGSGKTYTISG-EGGIIEHVARDVFGYLVATVHMSYLELYMEEVRDLLD--LNVRDDINTVVVGARESAVNSAEELLSLVEMSSAARQTCTTRMNDKSSRSHTVLTILI--NQQCSSKFCLVDLAGSERVKKTGNTGKHFKESIHINADLLAVGNVIRALSDTFIPFRDAKITRLLRDSLGGTSHTLMMTCVNPSSNSLAETLNVLYFASKARHIRNHPAKQPTDPVIEEKQ--------------------
>Strpu_GLEAN3_23560
WQSGFFKVPVR------------------------KSLIIYIIL-------QIFSDLGSEILDASFDGYNVCLFAYGQTGSGKTHTMMG-EQGVIPRLCESLLERVTFKVEVSFLEIYNERVRDLLAPSLKVRKDG-PYVQDLSHHLVSDYEQVLSLMHDGNLQRTTAATHMHELSSRSHAIFTITFIQASEIVSKINLVDLAGSERA-SINSSK-RLQEGANINKSLVTLGNCIQALAASYVPYRNSILTWLLKDSLGGNSKTIMIATISPASIHYNETMSTLRYARRAKHIINQPIVNENVRRMLLNSASLASQA-------ENQLTE
>Parte_GSPATP00022110001
ENNKSEIRHV-TRPMFDEG--------NTIVNQEQKFFSFDNVAGPDTTQEDIFSMIGEQQASNCLEGYNGCVFVYGQTGSGKTYTMTG-QPGLLPRIIDYLFRCVEYLIKCSHLEIYNEHIIDLLNGNLQLREDLNVYVEFLTEECCSNVVEAMEVVQRGNENRHISSTQMNFESSRSHSVFTIQL--ENHRFSRFHFVDLAGSERQKHTQVQGERLREGCQINRSLHILGNVINSLVEKYVHYRDSKLTFLLKDSLGGNSRTHLIANIQQSNLFYQETLSTLLFSKRVKQVKNKAR---VNEKNEIKRLKQEAKW-IVGL-------H
>Parte_GSPATP00030615001
LIE--QGVAVRKRPLNKKEMNIVDVSQQSQVKIEEHQFNFDAAFDENTTNEQLYLQIVRPIVEAAFNRAKVTCFAYGQTGSGKTYTMLGDVPGLYLLAAYDIFCLLHLQISISFYEIYCGKLFDLLNTLLHAREDAKVNVVGLQERKVQSVEQLMKVIEQGSASRITASNSSNNDSSRSHAILQISL--K---HGKLSFIDLAGSERGADVDTNKQTRFDGAEINKSLLALKECIRAL-DLHTPFRGSKLTLVLKDSFVGNCKTVMIGNFSPSNSSSEHTLNTLRYADRVKELKKPNDLKDTSL--------DKARELMLPRQQNPNLFQ
>Galga_ENSGALP00000005105
DVNGKLKVYVRVRPLKPTELE-QGVCSETTMEG-AHRFSFTQIFGPDVGQKLFFDETMKQVVKD-VLGQNWLVYTYGNTNSGKTHTIQGIDGGILPRSLAVIFNSVQFSIWVSFFEIYNELIYDLLE-TLRLCN---PYVKDLNWINVRDADEAWKLLKLGRKNQSFASTHMNQNSSRSHSIFSIRILHLVPKISELSLCDLAGSERC-KD-QSGDRMKEANNINTSLHTLGRCITALRQ-VVPFRDSKLTRV-QGFFTGG-RSCMIVNINQCASTYDETLYVAKFSAIASQLVQ------APPSI-EHSRRTSQGSEATEKEERVLVQE
>Parte_GSPATP00026423001
LIE--QGVAVRKRPLNKKEMNIVDVYQQSQVKIEEHQFNFDAAFDENTTNEQLYLQIVRPIVEAAFNRAKVTCFAYGQTGSGKTYTMLGDVPGLYLLAAYDIFCLLHLQISISFYEIYCGKLFDLLNTLLHAREDAKVNVVGLQERKVQSVEQLMKVIEQGSASRITASNSSNNDSSRSHAILQISL--K---HGKLSFIDLAGSERGADVDTNKQTRFDGAEINKSLLALKECIRAL-DLHTPFRGSKLTLVLKDSFVGNCKTVMIGNFSPSNSSSEHTLNTLRYADRVKELKKPNDLKDTSL--------DKARELMLPRQQNPNLFQ
>Naegr_32757
SLHNLVEVIVRMRPLIGDEQASIDIKDDTTINLGLKEYDFFKVLDENISQEDVFEHV-KPMLQSALDGYNLCIFAYGQTGSGKTFTIHGEQCGLIQRTADYLFYSLAFSISCSMVELYLDTLNDLFEPQLR-QKNGKMSVTNCIEVDVYHPNDLVRLLEFGNEVKQISKTDMNDQSSRSHTIFTIKI--SMEGESKIAFVDLAGSERVSRSNSIGDRFKEAQHINKSLSALGDVIAALSTHHIPYRNSKLTLMLQDMIGGNSKTLMFANVSPDKKSVSETISTLTFASRVKCVKNHPML--SRQ--------------------------
>Naegr_64648
-VNTPVQVCVRTRPLDESKG-SSGVNTKK----EDYSFKFDKTLH-NVSQDTVFNECCYDIT--FLEGYNGTVMAYGQTGSGKTYTMIGR--GLIPRAIQQVFAEMSFTLRVSYMEIYNEQLFDLLS-DIS--N---MVIMGLSCHIVNSEEEALSMLFEGETNRAICEHQLNKASTRSHCVFTMYLESRQTVQSKLNLVDLAGSERVSKTHSG--LVTEAKYINKSLSFLEQVVIALGN-HIPYRQSKLTYFLKDSLGGNCKTLMIANVWGEEQHIEETIGTLKFATRMMRVSNEAM---------INV-HMNDALIKKYEKERKEVEI
>Takru_SINFRUP00000149800
----------------------------S-----QTQYSFQKVFGVSTSQMELFQDVAKVLVDD-LIGKNGLLFTYGVTGSGKTFTMTGPQGGLLPRALDMIFNSIGYSIFVSYIEIYNNYIYDLLE-SRLLRN---MYVAGCMEVEVKSAQEAFQVFWKGQKKRKVANTCLNRESSRSHSVFMIKLVQAQVAVSQLCLVDLAGSERTGRT-GEGTRIREAGNINQSLLTLRTCIEVLRE-MVPYRDSKLTHV-KNYFDGG-KVRMVVCVNPKAEDYEETLLVMRFAEMTQEVEV------ARPDRPNQAFKEE--LSRRLEERPRLIEH
>Parte_GSPATP00023263001
LIE--QGVAVRKRPLNKKEINIVDVLQQSQVKIEEHQFNFDAAFDENTTNEQLYLQIVRPIVEAAFNKAKVTCFAYGQTGSGKTYTMLGDVPGLYLLAAYDIFCLLHLQIAISFYEIYCGKLFDLLNSLLQPREDAKVNIVGLQERKVQSVEQLMKVIEQGSSSRITASNSSNSDSSRSHAILQITL--K---HGKLSFIDLAGSERGADVDTNKQTRFDGAEINKSLLALKECIRAL-DLHTPFRGSKLTLVLKDSFIGNCKTVMIGNFSPSNSSSEHTLNTLRYADRVKELKKPNDLKDTSL--------DKARELMLPRQQNPNLFQ
>Parte_GSPATP00021586001
LIE--QCVAVRKRPLNKKEINNVDVSQQSQVKIEEHQFNFDAAFDENTTNEQLYLQIVRPIVEAAFNKAKVTCFAYGQTGSGKTYTMLGDVPGLYLLAAYDIFCLLHLQIAISFYEIYCGKLFDLLNSLLQPREDAKVNIVGLQERKVQSVEQLMKVIEQGSASRITASNSSNSDSSRSHAILQITL--K---HGKLSFIDLAGSERGADVDTNKQTRFDGAEINKSLLALKECIRAL-DLHTPFRGSKLTLVLKDSFIGNCKTVMIGNFSPSNSSSEHTLNTLRYADRVKELKKPNDLKDTSL--------DKARELMLPRQQNPNLFQ
>Tetth_252.m00029
KKNQTMQVFVRVRPLNQKE-----VFVR-----DDRLFEMNRTFGEECSNDEVFDYVMKEDIS-LFEGFNCTCFVYGMTGAGKTYTMFGI--GLIMLSLKEIMESMSFRLKLSYLEIYNEQIHDLLS-NLMVIEDG-VFVPELIEQEIISEQQVLECIRLGNTRRQMASTGQNEFSSRSHAIITFTLEQTTVLTSKLCLVDLAGSERAAVTE-KGLRLQEGANINKSLLALGNCINILD--FVPYRDSKLTRLLKDSLGGNTQTYMIACVSPAFISLEETLNTLKYAQRASRIQKV--------TIQIENMKKEDFLKQQLASTTCGGLK
>Arath_AT3G16630.1
KEN--NSVVVRKRPLNKKETAEVTVS-DNSLAVEKHEFCFDAVLDEDVSNDEVYRATIEPIIPIIFQRTKATCFAYGQTGSGKTFTM----KPLPIRAVEDLMRLLRFKLWLSYFEIYGGKLFDLLSKKLCMREDGRVCIVGLQEYEVSDVQIVKDFIEKGNAERSTGSTGANEESSRSHAILQLVV--K---VGKISFIDLAGSERGADTDNDRQTRIEGAEINKSLLALKECIRAL-DNHIPFRGSKLTEVLRDSFVGNSRTVMISCISPNAGSCEHTLNTLRYADRVKSLSKSGNKDQNSM--------PPNKD-----PLEKG---
>Arath_AT3G16630.2
KEN--NSVVVRKRPLNKKETAEVTVS-DNSLAVEKHEFCFDAVLDEDVSNDEVYRATIEPIIPIIFQRTKATCFAYGQTGSGKTFTM----KPLPIRAVEDLMRLLRFKLWLSYFEIYGGKLFDLLSKKLCMREDGRVCIVGLQEYEVSDVQIVKDFIEKGNAERSTGSTGANEESSRSHAILQLVV--K---VGKISFIDLAGSERGADTDNDRQTRIEGAEINKSLLALKECIRAL-DNHIPFRGSKLTEVLRDSFVGNSRTVMISCISPNAGSCEHTLNTLRYADRVKSLSKSGNKDQNSM--------PPNKD-----PLEKG---
>Tetth_36.m00205
AKERDGNVYARFRPNNSTELDGLGSNEFNSV-CDNQMYTCDRIFKPDSKQEYVYNTVAVEVVNDVLAGYNGTIFTYGVTGSGKTHTMFGKMEGIIPRMCTQLFEHVDYTINVSMLEIYKENLYDSLDKDLKIKEHPQIIVDGLTK-QIAKEEELFGIIDYGYNQRQTRATRLNEYSSRSHTVFMVEIQQK-LPSGKLNLIDLAGSEKVNKSGAVGESLEEAIKINVSLTCLGKVIHALT--YIPYRDSKLTRILQESLGGNYKTSLIVCCSMHSNFQDDTVSTLKFAQRAKTIKNTFKQNISPEAIEILKQEVF-----QAKNL-SLDKY
>Apime_GB10927-PA
-LCQQIQVFVRIRPINNSEKNTNILED-E----ISKKFKFNSVFGPSAKQINVYNVVVNPLLEQVLAGYNCTVFAYGQTGTGKTFTMEG-SAGMIPRSLSHLFDKLEYTVRVSFLELYNEDIFDLLSSKL-----S-LMVL---------TNEIFDY-------------------SRSHTIFSITVHMKILKTGKLNLVDLAGSENVGRSGS--DRAREAGNINQSLLTLGRVITALVE-HIPYRESKLTRLLQESLGGRTKTSIIATVSPANINLEETLSTLDYAHRAKNITNRPEINQS--LRRDLLATRERNGVYLADDNLIHIKK
>Takru_SINFRUP00000162741
NSS--VEVCVRKRPLNKQEMNIVSVPGQGALKLDNQAFQFDYSFDESATNDLVYKFTAKPLVQSMFEGGMATCFAYGQTGSGKTHTMGGDSKGIYAFAALEVFALLDLSVYVSFFEIYNGKVYDLLNAKLRVLEDERVQVVGLEEVCVSTAEDVVKLIQLGSACRTSGQTSANANSSRSHAVLQVVL--R---HGKFSLVDLAGNERGTDVSNDRNTLVETAEINRSLLALKECIRSL-GKHIPFRMSTLTKVLRDSFIGESRTCMIAMVSPGMASCEYTMNTLRYADRFR---------------------------------------
>Poptr_833382
TKE--NNVVVRKRPLNKKELADVTVY-DNALAVEKHEFCFDAVLDERVTNDEVYRVTVEPIIPTIFQRTKATCFAYGQTGSGKTFTM----QPLPLRAAEDLVRLLRFKLWLSFFEIYGGKLFDLLSKKLCMREDGRVCIVGLQEFEVSDVQIVKEFIEKGNAARSTGSTGANEESSRSHAILQLVV--K---VGKISFIDLAGSERGADTDNDRQTRIEGAEINKSLLALKECIRAL-DNHIPFRGSKLTEVLRDSFVGNSRTVMVSCISPNAGSCEHTLNTLRYADRVKSLSKSGNKDQSSL--------PPNKDASSTSSLEKT---
>Galga_ENSGALP00000016331
-VKETIRVYARLKPVD-DPR-LFV--NKR----ESYKFKFQKIFDQEAKQDVVFDSIAKPVA--ALAGYNGTIFAYGQTGSGKTFTITGR--GIIPRTLSYIFDQLVYTTHVSYLEIYNECGYDLLD-PRH--K---VTIMNLSLQQASNEEEALNLLFLGDTNRMIAETPMNQASTRSHCIFTIHISSKTIRHSKLHLVDLAGSERVAKTGVG--HLTEAKYINLSLHYLEQVIIALAE-HIPYRNSMMTSVLRDSLGGNCMTTMIATLSLDKRNIEESISTCRFAQRVALIKNEAV---------LNE-EIDKLMIIQLKSEDESDPL
>Parte_GSPATP00035934001
-MS--DLVVIRKRPLGKKELAEVDVQSDQSVKVEEHMFNFDLAFDQNASNQQVYLNAVRPIIEAAFNKARVTCFAYGQTGSGKTHTMLGDIPGMYILAANDIFQLLHLIVGVSFFEIYCGKLFDLLNGQIQIREDAKVNLINLMEKRVNSVQSLMQIITQGQTVRVTAQNGANNESSRSHAILQINL--R---FGKLSFIDLAGSERGADVDSNKQTRIDGAEINKSLLALKECIRAL-DLHTPFRGSKLTLVLKDSLTGNCKTVMIGNISPSSSSSEHTLNTLRYADRVKELKKPQDFQG-----------DYQRELMLARQNSLQQQQ
>Homsa_OTTHUMP00000181685
LEP--PQVCVRKRPLNQRETTLITVPSDNVVRLQNQTFCFDHAFDDKASNELVYQFTAQPLVESIFRKGMATCFAYGQTGSGKTYTMGGDSKGIYALVAQDVFLLLDLKVYGTFFEIYGGKVYDLLNKKLQVLEDGNIQVVGLQEKEVCCVEEVLNLVEIGNSCRTSRQTPVNAHSSRSHAVFQIIL--K---HGKFSLVDLAGNERGADTKASRKRQLEGAEINKSLLALKECILAL-GQHTPFRASKLTLVLRDSFIGQSSTCMIATISPGMTSCENTLNTLRYANRVKKLNVDVRHRGPIG--------------------PREMSD
>Parte_GSPATP00001726001
----------------------YQLQDNQQLNT-IHQFTFDYVYDQESTQVEVYETTAALSVDSTLQGYNSTIMAYGQTGTGKTYTMHGFQLGIIPRSLHNIFTHITFMVRASYLQIYNESISDLLRQQLNIREDKKVFVENLSEWAVRSPPEIYQLMRRGNAKRVTAIMQF----------LSLQL--K--QVGKLNLVDLAGSERVRVTGATGIRLEESKKINQSLSALGNVIAALTELHIPYRDSKITRLLEDSLGGNCKTTFMAMISPAIEAFNESLSTLKFANRAKNIRNTPM------LDERSQ---------MPID---MSAR
>Parte_GSPATP00028802001
-MS--DLVVIRKRPLGKKELAEVDVQSDQSVKVEEHMFNFDLAFDQNASNQQVYLNAVRPIIEAAFNKARVTCFAYGQTGSGKTHTMLGDIPGMYILAANDIFQLLHLMVGVSFFEIYCGKLFDLLNGQIQIREDAKVNLINLMEKKVNSVQSLMQIITQGQTVRVTAQNGANNESSRSHAILQINL--R---FGKLSFIDLAGSERGADVDSNKQTRIDGAEINKSLLALKECIRAL-DLHTPFRGSKLTLVLKDSLTGNCKTVMIGNISPSSSSSEHTLNTLRYADRVKELKKPQDFQG-----------DYQRELMLARQNSFQQQQ
>Arath_AT3G10310.1
KLYNMVQVYCRVRPIFNSEMDV-YIGKDGSLKDARKTFQFNQVFGPTATQDDVFRET-QPLIRSVMDGYNVCIFAYGQTGSGKTYTMSGPEMGINYLALSDLFLIY-----------------------IR-TDDDGLSLPDATMHSVNSTKDVLQLMEAGEVNRAVSSTSMNNRSSRSHSIFMVHV--RGKDRSCLHLVDLAGSERVDKSEVTGDRLKEAQYINKSLSCLGDVISALAQKHIPYRNSKLTLLLQDSLGGQAKTLMFAHLSPEEDSFGETISTLKFAQRVSTVELGAAR--AHKTREVMHLKEQIEN-------GTEIKS
>Tetth_75.m00179
DLNDELQVYCRIRPLLPSEINC-------II-TSNYRFSFEQIFDENSSQQTVFAEM-SQLIQSLIDGFNVCIFAYGQTGSGKTYTIEGGSKGLMQRSMEMIFQQITYKLFVSFQEVYMEQHRDLIT-KVS------EKQDQLVFVEINSIEEFYPLMKRARENRKTGSTMCNDHSSRSHSIFQLKL--YGSNNGTLNLVDLAGSERVTQSKAEGLLLEETKFINRSLTSLGDVINSLAQKHTPFRNSKLTYLLQPYLSGGSKTLMFLNLSPSSSSYHQTLCSLRFGDKVSNIKLKKK--------------------------------
>Nemve_234547
SASGKVEAVVRIRPLQQDSK-TYI--NQV----LDWNFQLNKVLH-NASQETVYEECARKLV--TLDGYNGTVMAYGQTGSGKTFTMTGR--GIIPRSIQQLFREISVTVRISYLEIYNEGMYDLLS-TLP--T---MTVSGLSVHTAINEEEALNLLFEGETNRIIAQHSLNKRSSRSHCIFTLYVETHKYTLSKLNLVDLAGSERLGKTESG--STTEAMYINKSLTFLEQAVIALGD-HVPYRQSKLTHVLKDSIGGRCKMMLIANIWGEASQIEETLSTLRFASRMMNVPCEPA---------IME-HFDMKLCQEYQKEKDDLDL
>Arath_AT1G09170.1
KLYNQVQVYCRVRPFLPGQKST-HL-EDSTLKEGQKTFTFNKVFGPSASQEAVFADT-QPLIRSVLDGYNVCIFAYGQTGSGKTFTMMGPTLGVNYRALSDLFHLS----------------------KIR-NQ-DGINVPEATLVPVSTTSDVIHLMNIGQKNRAVSATAMNDRSSRSHSCLTVHV--QGKDRGSMHLVDLAGSERIDKSEVTGDRLKEAQHINKSLSALGDVIASLSQKHIPYRNSKLTQLLQDALGGQAKTLMFIHISPELEDLGETLSTLKFAERVATVDLGAAR--VNKTSEVKELKEQIAS-------ARP---
>Apime_GB18330-PA
--MANIKVAVRVRPISARESNEVVVHS-EIS--RIRKYGFDYCF--AADQATIYQTLGKTVLDNVFTGYNSCLVAYGQSASGKTYTMMG-DPGLTPRLCEGIFARINYGVSVSYLEIYNERVRDLLKPGLRVRRLG-PYVQGLTHHAVRTLGSLMSCVEEGTRARKTASTLQNPSSSRSHALLTIVVGEGSRGGSKLRLVDLAGSESAATCGGV--RLKEGANINKSLVALGNVISALAEPFIPYRDSSLTWLLKDALGGNATTIMLATISPASGSYNETARTLRFAQRAQSVVNRPMVNEVAKKSLLVEKASPYF--------------
>Homsa_OTTHUMP00000000484
NPW--TEVCVRKRPLGMREVRIITVEDKETLQILQHVFYFDEVFGEACTNQDVYMKTTHPLIQHIFNGGNATCFAYGQTGAGKTYTMIGTNPGLYALAAKDIFRQLHLFVWISFYEIYCGQLYDLLNKRLFAREDSKVQIVGLQELQVDSVELLLEVILKGSKERSTGATGVNADSSRSHAVIQIQI--K---FGRISFIDLAGSERAADADSDRQTKMEGAEINQSLL-LKECIRAL-DQHTPFRQSKLTQVLKDSFIGNAKTCMIANISPSHVATEHTLNTLRYADR-----------------------------------------
>Homsa_OTTHUMP00000021249
NPW--TEVCVRKRPLGMREVRIITVEDKETLQILQHVFYFDEVFGEACTNQDVYMKTTHPLIQHIFNGGNATCFAYGQTGAGKTYTMIGTNPGLYALAAKDIFRQLHLFVWISFYEIYCGQLYDLLNKRLFAREDSKVQIVGLQELQVDSVELLLEVILKGSKERSTGATGVNADSSRSHAVIQIQI--K---FGRISFIDLAGSERAADADSDRQTKMEGAEINQSLL-LKECIRAL-DQHTPFRQSKLTQVLKDSFIGNAKTCMIANISPSHVATEHTLNTLRYADR-----------------------------------------
>Trybr_Tb11.02.0790
TTK--RKVVVRKRPLSTSEINYLATDNLQAIKIEKHRFTYDLVLDDKYSNRDVYEKACKPLIETVFEGGCATCFAYGQTGSGKTYTMLGKQEGIYLMAARDLYARLGMSIMVSFFEIYGGKLFDLLNEKLACREDSRINVCGLTEHRVEDTGHLMRVIDYGNSIRAAGSTGMNADSSRSHAILHITV--L---FGRFTFIDLAGSERGADTDSDRTTRLEGAEINKSLLALKECIRAL-DQHIPFRGSKLTAVLRDCFTGNSRTVMIGNVSPASGSCEHTLNTLRYADRVKELKKDKSIAAIMI-------GQMSEEIETLGLSPGSSYY
>Monbr_9005
--------------------------D-VTT---PRPFGFDRCYSDSASQQHIFEDLGATLVTNVLAGYNACAMAYGQTSAGKSYTMIG-NPGLVPRLCAALFAAPQRQVTLSMLEIYNEQINDLLASECRVRKQG-FFVEGLTRVPVNDHADVQARMQVGTKLRTTAATNMNKTSSRSHMVVTLHVKQTTTKTSDIHLVDLAGSERTDLAGTSD-RFKEGLAINQSLSNLGNVIAALADATIPYRNSVLTKLLSNALGGNSRTMMIANISPSPLNLEETLSTLRFADRAKRIKCKAVVNETDKLDMLKAAG------------ECRRF-
>Nemve_217410
-VKQGIQIYARVKPIVEDPK-LYI--NKR----EVYKFRFNKVFDQKCSQDEVFESVAQGVA--VLSGYNGTIFAYGQTGSGKTFTITGR--GLIPRTLSYIFDYFVYTVHISYLEIYNEKGYDLLD-PKH--K---VSLLNLSLHQANNEEEALNCLFLGDTNRMIAETPMNQASTRSHCIFTIHVSTRTIRRAKLHLVDLAGSERIAKTGVG--IQAEAKYINVSLHFLEQVIVALSE-HIPYRNSMMTSVLRDSLGGNCMTTMIATCSVEKKNIDESISTCRFAQRVAMIKNDVL---------LNE-EIDKLMIAQLKRERRPDPL
>Leima_LmjF13.1610
AQR--RRVVIRKRPLNASEQAYLATDNNHIIRIEKHRFTYDKVMDDRKTNRDVYEEACKPLIETVFEGGCATCFAYGQTGSGKTYTMLGKQEGLYLMAAKDLWSRLGMGINVSFFEIYGGKLYDLLNERLACREDSRINVCGLTEHRVDSTDHLMEIIDYGNTIRAAGSTGMNADSSRSHAILHITI--V---FGRFTFIDLAGSERGADTDSDRTTRLEGAEINKSLFALKECIRAL-DQHIPFRGSKLTAVLRDCFMGNSRTVMIGNISPASGSCEHTLNTLRYADRVKELKKDKSSAAIMM-------GQMTEHVETVGISPGNSFG
>Phatr_2444
----------------------------------ERRFTYDAVFDDDVTQQDLYQQVSAPLLTSFVDGYNATIMAYGQTGSGKTFTMGS-NTGLIPRFMHGLFTSLDYHLQASFLEVYGEDVHDLLD-SLPLREDSSIVCNGLTHRGVQTAQEVLNVLHEGTLNRTTAATLMNLTSSRSHAVFTVTL--AQKYSSRFTFVDLAGSERMKKTGAQGERAREGIKINEGLLALGNVINALAEAHVPYRQSKLTRLLQDALGGNSQTLFLACVSPSDTNASETLSTMHYANRARNIQNAP---------------------------------
>Tetth_55.m00286
KNDCRVQVAVRVRPFINKELV-SCVKTQSII--GDKDFEFDKVIDQEASQEEVYQWCVKDLLNKSFEGYNATVLAYGQTGSGKTFTMGT-EMGIIPRVIREIFSIREMLLKISYFEIYNDNIIDLLD-NIFIREELDINLYGITEEKVNSPEEMLAALERGGLCRSTSATLMNQTSSRSHAHCIDDL--YQNQNEGFK----TRSERIKKTGAVGNTMKEGININMGLLSLGNVISALTEKHIPYRDSKLTRILQDSLGGNSNTLMIACVSPAESNFEESLNTLKYASRARRIKNKPIVNR--PEIAKYR--------------GFQKRQ
>Physo_118268
------------------PK-VLI--NSR----TSYKFRFDSVIGMEAKQEEVFDRVGRPCV--ALNGFNSTVFAYGQTGSGKTFTITGR--GLIPRALSLIFERMQIIAHVSYLEIYNNQGYDLLD-PNH--R---VAMLNLSMHPVTTEEDALNLLFLGDTNRAVSETAMNLASSRSHCIFTVSLETRVVLRSKLHLVDLAGSERAHKTGAG--QLREAAYINTSLHYLEMVIVALHE-HIPYRNSMMTSVLRDSLGGNCKTVMVATVSPEKDQTDESVSTCRFAQRVARVKNDAR---------LNE-EVDAVIIRQLKARRQSEPL
>Strpu_GLEAN3_10081
KRSSKVRVFVRTRPLNPDKK-VVV--NQM----LDWSFKMDGILH-NASQDKVYEEVASPLV--LLDGYNGTLLCYGQTGAGKTYTMTGR--GVIPRAIAQVYKEIAITVRISYLEIYNETMFDLLS-TLP--Q---MTITGLSVHLAHNEEEALNLLFEGETNRAIASHALNSVSSRSHCIFTIHVESRKYIRSKFNLVDLAGSERLSKTGSG--KTQEAVYINKSLTFLEQTTIALAD-HIPYRQTKLTHCLKDSLGGNCNTIMIANVWGEAKQIEETISTMRFATRMMCVAVNPA---------VNE-FFDALLVKKLEKEREDVII
>Strpu_GLEAN3_00875
KRSSKVRVFVRTRPLNPDKK-VVV--NQM----LDWSFKMDGILH-NASQDKVYEEVASPLV--LLDGYNGTLLCYGQTGAGKTYTMTGR--GVIPRAIAQVYKEIAITVRISYLEIYNETMFDLLS-TLP--Q---MTITGLSVHLAHNEEEALNLLFEGETNRAIASHALNSVSSRSHCIFTIHVESRKYIRSKFNLVDLAGSERLSKTGSG--KTQEAVYINKSLTFLEQTTIALAD-HIPYRQTKLTHCLKDSLGGNCNTIMIANVWGEAKQIEETISTMRFATRMMCVAVNPA---------VNE-FFDALLVKKLEKEREDVII
>Galga_ENSGALP00000013126
-----------------------------------MQYSFKEVFGTLVAQKELFDVVAKPLVED-LIGKNGLLFTYGVTGSGKTHTMTGPDGGLLPRCLAMIFNSIVYSVFVSYIEIYNNYIYDLLE-SKILRN---MYVTGCTEVEVKSTEEAFEVFWKGQKKRRIANTQLNRESSRSHGVFIIKLAQAQITLSQLSLVDLAGSERTNRT-KEGNRLREAGNINQSLMTLRTCIEVLRE-MVPYRDSKLTHL-KNYFDGG-KVRMIVCVNPKAEDYEESLQVMRFAEMTQEVEV------ARPDRPNQAFREE--LAQKLEIRPKLTG-
>Galga_ENSGALP00000037442
-----------------------------------MQYSFKEVFGTLVAQKELFDVVAKPLVED-LIGKNGLLFTYGVTGSGKTHTMTGPDGGLLPRCLAMIFNSIVYSVFVSYIEIYNNYIYDLLE-SKILRN---MYVTGCTEVEVKSTEEAFEVFWKGQKKRRIANTQLNRESSRSHGVFIIKLAQAQITLSQLSLVDLAGSERTNRT-KEGNRLREAGNINQSLMTLRTCIEVLRE-MVPYRDSKLTHL-KNYFDGG-KVRMIVCVNPKAEDYEESLQVMRFAEMTQEVEV------ARPDRPNQAFREE--LAQKLEIRPKLTG-
>Caeel_CE20001
FDG--VNVCVRKRPLNKKELTVITIPSRDITKLDNQKFRFDYSFDEYANNELVYRFTAAPLVKTVFDNGTATCFAYGQTGSGKTHTMGGDSMGIYALTARDVFRMLDLSVHCAFFEIYGTKTYDLLNAELRVLEDKMVQVVGLKEEQAHNEQDVLELINKGTLVRTAGTTSANANSSRSHAIFQIIL--R---WGKFSLIDLAGNERGQDTECDRDTRKEGANINTSLLALKECIRGM-ARHVPFRQSKLTMVLRDSFIGESRTVMISMISPGISSSDHTLNTLRYADRVKEMGTDGSATPDEE----------------LFLPVR----
>Caeel_CE29333
FDG--VNVCVRKRPLNKKELTVITIPSRDITKLDNQKFRFDYSFDEYANNELVYRFTAAPLVKTVFDNGTATCFAYGQTGSGKTHTMGGDSMGIYALTARDVFRMLDLSVHCAFFEIYGTKTYDLLNAELRVLEDKMVQVVGLKEEQAHNEQDVLELINKGTLVRTAGTTSANANSSRSHAIFQIIL--R---WGKFSLIDLAGNERGQDTECDRDTRKEGANINTSLLALKECIRGM-ARHVPFRQSKLTMVLRDSFIGESRTVMISMISPGISSSDHTLNTLRYADRVKEMGTDGSATPDEE----------------LFLPVR----
>Auran_20797
THTEHVSVRVRVRPGGGGG-------ALDAA--GDKRFAFDRVHNTTATQEEIYAEAVAPLVAGVLDGYNAAVLAYGQTGSGKTYTMGC-ARGVVPRAVADLFAAAALRVRATYVEIYNEELVDLLA--LAIRELGSVVVQGARDVELATADAALELLAAGNASRTTKATALNETSSRSHAILTLAV--ERRKRSKLHLCDLAGSERAKRSGAEGARLREGIAINCGLLTLGKVISALSDVHVPYRESKLTRLLADSLGGTARTVMLACVSPDGDDAPESANTLGYAARARNIK------------------------------------
>Giala_GL50803_8886
RLHNIIQVAVRLRPSTAVTSPDFEFPDSATDRRAEHSYEFDRVYSMDATQQDIWNDV-SELVQSALDGFRVCIFAYGQTASGKTHTMLGPDKGIMPRAVEQIFLFASYELTASFFEIYNDTVQDLLVCQIM-RANGNAYVDNLFKKNVASPEELNWLLCQAFDNRAVGSTDMNARSSRSHAIFQLDI--NASNHGQLNLIDLAGSENVEKSGAKEERLAEAIAINKSLTALSSVICSLVTKHVPYRDSKLTSILQPSLSGDSKTMVVVTLAPEESNYQEAVSSLKFAARIAGVETMPKH--RAP--------------------------
>Caeel_CE12298
KLHNDVVVAVRVRPLIKSEADS-EYPAIDTISKPGIVVKFEKVFTPVFSQKEVFANV-EEFIRSSLHGYNVGLIAYGQTGSGKTHTMRGGEEGIIPRAAAFLFAESKFDFSLSFLEVYNNVAYDLLSVQLR-L-DQTVSMIGLSEHTISNVSDVARLLRVADGGRKTAATKCNESSSRSHAVYMWKI--TAHQSCQLKLVDLAGSERAKESGVSGDQFKEMTNINQSLSILQMCISQQRSQHVSYRDSKLTQVLMDCLGGNSKTMVVVNLNPCNEQATESKRSIEFASKMRSTNIGSAV--QQR--------------------------
>Thaps_38685
------------------------------------NYTFDRVYGPNDTTESLYTTSIGGIVKSVVDGLHGCVLAYGQTNSGKTYTMTGR--GVIRMAVQDIFRRVEYLLRVSYLEIYNEQIYDLLA-PLRIFE-G-VVVRGLREEIVTCPEDVFALLDDGDMKRKVGSTGMNRTSSRSHSVFRLVITQSPVRISSLSLVDLAGSESVKATGSTGVRQKEGQYINKSLLTLGHVVHKLSE-HIPYRDSKLTRLLQPSLGGNARVCIVANISPALANLEESHNTLKFATRAKRIQQHARITEKT----LRSYREE----------------
>Parte_GSPATP00022196001
-----MEVVIRKRPLGKKELAQVQVKDQATVKVEQHHFNFDLAFDESVNNEGVYATAVRPIIEAAFNKAKCTCFAYGQTGSGKTFTMLGDVPGLYLMASYDLFSILNLYVTISFYEIYCGKLFDLLNTQLAAQEDAKVQIKGLTEKKIQNVQQVMQIIQHGQNSRVTSQNSANSESSRSHALLQINL--K---HGKLSFIDLAGSERGADVDQDKTTRVDGAEINKSLLALKECIRAL-DLHTPFRGSKLTLVLKDSLIGNCRTVMIGNISPSSANSEHTLNTLRYADRVKELKKPQESGG-----------DANRELMLARTDGSQQYT
>Parte_GSPATP00018836001
RLSFQLEVYCRVRPSNSSDKLEVQFIDEQ---LKQKIFNFDICFNQQSTQQDMYEEI-QQSLQAIFHGFNLCIFAYGQTGSGKTYTMFGTQPGVIPNLIEEIYTYIECSIIVNSLEIYKENIIDLLNLELK-ELNGQVFVQNLTNIKVQNMHELMNLIEFASSRRKQGLTEMNDSSSRSHMCTQLIV--ETFNISRVNLIDLAGSERCNKSRLKPNQLEEAKFINKSLSALNDVMIALSTKFIPYRNSKLTYLMRDCLGGNSKTIMIINISPSFINLDESLSSLQYGSKVKQITNQPIK--NVESADLFYICNNLNTRSEYQVVHS----
>Rhior_RO3G_07259.1
MSVCTVRVALRVRPFIEKEEA-NYITPNQII--QNRHFTFDHVYSPSVSQEEVYQSAIRPLFEQFVK---------GQTGSGKTYSMGI-QYGIVPRFADNLFHWIAYRVKASFLELYNEDVIDLLD-NISIREDTIISWSGVHEQEIRKSSDLLNCLYQGSVARTTASTDMNSESSRSHAIFSVTL--IQSVISKFHFVDLAGSERLKKTNAVGDRAKEGISINAGLLALGNVISALSDQYIPYRNSKLTRLLQDSLGGNSQTLMLACVSPADSNQHETLSTLKYANRAKRITNKVTINQ---EALLSD--------------EAHIPQ
>Capsp_139702
GRSKKVKVWVRTRPMQTDPR-MVV--NQV----LDWSFKLDGILH-NSSQEEVFSTVCAPVL--SLQGYNSTIMCYGQTGAGKTFTMTGR--GLIPRAIAQVFKEISITIRLSYLEIYNETMFDLLS-TIN--P---MTVVGLSCHLAQNEEEALNLLFEGETNRAIASHTLNKMSSRSHCILTVYIESRKYTMSKLNFVDLAGSERLGKTQSG--KTEEAMYINKSLSFLEQVVIALAN-HVPFRQSKLTHCLKDSIGGHCNTVLIANIWAEASQIEESVSTLRFATRMMCVHSEPA---------VNQ-LSDTVMVKNLEKESQNLDI
>Rhior_RO3G_04192.1
--------------------------------------MTSTAVSNETQQQEVYEKAAAPLLEKFVEGFNATILAYGQTGSGKTFSMGT-HEGIVPRCIVDLFRKLKYEVYVSFLELYNEELIDLLN-EVTIREDIAIYWSGVKEELCQSPKELLSFLAKGSLCRTTGSTDMNTVSSRSHAVFSVIL--KHQKTSKFHFVDLAGSERLKRTNAQGDRAKEGISINSGLLALGNVISALGDTHVPYRDSKLTRLLQDSLGGNSQTLMLACVSPADSNFMETLNTLKYANRARNIKNRVTINQFAGELASVR-------AEA-AVSRARIQT
>Trybr_Tb10.61.0990
-------VYVRIRPFTASELL-ALDARDGHINTTRLTYVFERCFGPGADQEEVYTHVGRTVLNNTVDGYNGCILAYGQTGTGKTYTMLGP-EGIIPRFARDLFNSLSYRVEMEFYEIYNEKVFDLISNDLRVRHQTVVFVEGLDRKPIAAEEDLLFWMYRGSIERHTASTKMNDRSSRSHAILSIHV--VLDESSKLNLVDLAGSERIGASGVEGLHFKESTKINLSLTALGRVIDCLADAGCPYRESNLTWLLMDSLGGNSKTSMVATVSPCVEHYEVTCQTLRYASRAKQIVNVAVEDPRQ--TAEVSRLKQLNNQSICDYSM-REEK
>Toxgo_44.m02572
VAGCSVRVAVRTRPIDEEP-------SRN----DVSHFKFDKMFH-NAPQERVFDDCVRDII--VMEGYNGTVMVYGQTGAGKTFTMSGR--GIIPRAISAIYEEVAYTIRISYTEIYTEFMYDLLS-SLS--E---LQIQGLTLRLAATEEEALNHFFEGDMNRAVAGHTMNAQSSRSHCIFSIYIEGKRIVTSKLHLVDLAGCERVKKTKSG--ILRESSYINKSLSFLEMVVVALGE-HIPYRSSRLTHLLKDSIGGNCRTCMITNIWPEPQHMEETISTLRFSTRMMRVSNRAV---------VNV-QIDLSLLRKYEREKKGTEI
>Chlre_129295
PEVAGIDIFVRVKPIDNSPR-ELV--NQR----EHFEFRFNGILQADAKQDEVFERVARPVV--AMEGYNGTIFAYGQTGSGKTFTITGR--GIIPRSISAIFSEIQYSVHISYLEIYNNEGYDLLD-AER--Q---VHVGNLSMYRANNEEEALNLLFLGDTNRTISETPMNQASSRSHCIFTIHVEARVVRRSKLNLVDLAGSERVSKTGVG--TTREAKYINLSLHYLEQVIIALQE-HIPYRNSMMTMALKDSLGGNCRTVMVATINSAQDQLDESISTCRFAQRVAMVRNTVL---------LNE-ELDSLIIRRLKQEQGNSPL
>Homsa_OTTHUMP00000016348
-VKQTIQIFARVKPIDEDPR-LFV--NKR----ESYKFKFQRIFDQDANQETVFENIAKPVA--VLAGYNGTIFAYGQTGSGKTFTITGR--GIIPRTLSYIFEQLIYTTHISYLEIYNECGYDLLD-PRH--K---VTILNLTLHQATTEEEALNLLFLGDTNRMIAETPMNQASTRSHCIFTIHLSSKTVRHAKLHLVDLAGSERVAKTGVG--HLTEAKYINLSLHYLEQVIIALSE-HIPYRNSMMTSVLRDSLGGNCMTTMIATLSLEKRNLDESISTCRFAQRVALIKNEAV---------LNE-EINRLVIKRLQKEEKQDSL
>Parte_GSPATP00003966001
-----MDVAVRKRPLSKKETKKVEVQ-GNTVKIEEFNFTFDAAFDQQYTNEDLYQQLVKPMVQAAITGTKITCFAYGQTGSGKTYTMLGDVVGIYTLAAYDLFQLISIVLSVSFYEIYCSKLFDLLNVQLVAREDAKVNIAGLSETKVHSVQEFQKTVEMGIKSRVTGQNSVNQDSSRSHAILQINL--R---IGKLSFIDLAGSERGADVEYHKQTRIDGAEINKSLLALKECIRAL-DLHTPFRGSKLTQVLKDSFTGNCRTLMIGTISACHKDAEHSLNTLRYADRVKELKAPQGGVDT-------------RELMLPRQYGDMNPS
>Poptr_261837
NSN--NNVVVRKRPLNKKEIAEITIENSNSLEVEKHEFVFDAVLNEGVSNDEVYSQTVQPIVPLIFQRTKATCFAYGQTGKGKTYTM----QPLPLKASQDILGLMGFQLFVSFFEIYGGKLFDLLNKKLCMREDGKVCIVGLQEYRVSDVEAIREFIEKGNATRSTGTTGANEESSRSHAILQLAI--K---VGKLSFIDLAGSERGADTDNDKQTRIEGAEINKSLLALKECIRAL-DSHIPFRGSKLTEVLRDSFVGDSRTVMISCISPSSGSCEHTLNTLRYADRVKSLSKGNNRDPSSN---------LESTTLPLTSFEE----
>Parte_GSPATP00037315001
--MHNITVAIRVKPVQQTF-----ILRI-----KDASYEFDLVFDQQADQKEVYEKSAEPLLD-LISGQNVTIFAYGATGSGKTHTMMGQ--GIIPRALNDLFVRLAAQASLTFLEIYNETIRDLLT-LLDLREDG-LVVVNLFKAPVPTLNDINQYIKYGNSRRAKEPTGANENSTRSHTVLQLMLKQC-----TFTFVDLAGSERASQTT-KGQRMVEGAMINRSLLVLGNCIKAL---FVPFRGSKLTRLLKDALQGNSKTVMIANVAPN--NYEDSFNTLLYAHRTRNIDPT-----------IVQLREEEDIKKTLKKQEQQQQI
>Tetth_43.m00307
PSDTSGNTFLRFRPNNNMELEGLGQNNFISVIEQQQVYTVDKIFTPNDTQETIYFQVGKEVIVDVFLGYNGTIFTYGVTGSGKTHTMFGNQKGIIPRICNQIFDLVEFIINCSMLEIYKEILYDSFGEELKIKENVQIYVQGLTT-SIANQDELIQLINIGYNTKRTRETRLNEYSSRSHTIFMIEIQQR-LSIGKINLIDLAGAEKVSRSGAQGESLEEAIKINLSLSCLGKVIHALT--YIPYRDSKLTRILQESLGGNYKTSLIVTCSMHSSFQDDTISSLKFATRAKTIKNTFKMNINPIELETLKIQTE-----SYKYMNILDEL
>Chlre_99525
----------RVRPLITRELL-PCISADGTV--RDRRFTFDHAFGPNTKQEQLYSEMVGPLVESCFDGFNVTVLAYGQTGSGKTFTMGT-ALGIAPRVIRHIFQGIAFYVRAQFLEIYNESAGGGLG-GISLRDAGDIIVIGAREEPAEFVIRILGCLVMGGTCRATSSTLANEQSSRSHAILTIII--EQHSTAKLHLVDLAGSERTKQQGQLGARFRETVNINQGLLALGNVISALGDSHVPYRESKLTRLLQDSLGGNSRTAMIACVSPADEVLEETLNTLKYANRAKNIR------------------------------------
>Thaps_31391
---------------------------------GDTEYAYDKVFGEDADTSKIYDELVSDIVESVAEGINGTVFTYGQTSSGKTFTMQGG--GIIQMAAKEIFGSIEFTVKVSYIEIYNEELRDLLT-ALTIRG-S-IAVENLKEVAVRSLDQLMEVFRVGESNKAVGSTKMNDRSSRSHAILRITIEKKRGSSSTLNLVDLAGSESVRLTGASGMQKKEGGMINQSLLTLSKVLMSLGQ-HVNYRDSKLTRILKPSLSGNARMAVICCISPSDQYVDETKSTLQFATRAKLVKTNAVANE-----------------------------
>Parte_GSPATP00036676001
----MSNVFCRIRPLNQKETS-----NYNQT-LGEQKFTFDKILDSNANQQQVYDEIGKPIIDQILQGFNATLLMYGQTSSGKTYTMIG-QPGIIKRTINDLFDAIEFRIKISIVEIYKEKVKDLLNQDLKVREMANFYIQQVTL-WVSDKDEIYNALQKGLVNRQVGYTNLNDMSSRSHLLFQMTVIMNNEITGQLIMADLAGSENASKAGTTGTSLQEGAFINKSLLTLSNVINGLS--HVPFRESNLTKLLWNGLSKNSMTSLIITCSPCITNESETVSTLRFGVRAKMIKTQPKVNKTIKQNNKLTKELE-----EKNYI-DILQD
>Capsp_110075
-VKQTIQIFARIKPITEEPR-LLV--NKR----ESFKYRFEQIFDQSAKQDEVFEQVARPVV--VLQGYNGTIFAYGQTGSGKTFTITGR--GIIPRTVSYIFDHQEFTTHVSYLEIYNENGYDLLD-PKH--K---VSLMNLSTHKASTEEEALNLLFLGDTNRMIAETPMNQASTRSHCIFTIHVSARTIRRAKLHLVDLAGSERVSKTGVG--VLTEAKYINLSLHFLEQVIVALGE-HIPYRNSMMTSVLRDSLGGNCMTTMIATCSIEKRNLAESISTCNFAQRVALIKNDAI---------LNE-ELDKLVIARLKREEDRDPI
>Cioin_273420
--------------YNGREKSSLVVDE-TTI--NDKKFTFDYSY---VFQRKVFDDLGRGVLANAWEGFNCSLFAYGQTGSGKSYSIFG-NKGIVPATCKQLFEEIHYPVTVSMVEIYNEKVKDLLSNDLKIRKTG-FYVKDLKVQTVVDYEGIQLYIDKGNSNRTVAKTVMNDTSSRAHTIFTLTLDQTMRKTSVINLVDLAGSERVGRNDVKG-IFDEGKNINLSLLTLGNCINSIV--KPAFRNSVMTKLLKNALGGNSKTIMVAALSPSDSDYGETLSTLRFADRAKQIKTKAVVN------------------------------
>Batde_BDEG_00609
-----------------------------------------------------------------MNGYNGTIFAYGQTGSGKTHTMMG-FKGLTPRIVEHIFDTIEFTVKVSFMEIYMEKIRDLLTDNLPVHEDKGVYVKGLLV-FVGSVDEVYEAMRRGQGARVVAYTNMNAESSRSHSIFVLQITQKNLNTGKLSLVDLAGSEKVGKTGATGQTLEEAKKINKSLSALGMVINSLTD-HIPYRDSKLTRILQESLGGNSRTTLIINCSPSSFNEAETISTLRFGMRAKTIKNKAKINASPNLLKKAKIETA-----ELESQPEAGLT
>Takru_SINFRUP00000165504
ALYNKLLVFCRCRKTTDSSSC-LETTDEEEIKGSWKKFQFDKVYPQGSKQEEVFAGT-LPVITSCVDGYNVCILAYGQTGSGKTYTMMGTNPGVNIRSIRELLRVCSYTLKISMLEIYNETLKDLLALDIR-V-GKSVSVPGLSQIQVQSEEDILAIMETGEKNRKITSTKMNTQSSRSHLVVALQV--EVSDRGTLTLCDLAGSERISRTEAEGQRLVEAAAINRSLTALGQVFSALKCNHIPFRNSKLTHLLQPCLSGDAKCCMFVNVSPDIKNMGETLSSLQFGSSVRQVSLGKP--------------------------------
>Trybr_Tb09.160.2260
EVK--RRVAVRKRPISQCEQQTMTTNDCDELRTHAHRFFFDEVFAETASNTDVYKRTAAALIDTVFEGGYATCFAYGQTGSGKTHTMLGTEPGIYALAAKEMLARLTKQMFVSFYEIYSGKLYDLLNQPLRCLEDGKVNICGLTEHPQSNVKSIMRLIEEGTRIRSSGTTGANDTSSRSHAILEVKL--R---FGKFTFIDLAGSERGADTDCDRQTRIEGAQINKSLLALKECIRSL-DLHVPFRGSKLTEVLRDSFVGNCRTVMIGAVSPTSNSCEHTLNTLRYADRVKELKKSRSKPLNEQIMEKKQTSPARLSSHGRLSISSSGTS
>Physo_130522
KPEEPVQAKKNAKPIDEHNA-A------------GTIFKFDQVLSPNVDQAGVFRLVASDVV--ALSGYNGCILAYGQTGAGKTFTMSGR--GLIARALSRVFQRTSYTLRMSYLEIYNDRLIDLLA-PDV--D---LAIQGLTTALVSSEEQALDLVFQGDTSRAVAEHALNAASTRSHCIFTLYLERKGVVYSKLHLVDLAGSERMKKTLTS--TRNEACYINRSLTFLEQVVLALGS-HVPFRQTPLTNLLKDSLGGNCRTLLVACVWPSPSHADQSLATLRFAARMRRVKTQAV---------VNV-VASSGAAAAFRDERQAEL-
>Ustma_UM04524.1
TGLETVQVHVRLRPP------GEDAWPYV--AISLGPFTFDGI-QTGSANRPVYVSVARPLVRAALDGYDAVVFAYGQTASGKTFTLSGE--GIIPRAVRDIFRGIEYLLRASYLEIWNEVVKDLLE-VPQVRK-G-TTVQPLREEIVTSPAQVRELLARGQANRHVGATDWNERSSRSHTCFKITIESWKVSVSELCLIDLAGSEKYVSQGSD--RRAEGAHINKSLLTLGKVIYALSE-HIPYRDSKLTRILQNSLSGNARVAVVCTINPNPSAVDESLSTLNFAKRIKKVGLNAKRNEQA----ILRYQTEDALRKMVD-E--VVED
>Caeel_CE08666
KLHNDVVVAVRVRPLIKSEVDS-EYPAVDAISKPGNVVKFENVFTPVFSQKEVFANV-EEFIRSSLHGYNVGLIAYGQTGSGKTHTMRGGEEGIIPRAAAFLFAESKFDFSLSFLEVYNNVAYDLLSVQLR-L-DQTVSMIGLSEHTISNVSDVARLLRVADGGRKTAATKCNGSSSRSHAVYMWKI--KAHQTCQLKLVDLAGSERAKESGVSGDQFKEMTNINQSLSILQMCISQQRSQHVSYRDSKLTQVLMDCLGGSSKTMVVVNLNPCNEQATESKRSIEFASKMRSTHIGSAV--QQR--------------------------
>Cioin_251697
-VKQTIQIFCRVKPVEEDPK-SYI--NKK----ESYNFFFQRVFDQQVKQDDVFEHVAQGVV--VLSGYNGTIFAYGQTGSGKTFTITGR--GIIPRALSYMFKKFLYTTEISYLEIYNENGYDLLD-PRH--K---VALMNLSLLPAQNEEEALNHLFLGDTNRMIAETPMNQASTRSHCIFTIHVTSRTIKRSKLHLVDLAGSERVSKSQVG--QLTEAKYINLSLHFLEQVIVALSE-HIPYRNSMMTSVLRDSLGGNCMTTMIATVAVDKKNLDESISTCRFAQRVAMIKNEAT---------LNE-ELDKLMIIRLKKENEDDLL
>Chlre_114085
-------------------------------KNTTHSFHFDQVLPETTTQQDVFDLAGVAAVDNCLAGYNSSIFAYGQTGAGKTFTIIGNKRGLAPRVFDYLFSKIKYNCRASFLEIYNENIGDLLSHSLPIREDPEPYVEGLTEPPALNVDEMLSLLLKGAENRHTGETRLNHESSRSHSVFVCTV--EKCFYAKLNLVDLAGAGAHGGSNVTGEHFKEACNINKSLTALGRVTTELA--HVPYRDSKLTFLLQSSLGGNAKTLIIANVSPSSVCSQETLSTLRFAKQTKHIRNDAK---VN---------------------------
>Parte_GSPATP00020583001
-----MEVAVRKRPLSKKEVKKVEVQ-GNTVRMEEFTFNFDAAIDQFCSNEELYKSLVQPMVQAAINGTKITCFAYGQTGSGKTYTMLGDVVGIYTLAAFDLFQMVSISISVSFYEIYCSKLFDLLNQQLVAREDAKVIIAGLSECKVNHVQEFLKTVDMGIKSRVTAQNSVNQDSSRSHAILQINL--R---IGKLSFIDLAGSERGADVEHHRQTRIDGAEINKSLLALKECIRAL-DLHTPFRGSKLTQVLKDSFTGNCRTLMIGTISSCHKDAEHSLNTLRYADRVKELRTPQSAADA-------------RELMLPRQYKEHEPL
>Lotgi_82813
--------------YNQREKSSLIIQG-STE--EPRKFAFDHSYA-SDDQLKVFNDLGKGVLENAWQGYNCSLFAYGQTGSGKSYSMVG-NKGIVPLACEDLFKGIEYQVTLSMLEIYNEQVRDLLNTGLKVRTKG-FYVEAQTTWPVNSYDEINNKINEGTRNRTVTPLYIFIYFSRAHTIVAVSFVQKMTKTSVINLVDLAGSERAESTGATG-RLKEGSAINQSLSSLGNCIKALADSSVPFRDSVLTKLLQNALGGNSKTVMIAALSPADINYDETLSTLRFADRAKAIKTQAIVN------------------------------
>Giala_GL50803_16650
SSIGRVRVILRIRPLVRAELM-VSVQARGFL--NDTSYMFDSVLGPESSQEDVSAEVLNGLLAPFIQGYNCTAFAYGQTGAGKSYTIGV-SVGLIPRFIVQLFDALVWKVRVSFLEVYNETLRDLLS--LCIR-DYKVVVQNLTEREVSSAKDAARCFVNGGILRVTAVTAMNERSSRSHSIFTVTL--ER--LSKFSFVDLAGSERAKKSGATGLQFKEMVGINSGLLALGNVISALAARHVPYRDSKLTRLLQDSLGGSSTTIMIANISPFIGNFDETNSTILYAARARNIINVPVACHELNENLTMK--------------EARLIK
>Thaps_32840
------------------------------------TFTYDAVFDDNVSQSDLYNNVRGELLDAFLNGYNATVLAYGQTGSGKTFTMGS-SDGLIPRFMADIFNILDFKLSATFLEVYGEDIHDLLD-SLPIREDSNVIVVGLRSTQVSSDVEALNVLNTGTMNRTTAATLMNCTSSRSHAVFTVNL--VQVVTSRFTFVDLAGSERMKKTGAEGERAKEGIKINEGLLALGNVINALADVHVPYRQSKLTRLLQDALGGNSQTLFLACVSPSDTNASETLSTLQYANRARNIKNVPTRNV--AELIKQRFDEK----------------
>Parte_GSPATP00017940001
-----MEVVIRKRPLGKKELAQVQVKDQATIKVEQHHFNFDLAFDESVNNEGVYATAVRPIIEAAFNKAKCTCFAYGQTGSGKTFTML----GLYLMASYDLFNILNLYVTISFYEIYCGKLFDLLNTQLAAQEDAKVQIKGLTEKKIQNVQQLMQIIQHGQNSRVTSQNSANSESSRSHALLQINL--K---HGKLSFIDLAGSERGADVDQDKTTRVDGAEINKSLLALKECIRAL-DLHTPFRGSKLTLVLKDSLIGNCRTVMIGNISPSSANSEHTLNTLRYADRVKELKKPQESGG-----------DANRELMLARTDGSQQYT
>Toxgo_50.m03276
AGSSRVRVAVRIRGYPPDAPP-TPYLKE-----WTQEYSFDRVFGPAATQEEVYVKTTQFLLH-VVDGVHATVFAYGATGAGKTHTMLGD--GIMRRAVQDIFFLLSSTVHVSYLEVYNERIRDLLD-SLEVQED--VRVSNLSEHPVAGPEDALALLAQGNKNRCCAATAANSTSSRSHAIFQLVVKSEAKTEAKLSLIDLAGSERASATV-RGHRLQEGCHINQSLLALANCINALDA-FVNYRNSKLTHLLKSSLEGHCLVVMIANVHFTASAYAESNNTLKYANRAKNLRVN-----GGLGAALRLVHEQQQL----KEEQEGLQL
>Ostta_22508
PAP--RAVSVRKRPLNGKEMTRCTSDAASEFRVESHAFAFDAVYDASVSNDEIYASEVEPLVNFVLERANATCFAYGQTGSGKTYTM----QPLPGRAARDFLSAVNLQLWLSAFEIYGGRVFDLLNRKLRVLEDSKICVVGLQEHCVVGAEAFDKLIERGAKARCVGCTGANSESSRSHAILQLVL--K---FGKLSFIDLAGSERGADTDNDRQTRIEGAEINKSLLALKECIRAL-DSHVPFRGSKLTEVLRDSFLGDSRTVMIANVSPAEGSCEHTLNTLRYADRVRELTRGSE--------------------------------
>Trybr_Tb927.7.3000
-------VAVRVRPFNSREAP-VTVTDPRTIGMQRHVFTFDKIFPSCDNQTSVYSFIGPLMYDSVMTGYNSCLFAYGQTGSGKTYSMIGP-RGIIQRLCEDLFDMMSYNVECSFLEIYCERVRDLLTPQLRIRQHPTPYVEGLSHVKVRDVEGVMHQLTCGMRERATAETRMNEHSSRSHALLQLNI--TAVRVCKVSLVDLAGSERISQSGATGDRFEEARNINLSLTTLTRVIMQLTDKGPSYRDSALTWLLSDSLGGNSKTIMLATVAPSAYCYQQTLNTLRFAGVAKTVINVATEDQQKL-REQIVKLTMVEEGRILDPQKVRRR-
>Parte_GSPATP00009955001
-----MDVAVRKRPLSKKESKKVEVQ-GNTVKIEEFNFNFDAAFDQQYTNEDLYQQLVKPMVQAAITGTKITCFAYGQTGSGKTYTMLGDVVGIYTLAAYDLFQLISIVVSVSFYEIYCSKLFDLLKVQLVAREDAKVNIAGLSETKVHSVQEFQKTVEMGIKSRVTGQNSVNQDSSRSHAILQINL--R---IGKLSFIDLAGSERGADVEYHKQTRIDGAEINKSLLALKECIRAL-DLHTPFRGSKLTQVLKDSFTGNCRTLMIGTISACHKDAEHSLNTLRYADRVKELKAPQGGVDT-------------RELMLPRQYGD----
>Rhior_RO3G_03734.1
QPS--DLVCVRKRPLNKKELEKAPTCGIRSI---------------DEKNDKIYQRTAQPLVKYVFDGGKATCFAYGQTGSGKTYTMLDP-YGLYVLAARDVFHWIHLSAWIGFYEIYQGQLYDLLNKKLFAREDGKVVIVGLKEFVIKNVQDLMQVFEYGSQARSTGSTGANSDSSRSHAVLQILL--R---VGKLSFIDLAGSERGADRDADVKTRMEGAEINKSLLALKECIRAL-DQHTPFRQSKLTQVLKDSFVGNSRTCMIATISPNQSNSEHTLNTLRYADRVKELKGERDKTTSPP---------------APAACHHHILL
>Leima_LmjF19.0690
-------VYIRVRPFSEREIA-IDAENPSVIGRPLSTHIFNRCFPPYAGQDQVYMHVGKPIVGNTLDGYNGCVFAYGQTGSGKTFTMLGY-QGIIPRACTDLFDGLTYRVEVSYYEIYNEKVFDLIRTDLRIRNSPNPFIEGLTWKMVSKEEDVGRVIRKGMQERHTAATKFNDRSSRSHAILTFNI--VMDDRSKLNLVDLAGSERTGAAGAEGNEFHDGVKINQSLTVLGRVIDRLADLNIPYRESNLTWVLSDSIGGNSQTSMVATVSPHSINYEEMRQTIRYASRAKNIINWVKEDPVL--REQVVDLEQLKEAGGSNYTI-RAQA
>Danre_OTTDARP00000023883
DGSDKLKVFLRIRPLTEAEKD-QGVNEDNNMEG-VHKFTFTKIFGPQTSQQEVYDHTIREMVRD-VLGENRLLYTYGVTNSGKTYTIQGGEAGLLPRALVSVFLKLQFSVWVSFYEIYNEFLYDLLD-TLRLSN---PYVKDLTWIQVHSAEEAWKVLKVGQRNQSFASTHLNHNSSRSHSIFTIRVLHVVTRISELSVCDLAGSERC-KA-QNGERMKEANNINTSLLTLGRCITALRH-VVPFRDSKLTRV-QSFFCGG-RSCMVVNINPCASTYDETLQALKFSAIATQLVH------GPCSL-EQPTHPN---DTTLLEEKAVLRE
>Monbr_8985
LLYNKVQVFCRVRQDTRGPCA-LQFPSATELQGGTELIEFEHCYGPNSKQETIFSDT-RPIILSCVDGYNVCIIAYGQTGSGKTYTMMGPNPGVNRRAVTELVQLCDYEITASMMEVYNEHIYDLLTLSIR-Q-AGRTFVDGAKEVRVQTQQEIFDVMEMGDRNRSVGATQMNTDSSRSHLLFRITV--KGVNQGTLTLVDLAGSERVSKTDASGDRLVEAAAINKSLSALGQVFKALASNHVPYRNSKLTHALSDSLGGDSKTAVFVNVSPLETNLSETLMTLKFGQGIRKIELGPAK--RKTPPKPK---------------------
>Thaps_37398
-NGSNIQVVVRLRPMNETERRLPVVTQDI----MKYAYSFDNVFTAFSTQEEVFEETVKPVICDVMRGFESTVFAYGQTGTGKTHTMEG-YYGVIPRSAQ------STVVTCSYLEIYNEELRDLLDSRLEIMEGG-TFCRGLTERQVNSAADVLNLMQKAQHSRIIGETKMNKASSRSHCLFTIQVHGKMEFNGKLHMVDLAGSECAKSAGN--KTPRERMNINRSLLTLGRVITTLKE-RIPYRDSKLTRILQESLGGRCKTVIVATLSPSITAIEESVSTLNYAQSANGIINKPISSSSLGRLQYMQTQVEEAQAALARKH--RAEA
>Poptr_416950
NLYNMVQVYCRIRPAFGDRTSV-YIGDDGSLKDGKKVFQFNRVFGPTATQDEVFMDT-QPLIRSVMDGYNVCIFAYGQTGSGKTYTMSGPDMGINYLALSDLFQIF------VFLTMHK--------LEIR-SGENGLSLPDAKMHSVKSTADVLNLMKLGEANRVVSSTALNNRSSRSHSILTVHV--HGKDHSCLHLVDLAGSERVDKSEVMGDRLKEAQYINKSLSCLGDVITALAQKHIPYRNSKLTLLLQDSLGGHAKTLMFAHLSPEGDSFGETISTLKFAQRVSTIELGAVR--ANKSGEIMQLKDQVEN-------ASDPRE
>Rhior_RO3G_08173.1
PYN--ELVCVRKRPLNKRETLATSIVGSHTV-------------ESHVTNKDVYMRTAQPLIEYIFAGGNGTCFAYGQTGSGKTHTMLDSTDGLYVLAAQDIFRMLHLSANVGFYEIYQGQLYDLLNAKLTARDDGNVVIAGLKEFAIKDKEDLIAVFEYGNQGRTTGKTGVNNKSSRSHAVLQIIL--R---HGKLSFIDLAGSERGVDRDANNKTRLEGAEINKSLLALKECIRAL-DQHAPFRGSKLTQVLRDCFVGGARTCMIATISPNSSNAEHTLNTLRYADRVKQLKGESDLTGSTD--------LSNRNIGIREEEIDN--N
>Arath_AT3G20150.1
ALKTRNEVVVRIKPTKEY---------VSYS--RDRHFTFDSVLDSNLNQDDVFQQIGVPLVRDALSGYNTSVLSYGQNGSGKTYTMWGPEQGLAPRIFQMLFSEINYQCRCSFLEIYNGQISDLIDRNLKIKDDAKIYVENLTEEYVDSYEDVAQILMKGLSSRKVGATSTSFQSSRSHVILSFIV--ETTRTSRINLVDLAGAGTNER-DATKHCVEEEKFLKKSLSELGHVVNSLAEVRSLHKTSCLTHLLQESLGGNSKLTILCNIFPSDKDTKRTMSTLRFGERAKAMGNKPM---INESDQIRLLKEESKV-KADACH-----R
>Leima_LmjF31.0290
RCK--GRVVVRKRPLGPGEP-VVQVD-RAHVSEESSDYVFDSAFGAEATNEEVYAHSVKDLLTVSLSGGSASCFAYGQTGSGKTYTMMGTEKGLYLHAAWDLFERLGQQLCVSFFEIYCNSLYDLLNHPIVLREDANVNICGVTWRTVATVEELWQLVRSGMEQRRTGTTTANEHSSRSHAVLSLRI--T---TGSVNFVDLAGSERAADTAHDRLTRLEGAEINKSLLALKECIRAL-DEHVPFRGSRLTEVLRASFTGNSKTVMIAAVSPSSVNHEHTSNTLRYAFRVKGLSVPSVSTAAPR-------LCLVARSRSRAAAAGARRA
>Takru_SINFRUP00000134248
------------------------ILRS-----REKTYMFDVAFDYLASQAEVYRATTKGLIG-LISGYNATVFAYGPTGCGKTYTMLGD--GIYVRTLNDLFRAILYSVSMSYLEIYNEMIRDLLN-FLDLREDV-IQVAGITEVSTINAQEIMELLVKGNKQRTQEPTAANRTSSRSHAVLQVAVRQQEVRFARLFMIDLAGSERAAQTQ-RGQRLKEGAHINRSLLALGNCINALD--YVNYRDSKLTRLLKDSLGGNSRTVMIAHISPASVAFEESRNTLTYADRAKNIRTR--------NVSISDLRCEQRLKKKIADQQGRAEL
>Rhior_RO3G_09440.1
STD--LRVCVRKRPLNKSEVLKAQLSGLRTIQIEQHSFTFDNVFDIDSSNITIYQKTTKPLVEHMFEGG------NGQTGSGKTYTMLDPKHGLYTLAVMDIFRLLHLSAWVSYYEIYQGQLYDLLNNKLIPRDDGKVVIAGLKKVQVNNVDTLMKVCDYGNKERTTNKTITNQSSSRSHAILQIYL--K---HGKLNFIDLAGSERGTDRDSDAKVRMEGAEINRSLLALKECIRAL-DQRAPFRGSKLTMVLRDSFLGNSKTCMIATISPNTSNSDHTLNTLRYADRIKEFKGESDLACVQD--APEIEFMDQEDITDENTALKDINM
>Monbr_1417
LLYNQLQVFCRVRRDDRVSCA-LSFPDEKNLAGLAKTFEFERVFGPDSTQEEVFLDT-EAIITSCVDGYNVCLIAYGQTGSGKTYTMMGTNPGVNRRAVKELIRIMEYEMQVSLMEIYNEKIIDLLSLEV-----GLPFVADLIKRPVKTEAEVLQALADGDNNRHVASTKMNSHSSRSHLLLQIYT--MGRDRGKLTLVDLAGSERVAKTDATGQRLVEAAAINKSLSSLGQVFGSLRSGHVPYRNCKLTHILEDSLGGDAKTCVFVNVSPADSNLAETVGTLQFGTVCR---------------------------------------
>Tetth_9.m00470
---MSVQVAVRVRPFNNREIEELCVAG-KTT--KNRDFFFDFSFV-DCDQRKVYDLVGAQMLDNAWEGYHCCLLAYGQTGAGKSYSMVG-NRGIVPIACEEIFKRIEYEVCVSMLEIYNEKVQDLLIPGLRIRTIG-FYVEHLTKYPVKSYEAIEQRMEEGSKNRTIASTQMNASSSRAHTIITVEFRKRIEKFSMINLVDLAGSEKVGKTGATG-RLKEAGQINKSLHILGLVISTLAEEKVPYRDSCLTKILCNALGGNSKTLMICAISPSNDNYDETLSTLRYADQAKKIKNKAIINEVDKKSTIQELRNKLQNPNNL---AMDMKI
>Leima_LmjF29.2380
-------VSVRVRPLGKGDQK-VRGAEGGSV--TKRAYHFDHVF--SGDQAEVFEAIGRPMLREAYKGFNVCLFAYGQTGSGKTYSLLGD-AGVAPRFVRCLFDEATIKVSLSMIEVYMEKVRDLLAESLEIHEDPSVYVRGASVHQVLSAERMMELLRKGNANRQTAETRMNETSSRSHAIMQISL--SA--ECVVSLVDLAGSERQTKTESSGQQFEEAKKINHSLLMLGRALNSFSDRSISLRESKLTRLLSESFGGNSKTWMLATVSPTAFNLTESISTLDYATNAMAITNKAKKSSLE-EKCLVESYESVAELRA----S-ELQT
>Drome_CG33694-PA
KNASSIQVCIKVRPC------GLTLWEGQ----HAEPYVFDYVFDEGASNQEVFDRMAKHIVHACMQGSNGTIFAYGQTSSGKTYTMMG---GVMVLAAKEIFQQIDFLLRVGYIEIYNEKIYDLLN-DLKIHN-G-IVNVNCKESIVTSEDDLLRQLYMGNKERVVGETNMNERSSRSHAIFRIIIESRTVKQSVLSLVDLAGSEQVDPADHA-----------SSLMIFRNLVKSLSE-PNSFRDSKLPRIMLPSLGGNVLTSIICTITPSF--VEESSSTISFGTCAKKIRCKPQVCKTT----MRQLDRGSMLKDKLA-KLKQKRW
>Capsp_129452
---------------NDREMKHLIISG-QTV--DPRRFAFDYSY--DIDQVKVFNDLGLGMLDNVWHGYNCCILAYGQTGSGKSYSIMG-NKGLVPRTCEELFIQMNFEVSFAMYEIYNEQVRDLLNKGLKIRTRG-FYVEALTTVPVGSFSEIKLRMNEGDKQRTIAATKMNECSSRAHTIVVLNVSQNSTKFSSITLVDLAGNERAKQTEATG-RFEELKNINKSLLTLGNVIIMNLHAVVPYREASLTKLLKNALGGNSKTAMLATLSPDAENFEQTLSTLRYADRAKSIRTNAVVNHTNKLRELENARG-----------NS---K
>Lotgi_126440
SSK--RGVCVRKRPVMKREVKKVDAESTTTLPLLQHEFRFDEVFDENCTNDDVYVRATRPLISCLFEGGSATCFAYGQTGAGKTHTMMGNTPGLYLLAANDIFSLIGLHVWVSFFEIYCGQLFDLLNNRLHPREDGSVCIAGLTETEAVDSNVLVEVLEYGNSVRSKGATGVNPDSSRSHAILQMEI--R---NGRISFIDLAGSERAADVDTDKQTRLEGAEINQSLLALKECIRSI-DQHTPFRQSKLTHILKDSFVGNSKTCMIANISPTQTACENTLNTLRYADR-----------------------------------------
>Lotgi_134756
AGEEHMKCYLRIRPFSDAETE-QEIDDNTTFAG-SHKFTFSRIFDEDTTQKEFFDDTMLSLVRD-FIGQNCLVFTYGVTSSGKTYTIQGQDAGILPRALDVLFNSIRFSIWCSFAEIYNEQIFDLLE-VLRLSS---PYIKGLKEVNVTTADEAYKILNIGQRNLSTACTKLNHSSSRSHCIFNIKIIRN--SVCRLSLCDLAGSERSSKT-LQGDRLKEAGNINTSLMTLGRCIEMLRF-IIPFRDSKLTRL-QNFFCGG-KAAMIVNVNQCASMFDETLHVFKFSAIAKQVRSYFKNFSSVS--------------------HY----
>Strpu_GLEAN3_16067
NGV--TAVCVRKRPMNQKEWRGVSIEGTNTAKVQVHKYHFDEVFHETCSNEEVYERTAKPLVQIIFNRGKATCFAYGQTGAGKTHTLLGGVKGLYLLAAEDIFTIIGLAVYVSYFEIYCGQLCDLLNERLHARENAHVCISGLNEIKVSGPQALMQIVETGNRLRVVGASGVNADSSRSHAILQIQL--K---IGKFSFVDLAGSERACDMDPDKVTRQEGAEINTSLLALKECIRAL-DQHTPFRQSKLTQVLRDSFLGQSRTCMIACVAPNASAVDHTLNTLRYADRVKELKQEGGNSPDSS-------ITITKHPPTPSNFPKRKNT
>Poptr_719691
---------------------------------YPTAYKFDRVFGPGCSTRQVYGEGAKEVALSVVSGINSSVFAYGQTSSGKTYTMS----GITEYTVADIYDYVEFTLKFSAMEIYNESVRDLLS-PLRLLR-G-TVVERLTEETIRDWNHFKELLSVCEAQRQIGETSLNEASSRSHQILRLTIESSSTLASTVNFVDLAGSERASQSLSAGMRLKEGCHINRSLLTLGTVIRKLSK-HIPFRDSKLTRILQSSLGGNARTAIICTMSPARIHVEQSRNTLLFASCAKEVTTNAQVNVKT----VKQLQREARLESELK-N--QLDS
>Tetth_14.m00444
SNNDTFKVYARVRPINAKE--K--SRNQ-----KEKGFGFDQVFADKDDNQKVYEGTIASLLH-LLEGYNTTVFAYGQTGAGKTYTLFGE--GIVSLIIKDLFSIFKYSIKVSYLEIYNENIRDLLV-NLMIVEDG-ILIPELSEFQIKDQFELNNLIRKGNSIRVMASTHSNQFSSRSHCIIQINIEKIHKIVSKLSLIDLAGSERAAVSE-KGIRMME-----------GNCINILD--YVPYRDSKLTRLLKDSLGGTTKTVMIACVAPSFITYEETLNTLKYAQRAKNIQNK--------DVDIDNLKLEESLKKQLNSHNENGEL
>Parte_GSPATP00036987001
--MHNITFNKVSKP----------ILRI-----KDASYEFDLVFDQQADQKEVYEKSAEPLLD-LISGQNVTIFAYGATGSGKTHTMMGQ--GIIPRALNDLLGRLAAQASLTFLEIYNETIRDLLT-LLDLREDG-LVVVNLFKAPVPSLNDINQYIKYGNSRRAKEPTGANENSTRSHTVLQLMLKQC-----TFTFVDLAGSERASQTT-KGQRMVEGAMINRSLLVLGNCIKAL---FVPFRGSKLTRLLKDALQGNSKTVMIANVAPN--NYEDSFNTLLYAHRTRNIDPT-----------IVQLREEEDIKKTLKKQEQQQQI
>Thaps_264282
ILHNTLEVYVRIRPLSETELKAMTKEDERTCGSEIKDWEFDKIFNGSNTQEAVFKDT-SLLIISAIDGFNVCIFAYGQTGSGKTYTMFGSHQGLAPRVAHELFNKLHIEVSVTMLELYTDKLGDLLTLKIRLASSGLVEVEGAKMERATNANELLDIFNRGAKGRASSSTKMNADSSRSHMIATVVL--SLRNHGKLTLTDLAGSERVAKSGAAGHQLKEAQSINKSLSALGDVIGALTSGHIPYRNHPLTMLMSDSIGGNAKTLMFVCCSPADYNRKETANSLDFAKRCRNVTNNV---------------------------------
>Triad_52286
NEQDPIEVYCRIRPLPKDR---QSAQQTEAAH--ETSHFFEHVFDRGANQPDVFNRIALPLVEN-FIGKNGLIFAYGITCSGKTFTMNGSDIGILPRCLDVIFNSIVYSVFVSLVEIYNNYVYDLLE-SKILRN---MFVSNCTEVEVRSADEAYALLLKGQQRRRVAYTRLNHESSRSHSIFNIRLVQARMAVSQLSLVDLAGSERTIRT-NDGDRLREAGNINSSLMVLRKCMEILRD-MVPYRDSKLTHL-KSFFEGG-KARLIVCLNPLADDYDESIHVMKFAEVTKEVVV------TRAEIDADAVAER----GFTDESSILMKD
>Trybr_Tb10.61.1020
------TVYVRVRPFSERELS-IEVDNPCVLDKPRQSYSFTRCFPPYSSQADVYNEVGRPLLENSLLGYNGCIFAYGQTGSGKTFTMLGY-QGIIPRITRDLFQGLSFRVELEFYEIYNEKVYDLINADLKIRQNPLPYVEGLSSLVVVNEVQVAEVINRGSVDRHTSCTRMNDRSSRSHAIITINI--LLDGRSKLNLVDLAGSERIGATGVEGLHFKESTKINLSLTTLGRVIDCLAELSAPYRDSNLTWLLMDSLGGNSKTSMVATISPHCSNFEEMRQTIRYASRARQIVNVAVEDPRQ--TNEVENLKKIRENGMNEFTS-RAEN
>Monbr_34081
----------------------------------------------------VHDAVSRPIVADAMQGINGTVFVYGQTSSGKTHTMMG---GIIPQAIDDIFESIEFLLRVSFLEIYNENISDLFN-NLKIHG-D-IFIGDLTEEVVYTPEDVLSLLERGLRNRKVGATRMNDHSSRSHTIFRFVIESRAVRVSHLNLVDLAGSERIANTGAEGMRLKEGASINKSLHCLGNVISKLTE-HVPYRDSKLTRILQNSLGGNARTGIICTVTAAAVHQDETISTLKFATRAKKICNHAVVNEKA----IVKLRKQRELEKEKL-E--DLAE
>Orysa_Os05g44560.1
KLFNEVQVYCRVRPFLPGQDKT-YIGENGELKDGHRMFKFNKVFSPFSSQAEVFSDI-QPLIRSVLDGFNVCIFAYGQTGSGKTYTMSGPDWGVNYRALNDLFDISSYEVGVQMVEIYNEQ-----------------------------------------ANRAVGSTALNERSSRSHSILTVHV--RGLDRGCLHLIDLAGSERVERSEATGDRLKEAQHINKSLSALGDVIFALAQKHVPYRNSKLTQVLQSSLGGQAKTLMFVQINPDVESYSETISTLKFAERVSGVELGAAR--SNKGKDIKELLEQVAS-------VRD--K
>Strpu_GLEAN3_07505
-VKQGIKIFCRVKPVDEDPR-QFI--NKK----EEYAFRFEKVFEQKTKQDEIFEYVARDVV--ALMGYNGTIFAYGQTGSGKTFTITGR--GIIPRTLSYLYEQYVYTTHISYLELYNESGYDLLD-PKH--K---VTLMNIMTHQASNEEEALNWLFLGDTNRMIAETPMNQASTRSHCIFTIHVSVRTLRRAKVHLVDLAGSERVAKTGVG--NLKEAKYINLSLHFLEQVIVALSE-HIPYRNSMMTAVLRDSLGGNCMTTMIATCSVEKKNIDESISTCRFAQRVALIKNDAV---------LNE-ELDKLMIAKLKMEQEPDPL
>Toxgo_113.m00758
-CRTNVKVVVRCRPMTAVEQR-NVVDERESAAPSSKVFRFDGVCPVSTSQEQFFEQHAQPLVDEVLQGFNCTIFAYGQTGTGKTFTIEG-DCGLVGRSVQRIFSTLDYTVTCSFLEIYNEELIDLFAPRLRIYEDV-VRVEGLEEKEVKSEREVLALLRAAAPRRSFAASSANAHSSRSHTIFSISVCIRVVRVGKLNLVDLAGSENIYKSTA--ERRREALTINKSLLTLGRCINALVD-YVPYRDSKLTRLLQDSLGGCTKTCLIATISPAENVVEETINTLGYAYRAKSIQNLPVKTLS--LKLLLCSQRERDGVFLP---------
>Chlre_126121
------------NP----------------------QFKFDNVLA-LASQEEVYEATAAEVV--ALEGFNGTIMCYGQTGAGKTFTMSGR--GIIPRALGQLFAEVEARVSVQYLEIYNEALYDLLD-ITT--E---ISIYGLRTAVVASEAEALALLFEGETNRVIGEHQLNRESSRSHSIFTITLELKDVLVSKLALVDLAGSERVSKTKSG--LVREAGHINKSLSILEQVILGLGD-HVPFRSSKLTHVLKNSLGGNCRTVLVANVWSDAAQTDETLSTCRFAQRMMRVTCEVS---------ANV-VQDSARVRQLERQRTNIEL
>Tetth_133.m00109
DDL--SNVVIRKRPVNKKEQAVIEVKTGQSVKVEEHLFNFDHAFGENCTNEQVYMTCVRPIVTAAFQRARVTCFAYGQTGSGKTHTMLGSVPGMYVLASHDIFTALHLQIFVSFYEIYCGKLFDLLNQILHPREDGKINIIGLMEQRITNVDQLLKIIEFGMSARVTAQNSANTDSSRSHAILQIQL--K---YGKISFIDLAGSERGADVDQNKQTRKDGAEINKSLLALKECIRAL-DQYTPFRGSKLTLVLKDSFTGNCRTVMIGNISPCQSSSEHTLNTLRYADRVKELKKPTNLSENYN---------HLEQLMKSAQNRTGDQN
>Enthi_8.m00361
-------VAIRIRPQNERE--------KTLVELKGESFNFDYVADQKTSQKDVFTQIGIPLVETALNGYNSTLFAYGQTGSGKTFTTFGNEQGIIPRSLKYLFEKVIYSMTCSMQEIYNEQVIDLIDSMVAVSGDDDKRKNDLSNEVITSWEEAWEIIQKGFTLRHTSATLSNDRSSRSHCIFTVFI--SVESTSKLTFVDLAGSERQSNTGAKGKLLKEAANINRSLVVFGRVIHGLVQSFIPYRDSRLTFMLKDSLGGNCKTVIIGTVSPSLSSIKETSSTIKFCFSSRNIQCIIK---RNAKEEIERLRLEEQL-KRGNGI-----E
>Physo_140964
TMAEKYYVFCRLRPGKESGEDP-VMPRPNNL-SSGKEFAFDQVFGPQSTQADVYAQI-EPLVVSFTDGYNACIMAYGQTGSGKTHTMVGNNAGVIPRALQQVFSMVLDTLRVSMVEIYNDQILDLLHNAVA------KNETDITARDVNSYAQVDAVMRDGNANRNIAATKMNLESSRSHALVFLHL--DSQHTSTLCLVDLAGSERISRSQVEGDRLRETQHINKSLAALGDVVYALQHKHTPYRNSKLTYMLRDMLSGQAKTLMMLQLSPDTADMEETTCSLQFGARVSQVQMGAVR--PSVSGALFKLQEENRALEAKTLAEARGDA
>Takru_SINFRUP00000146057
MSGASVKVAVRVRPFNSREMNKCIIHG-STS--PAKNFSFDYSY--DASQNRVYNDIGKEMLQHAFEGYNVCIFAYGQTGAGKSYTMMG-QEGIIPMLCEDLFEKISYSVEVSYMEIYCERVRDLLNPNLRVRLMG-PYVEDLSKLAVTSYTDIADLMDAGNKARTVAATNMNETSSRSHAVFTIVFTQKTEKVSKISLVDLAGSERADSTGAKG-RLK--------------VRTVLAHD---------VSMMAHQYCGNSRTAMVAALSPADVNYDETLSTLRY-EHSKNIKCNAVINENNKKELLRAQGL---GDILDIDPAS----
>Thaps_36753
KLHNRVIVFVRVRPLIESEKIK-------TIRQKKYRFGFDRVYNPTNDQEDVWEGA-QPLVQSAIDGFDVCMFAYGQTGSGKTHTMIGDNRGLIPRAVEMIFANKTVKVGVELLEIYNEEVRDLLSVKIN--VNGH-EAVGNILATAESKEDIEGILNIAQKRRCVKATKSNSESSRSHLLFTIHF--DVSSNGVLHIIDLAGSERLNKSGSHGALLTEAQHINKSLSALSLVIEKLQAKHIPFRDSKLTYLLRNSLGGDSKTLAIVCCSSHQVHFQESMNSIRFAAKASKVELKEGN--QIS--------------------------
>Triad_61256
--------------ITEKSK-AFV--NKR----DNFRFKFNKIFDQNAKQEEVFEYVAKPVL--VLLGYNGTVFAYGQTGSGKTFTITGR--GLIPRTISYLFQEYEYTTHVSYLEIYNQCGYDLLD-PRH--K---VSLLNLSIHQANSEEEALNLLFLGDTNRMIAETPMNQASTRSHCIFTIHMSIRTIRRSKFHLVDLAGSERVAKSNIG--TITEAKYINLSLHFLEQVIISLSE-HIPYRNSMMTSVLRDSLGGNCMTSMIATCSVEKKNLDETITTCRFAQRVALIKNEAL---------LNE-EVDKLMVVRLKSERASDPL
>Capsp_132084
LGQERMRVYLRVRPFTESEIN-QNIDSRVTFSGTHHRFTFSRIFDENTTQKAFFDDTVLGTVKE-FIGQNCLLFTYGVTNSGKTYTVQGPEAGILPRALDVIFNSVKVLIYVSFAEIYNEQVFDLLE-VLQLRT---PYVKGLNEIHVSSADEAYKVLTVGKRNLQMACTKLNHNSSRSHCIFMIKLIKVLARTSMLSFCDLAGSERYTKT-QMGERIKEAGNINTSLLTLGRCITILRH-IVPFRESKLTRL-QSFFSGG-RASMIVNVNQNASTFDETLHALKYSAVAKQIME------EEE---------------GVNEDKKLVEK
>Leima_LmjF24.0640
------MVAVRKRPIADP---LVETP-TPRCPTDRHTFTFDEVFGETCNNSGVYQRCCLPLIDTVFNYGNATCFAYGQTGSGKTYTMLGSEPGLYAIAAREIFARADAVVYVSFYEIYGRKIFDLLNKRLFAREDADINICGLSEHQVTDIQEIFDVITAGSAYRAAGQTSANAESSRSHAVLQVEV--RSANIGRISFIDLAGNERGADTDCDRKTRMEGAEINKSLLALKECIRAL-GMHVPFRGSILTEVLRDSFTGNSRTTMISTISPSSQHCVNTLNTLRYTQRVKDLGGGGIGAKQVA--GSPPGRRPAPRRKPFEALGGAPRK
>Capsp_172954
GKR--RKVCVRKRPMTTREAKVVSMSSGKQVAIQEHVFTFDQVFSENSSNHDVYLSAVKPLVTCVFDRGAATCFAFGQTGSGKTHTLLGSSSGVYQLAAADILQMIGLKLWVSFYEIYNSQLYDLLNKRLFVRENGKVCIAGLMETQVTSIKGLTEVVRYGNASRSTGASAVNPHSSRSHAILQMEV--R---VGRLSFIDLAGSERATDAQSSKQTRMEGAEINQSLLALKECIRSL-DQYTPYRQSKLTHILRESFTGNCRTVMIANVSPTLSASDNTLNTLRYADR-----------------------------------------
>Physo_144529
EGHETVRVTVRFRPLLPRE--ATKAWAEV--APRRGVYAFDEVYDAQHSTRAIYDGLARSIARSALDGIHGSIFAYGQTSSGKTHTMQGA--GLVQLAVKDLFDEMEYLVRVSYLEVYNETVKDLLA-ATGKR------------------------IREHPKQRAVGVTRMNERSSRSHSIFRVVIESKRVHVGCLNFVDLAGSESARAVSSGGKRLAESANINRSLLALSRVVVALGS-HINFRDSKLTRILQPSLSGAARVLFVCCASPAPAYIEDTRSTLKFASRAKRIKVNASVNERAR---LMELAREQLLRQQLD-A--LRMS
>Cioin_260173
-------VFARIRNKTVDN---DAIQDTT--D--VTECQFSRVFAAEVSQKLLFDSVAQSMVDD-LIGKNGLLFTYGVTSSGKTYTMTGLEPGFLPRCLDMLFNSTRYSVFVSYVEIYNDYVYDLLG-SKRLRN---MFVYGVSQIEVTSTEEAFAVFQQGQERRRIAHTQLNAESSRSHSILNIRLVQALICASQLSLVDLAGSERMTRT-GGGERLREAGNINSSLMTLRRCLEQLRE-MIKYRNSKLTHL-KSYFEGG-TVKMVVCLNPNMAEHDENLHVVQFAEMAQQVEV------ARSDFRHMVWNSP----------PFLISN
>Poptr_175959
-------VVVRIRAVNDVK--------NSVS--GDRKFNFDSVLDSNSNQEDVFQLVGVPLVKSALAGYNASILSYGETGSGKTYTMWGPNQGIVPRIFHMLFSEINYQCRCSFLEIYNEQIGDLLDRNLEIKDDPKLYVENLTEEYVSSYEDVTQLLIKGLSSKKVGATSINSKSSRSHIVFTMII--ESSKISRISLFDLAGLDRNKLVDADRQFVQEGKSVKKSLSQLGQLVNTLAKNVFPYQGSCLTHLLRESLGGNAKLTVMCCISPNNRNNGETLRTLRFGQRVKFIKNDPV---INESDQIRQLKEEIRA-KSDVHN-----R
>Chlre_104388
------DVVVRKRPISKKEREDVDVLKNNTVKLEKHAFKFDESLDENVSNEAVYQLTVGPLVRTLFRNGRASCFAYGQTGSGKTYTM----SPLPIRASADIFTFMDISLCVSCFEIYGNKVFDLLNKKLNILEDGKVVVVGLKEFGVDDVDGVKALIEESAKNRSTGSTAANADSSRSHSIMQFAL--KPAPVGKISFIDLAGSERGADTDNNRQTRLEGAEINKSLLALKECIRAL-DSHVPFRGSKLTAVLRDSFVGDARTVMIANISPCSSSVEHTLNTLRYADRVKGLDVGCGVGPA----------------------------
>Leima_LmjF29.2390
-------VSLRIRPVKKGVRH-VRGAEGGSV--TKRAYHFDHVF--SGDQAEVFEAIGRPMLREAYKGFNVCLFAYGQTGSGKTYSLLGD-AGVAPRFVRCLFDEATIKVSLSMIEVYMEKVRDLLAESLEIHEDPSVYVRGASVHQVLSAERMMELLRKGNANRQTAETRMNETSSRSHAIMQISL--SA--ECVVSLVDLAGSERQTKTESSGQQFEEAKKINHSLLMLGRALNSFSDRSISLRESKLTRLLSESFGGNSKTWMLATVSPTAFNLTESISTLDYATNAMAITNKAKSIVLE--KAVVSSLEKLESLAAARDAA-RSQV
>Thaps_15610
-------------------------------NAAPKKFTYDAVFGPTSKQTEVFDSI-KGIIDAVCEGYNGTIVAYGQTGSGKVRTVL--SAGLVQRSLKSIFHKIRTTTKASFFEIYNERVYDLLSESLPVREDASVYVEGLAGREVGSTLEALDVLRCGMDNRRVAATNMNRVSSRSHAVFVLTV--KKVRVSKFTLVDLAGSERQKATDTAGDRLKEASMINNSLLCLGQVINSLVDEHVPFRDSKLTFLLRDSWGGNSKTCLVATVTPSIESLTETISTLKFAQRAKLIK------------------------------------
>Takru_SINFRUP00000178631
-----------------------------------------------------------AVVADVLGGYNGTIFAYGQTSSGKTHTMEGNLMGIIPRIARDIFDHIEFHIKVSYFEIYLDKIRDLLSTNLAVHEDKNPFVKGCTR-FVSSPDEVMDVIDEGKANRHVAVTNMNEHSSRSHSIFLISIKQENVESGKLYLVDLAGSEKVSKTGAEGAVLDEAKNINKSLSALGNVIAALSE-HVPYRDSKMTRILQDSLGGNCRTTIIICCSPSVYNEAETKSTLMFGQRAKTIKNTVSVNLTAEKYEKEKER------------------
>Giala_GL50803_10137
-GRSTIQVHARVRPIDHV----VV--NSR----KDHTFTFDHIYDPQSTQEEVYNRLAQPVI--FINGFNCTIFAYGQTGSGKSYTMTGR--GLMPRALEQVFGFVEYEVWLSYIQIFNEIGYDLLG-IPG--R---VTLQGLSAHKATNVEGALNVLWNGDLNRVVCATSQNQASSRSHCIFTIHIRSRVVRQSKFNFVDLAGSERVAKTHAG--AIQQARYINQSLFYLEQVIHALGK-HVPYRNSMMTMFLRDSIGGNCRTIMLATIAVETQNMNESVSTAQFAMSVGQIENKAS---------INE-DIDKLLIKRLKAERSHSID
>Leima_LmjF19.0680
-------VYIRVRPFSEREIA-IDAQNPTQLGRPLTTHPFTRCFPPYAGQDQVYMHVGKPIVGNTLDGYNGCVFAYGQTGSGKTFTMLGY-QGIIPRACTDLFDGLTYRVEVSYYEIYNEKVFDLIRTDLRIRNSPNPFIEGLTWKMVSKEEDVGRVIRKGMQERHTAATKFNDRSSRSHAILTFNI--VMDDRSKLNLVDLAGSERTGAAGAEGNEFHDGVKINQSLTVLGRVIDRLADLNIPYRESNLTWVLSDSIGGNSQTSMVATVSPHSINYEEMRQTIMYACRAQQVLNKARVDPME--RAQVVDLRLLKEAGGSNYTI-RAEA
>Cioin_380815
SNKKRVKVYARFRPFDKDRK-VVV--NQL----LNWSFRVDGILH-NASQDQVYDTVASDMT--TLEGFNSTLLAYGQTGAGKTFTITGR--GLIPRAIAQVFRSVAVQIQISYFEIYNETMFDLLS-TLP--K---LTIVGLSMHQANNEGEALNYLFEGETNRAIASHALNKNSSRSHCIFTIHVRSKKYIHSKLNLVDLAGSERIGKTGSG--LIREAMYINKSLTFLEQTVIALAD-HIPFRQTKLTHALKDSIGGKCFTTMIANVYGEASQLEETVSTLRFALRMMRIPVQPA---------ITE-HYDWLLVQEMEKENKKTTV
>Galga_ENSGALP00000024799
-----LRVFLRVRPFSVAELE-QGVTPQTAMEG-VHKFTFSQVFGPETTQSEFFEGSTKEIVRA-YVGVNGLVFTYGVTNAGKTYTIQGSDFGILPRSLDMIFNYIQASVWVSFCEIYNEYVYDLLS-VLRICN---SYIKDLKWINIQSTEEGCKILKIGNKNRSFACTRMNEQSSRSHSIFSIRLLILVLGVSELTFCDLAGSERCNKT-QFGDRLKEAGNINNSLHILGKCIAALKQ-YIPFRESKLTRL-QPFFCGG-KACMIVNINQHASTYDETLHVMKFSAIAKQ---------TVLKL-GDGKPIV-RFDVNTSVDKT----
>Takru_SINFRUP00000159409
GSTERVKVYVRIRPLTEVEKG-QGVADEANMEG-MHKFSFSKIFGPETTQQQFYELTMKEMVKD-VLGENRLLYTYGVTNSGKTYTIQGGEAGLLPRALVSLFRKLQFSVWVSFYEIYNEFLYDLLD-TLRLSN---PYVKDLAWIQVRSAEEAWRIIRAGRRNQSFASTHLNQNSSRSHSIFSIRVLHISIHISELTVCDLAGSERC-KE-QSGERMKEATNINTSLLTLGRCITALRH-VVPFRDSKLTRV-QGYFCGG-VSCMVVNLNPCASIYDETLQALKFSAIATQLVH------GPSSL-EPAAHAN---ESTMMEEKAVQRE
>Enccu_19074641
KLKGEIMMICRIRPNMPGGTGE-----DESLNGKEYVFSFDRVFGPDATQRCIYGEV-EMTLHSVLEGYRVCVFAYGQTGSGKTYTMEGIDPGLIIQAVRGIYRTVCFDNTCNYVEIYNEEIIDLLSVAIV-H-GTDASIMDCSSIPIHDISGAISSFQDGARKKRVGDTSCNSKSSRSHAVYILNV--RMRNEGAMVLIDLAGSERLNASKAEGIRLKETQNINRSLSALGDVFNSILRKHIPFRNSKLTHLLQSFLSGNSRTIMLVNISPAADHFNETLCSLRFADKVGRCKLGSIR--RKV--------------------------
>Enccu_19069283
KLKGEIMMICRIRPNMPGGTGE-----DESLNGKEYVFSFDRVFGPDATQRCIYGEV-EMTLHSVLEGYRVCVFAYGQTGSGKTYTMEGIDPGLIIQAVRGIYRTVCFDNTCNYVEIYNEEIIDLLSVAIV-H-GTDASIMDCSSIPIHDISGAISSFQDGARKKRVGDTSCNSKSSRSHAVYILNV--RMRNEGAMVLIDLAGSERLNASKAEGIRLKETQNINRSLSALGDVFNSILRKHIPFRNSKLTHLLQSFLSGNSRTIMLVNISPAADHFNETLCSLRFADKVGRCKLGSIR--RKV--------------------------
>Galga_ENSGALP00000035963
-----LRVFLRVRPFSVAELE-QGVTPQTAMEG-VHKFTFSQVFGPETTQSEFFEGSTKEIVRA-YVGVNGLVFTYGVTNAGKTYTIQGSDFGILPRSLDMIFNYIQASVWVSFCEIYNEYVYDLLS-VLRICN---SYIKDLKWINIQSTEEGCKILKIGNKNRSFACTRMNEQSSRSHSIFSIRLLILVLGVSELTFCDLAGSERCNKT-QFGDRLKEAGNINNSLHILGKCIAALKQ-YIPFRESKLTRL-QPFFCGG-KACMIVNINQHASTYDETLHVMKFSAIAKQVRAHLISLVTVL------------FDVNTSVDKTLVAS
>Parte_GSPATP00003771001
-MQEPFKVSIRVKPYEGRSRF------Y-----EQRSFAFDNVFNEGESTRDIYDTSISQMIC-VSQGYNGTILAYGQTGSGKSYTMFGL--GLVSMVLEQLFQ--NVKISISYLEIYNEQIRDLIG-GLQLNEDG-VMLQDVQESQIMTIDQAKSIIINGNQKRVMAATNANQFSSRSHAIIQLFIVNQ-QYQCKLSLVDLAGSEKANVNEGKGIRQMEGANINKSLLALGNCINMLC--FVPYRDSKLTRLLKDSLGGNTKTLMIGCVQQVVQCHEESINTLKYASRARAIKKK--------INEIEALKQESFQCQLTEEEQNNSE-
>Galga_ENSGALP00000035964
KAYQPLRVFLRVRPFSVAELE-QGVTPQTAMEG-VHKFTFSQVFGPETTQSEFFEGSTKEIVRA-YVGVNGLVFTYGVTNAGKTYTIQGSDFGILPRSLDMIFNYIQASVWVSFCEIYNEYVYDLLS-VLRICN---SYIKDLKWINIQSTEEGCKILKIGNKNRSFACTRMNEQSSRSHSIFSIRLLILVLGVSELTFCDLAGSERCNKT-QFGDRLKEAGNINNSLHILGKCIAALKQ-YIPFRESKLTRL-QPFFCGG-KACMIVNINQHASTYDETLHVMKFSAIAKQVIQ------TVLKL-GDGKPIV-RFDVNTSVDKTLVAS
>Thaps_34237
AAPNGIQVYLRIRP---RPK-SII--NSK----SRFSFQFNGILDEKANQRDVFRAVGIPAI--VLAGYNSTIFAYGQTGSGKTFTITGR--GITPRVISQLFKTIEYSCFASYLEIYNQSGYDLLM-EHD--K---VTMLNLSMHLVKSEEEALNLLFLGDTNRAIAATEMNQNSTRSHCIFTLILEGRTVTRSKLNIVDLAGSERVSRTSSG--QTREAKYINSSLFFLELVIVALNE-FVPYRNSMMTSVLRDSLGGNCKTMMIANISPEPLHTDESISTCSFAQRI----------------------------------------
>Thaps_23028
NGG--FGVCVRKRPLNDKERRHVTCL-HPTAKLDHNSFRFDHAFDEESTTEDVYQCTAKPLVKYVCGKGKATVFCYGQTGSGKTHTM----SGIQQMVADDIFNTLNTTCSIAIFEIYGGRIQDLLNNRLKVLEDGKVVVSGLEEFSANDPNEFLALVEKGHNNRTTHATEANDVSSRSHAICQILF--R---KGKLSLVDLAGSERGTDTSHNRQRRTESSEINTSLLALKECIRAI-DGHVPYRQSKLTLILKDCFVSKARTAMIATLSPGSFSTDHTVNTLRYADRIKENVVGDAKESKRS-----------------PMRDYDDDK
>Leima_LmjF13.0130
GGP--GAVAVRKRPRIPGR-ENVRCGGGPSVPIEPSSFSYDHVFGEACTNEEVYRGCCQPLLQNVREGGGAVIFAFGQTGSGKTHTMLGTRPGLYSLAVTELLTMTHSTMTASFYEAYGAKLYDLLNAEVKMLQDEYVHIVGITEQIVSSVDDVNALMMRGQQLRAIGTTHANDRSSRSHAVLEIKL--KS--LGRITFVDLAGSERASDTETDAKTRREGAEINKSLLALKECIRAM-SMHIPFRGSKLTQILRESFVGRCKTCVIAAISPCQGHCEDTLNTLRYADRIKELKGPANNGVIPCRQLVVCPHCRDVDKQELDTHSR----
>Rhior_RO3G_09578.1
--------------MIKESTA-DVLREKHIV--QNKYFTYDHVFGSETQQSDIFAALGQTLAKFFMPGYNVTMLAYGQTSSGKTYTMGT-GVGIIPRSMSLLFESLRYSVKVSFVEIYNEELIDLLN-PVTIREDTKIYWTG-----------------QGTENRATGSTDMNEKSSRSHAIFSVTL--KQEKASKFHFVDLAGSERLKRTAAEGDRRKEGININAGLLALGNVISALGDTHVPYRDSKLTRLLQDSLGGNAMTLMIACVSPAESNLAETMNTLQYANRARNIKNKMEKNEEWMELKKQS--------------LSDFSS
>Nemve_138097
SHA--SHVCVRKRPLSRDEKEEAAVNARDSIKTQQYPFMFDEVFDERYTNREVYERTAKPMVNAIFSRGKATCFAYGCTGSGKTHTMLGTIPGLYLLAASDIFTVLGISMWISFYEIYCGQLFDLLNEKLFARENATVCIAGLTHKRVENVEQLMEVIESGGNARSTGATGVNADSSRSHAILQLEL--K---IGRFSFIDLAGSERAVDVDTDKQTRMEGAEINQSLLALKECIRSL-DQHTPFRQSKLTQVLKDSFVGNTMTCMIANISPSLSSCENTLNTLRYADR-----------------------------------------
>Chlre_98837
GKSEKVWVGVRVRPLLQHEV-KETAWDNK--KSQQNAFLYDRVFADSCSSEEVYASAAQPMVQSAMEGYNCTLFAYGQTGSGKTTTMR----SVMQHAAKDIFMHINFVLRMCAIEVYNEVVHDLFV-NLKINK-G-PVVVDLSEQNIESEEHLMKMLKAVEGRRQVRETKMNQKSSRSHLVVRLYVESRAPRMSTINFVDLAGSERLTQAFRTRPSRSQASNINVSLLTLGKVIRALGA-HVPYRESNLTRILQPSLAGNSRMAIICNLSPASGSVDNSRAALHFANHAKNVMMRPVVNEQA----IRKMEVEAELRRKL---------
>Physo_117821
HAE--AGICVRKRPVNAKEVKYVTCL-NPMAKLDSNAFNFDHTFDESATNESVYMHAAQPLVKFVFHGGHATVFAYGQTGSGKTHTM----QGIQSQIAADVFAQAPLDICVSFFEIYGGRCQDLL-QVLTIREDGAVQIVDLEEVQPQNTEELLQVISKGNSLRTTHATEMNDVSSRSHCICQINL--R---HGKLSLIDLAGSERGEDTNHNRQRRMESAEINRSLLALKECFRAL-DSHIPFRASKLTQVLKDSFVAKARTVMIAAVSPCASSSDHTLNTLRYADRVKEKRVS----------------------------------
>Thaps_14707
----------------------------------------DRTFGESSTTRQVYDDVAKGIVRSVSNGLNGTIFAYGQTSSGKTYTMQGG--GIVHMAASDIFNHIVFLVRVSFIEIYNEEVRDLLV-TLSVRR-G-VFVNS-NETIVTGLDSLLSVLFAGEKNRSVASTGMNERSSRSHTIFRITVESRAVRVSTLNLVDLAGSESVRHTGNTGERQKEGGKINQSLLTLSRVIGSLGQ-HINFRDSKLTRILQPSLSGNARMAVICCATPSELYLEETRSTLQFASRAKLVKTRAQVNERS----IKKLQKEKEARKAEK-Q--LKSR
>Physo_139555
-GRNGVKVIIRTRPIDPDGA-AGP--NRK----DCWQFKFHQVLH-NAGQDRVYEAIARDIV--VVDGVNGTILAYGQTGAGKSFTMIGR--GIAPRAIAQLYEEVQYTIRVSYMEIYNDRIYDLLE-GQQ--E---LVVVGLTQVEVRSEQEALDQLFNGELQRTVAEHQLNKRSNRSHCVLTFHIAQKRVTLSKLHLVDLAGSERLKKTLDS--TIKESMYINQSLSFLEQCIVALGS-HIPYRQTKLTNVLKDSLGGNSNTLMFACIWGEGRHLEETISTLKLAQRMVRVQNEVA---------TIV-ETDALLLRKYERQMQPTQD
>Neucr_NCU06832
DVKTAVRVAVRVRPPLGPDDP-RSMVQGEAI--GRKLFVFDRVFGPEVDQEGVWEY-LSDCVNAFTQGYNVSLLAYGQSGAGKSYTMGT-AMGVIPRAAIALFEKLDWKLTATYVEIYNETLRDLLI-TVTIREDVKIILTGLQQVEVNSVDDLMNVLAQGSALRQTDATAINARSSRSHAVFSLNL--VRKGDSKMHFVDLAGSERLKNTGAQGERAKEGISINAGLAALGKVISQLSSAHVSYRDSKLTRLLQDSLGGNAITYMIACVTQAEFHLSETLNTVQYAQRARAIQSKPRIQQEGDQIRSSE------RGGGDRRSQNNYTQ
>Tetth_43.m00304
PSDASGNTFLRFRPNNHMELDGIGQNNFISVIDQQQVYTVDKIFKPNDSQEALYLKVGEEVIYQVFLGYNGTIFTYGVTGSGKTHTMFGNQKGIIPRICNQIFDLVEFIINCSMLEIYKEILYDSFGIELKIKESAQIYVQGLTT-SIANQDELFQLISIGYNTKRTRETRLNEYSSRSHTIFMIEIQQR-LSIGKINLIDLAGAEKASRSGAQGESLEEAIKINLSLSCLGKVIHALT--YIPYRDSKLTRILQESLGGNYKTSLIVTCSMHSSFQDDTVSSLKFATRAKTVKNTYKMNINPIELENLKTQTE-----SYKYINILDEL
>Crypa_cgd8_3300
KNK--LNVVVRKRPLTDNEISVVEAVNENTIKIDKHSYTFDRVYSEQINNRELYEDIIRPLTENIFTPGKCSCFAYGQTGSGKTYTMMGSELGIFELAVNNIFELLNKEVYVSFFEIYCDKLYDLLNKLVSAMENSKVVVKDLTERLIKTREDLLSVISKGLEYRRTAQNSMNDMSSRSHAILQIEI--RFSTYGKMVFIDLAGSERGADTHSTRQTQQDGAGINRSLLALKECIRALHDQHVPFRQSELTKVLKDVFVGNAHSVMIANIGPCYSCSEQTLNTLRYAHRVKELRKKSVSDTSDK--------YSKHPLSRKTTASNDDFQ
>Takru_SINFRUP00000154854
TLQKELSVMETLRDSQIK----LSVQESTTL-EEEVCSLKETVTQQKDELHADFEEI-SLLVQSALDGYNVCCFAYGQTGSGKTYTMEGDTRGVIPRAVQQVFKAAEFNFTASFVEIYNESLRDLLYHEIR-KVTNEVTITNLTYEKVVNEDQVLGLIALANQNRSTAQTAQNDRSSRSHSVFQLDI--EGVNKSTLCLVDLAGSERMLKSQSQGERFKEMTAINGSLSNLGIVISALANKYIPYRNSKLTYLLQGCLGGNSKTLMFVNIAPEPDSFGETLNSLRFASKMQSLPVEVGS--SSTQASVLDGLNRQREEGRLCDLEA----
>Trybr_Tb11.01.0850
-------VYCRVKGGLNSESVPFIFPDGDSIQESKETFTFDRVFDGTASQEAVYADV-EPLVNCAVDGYRVCVFAYGQTGSGKTYSMQGDRCGITPRALRTVFKRRKYQLSCYFVEIYNEVIRDLLQHIIK-QETGSTSISGVTEKRINSFEDFRRLYDIAMKNRSTAKTMINDRSSRSHCIFVLRI--MGEHEGSLCMVDLAGSERVHESGVQGKQFKEAVNINRSLLDLGKCISALNKSVAPWRNCKLTYLLQNYLGAGGKMLMLVTVSDQEEHLTESINSLRFAKRVNQTAIGPST--KRV--------------------------
>Lotgi_110616
----------------------------------------------------IFQDLGTDVIQSAVEGYNACLFAYGQTSTGKTYTMTG-EVGLIPRICEGLFSHVTFKIEISYLEIYNERVRDLLKPTLKVRKDG-PYVQDLSSHTVKNYSEIFNLLDTGNENRTTATTHMHEHSSRSHAIVTLLFTQAREIISKVHLVDLAGSERADTTSTLNYRLKEGANINKSLVTLGNVIKSLGKFFIPYRDSVLTWLLRDSLGGNSKTIMISTITPASQYYNETLSTLRYAQRAKNIVNKPTINEIEC--------------------------
>Parte_GSPATP00000466001
-MQEPFKVSIRVKPYEGRSRF------Y-----EQRSFAFDNVFNDGESTQDIYDQSISQMIC-VSQGYNGTILAYGQTGSGKSYTMFGL--GLVSMVLEQLFQ--NVKISISYLEIYNEQIRDLIG-GLQLNEDG-VMLQDVQELQIMTIDHAKSIIINGNQKRVMAATNANQFSSRSHAIIQLFVVNQ-QYQCKLSLVDLAGSEKANVNEGKGIRQMEGANINKSLLALGNCINMLC--FVPYRDSKLTRLLKDSLGGNTKTLMIGCVKQIVQCHEESINTLKYASRARAIKKK--------INDIEALKQESFQCQLTEEEQNNSE-
>Orysa_Os05g06280.1
ARE--NNVVVRKRPLNRKEVSEITVHDSSSLAVEKHEFCFDAVLDEQVSNDEVYRETVEPIIPIIFQRTKATCFAYGQTGSGKTYTM----QPLPLRAAQDMVRLLNFKLWLSYFEIYGGKLFDLLSRQLLMREDGKVCIVGLQEFEVSDVQIVKEYIERGNAARSTGSTGANEESSRSHAILQLAI--K---VGKISFIDLAGSERGADTDNDRQTRIEGAEINKSLLALKECIRAL-DNHIPFRGSKLTEVLRDSFV---------------GSCEHTLNTLRYADRVKSLSKGSNKEQGPT--------IPSKDSSSAPSYENEPDV
>Orysa_Os05g06280.2
ARE--NNVVVRKRPLNRKEVSEITVHDSSSLAVEKHEFCFDAVLDEQVSNDEVYRETVEPIIPIIFQRTKATCFAYGQTGSGKTYTM----QPLPLRAAQDMVRLLNFKLWLSYFEIYGGKLFDLLSRQLLMREDGKVCIVGLQEFEVSDVQIVKEYIERGNAARSTGSTGANEESSRSHAILQLAI--K---VGKISFIDLAGSERGADTDNDRQTRIEGAEINKSLLALKECIRAL-DNHIPFRGSKLTEVLRDSFV---------------GSCEHTLNTLRYADRVKSLSKGSNKEQGPT--------IPSKDSSSAPSYENEPDV
>Nemve_85553
VDDTSVRVALRIRPQSASEQI-VCTSPGHVL--KDKGFTFDYVFDIPAKQPEIYEKCVKELVEGCLDGYNATVLAYGQTGAGKTYTMGT-EEGIVPRAVGQLFSGIDFKVTVQFMELYNEDLIDLFD-HVKIHEDTNIYTVGVNTRAVKSALDTLNALQQGALSRTTASTNMNTHSSRSHAIFTIHI--KQQRSAKFNFVDLAGSERLKRTGATGDRAKEGISINCGLLALGNVISALGDSHVPYRDSKLTRLLQDSLGGNS----------------------------------------------FR-------QGR-RVSRNRIKS
>Batde_BDEG_07345
AEASSIKIYARIRPLDASPR-ELI--NQK----ESFVFKFDRLFDMDVKQEEVFDTVAKPVI--SLQGYNGTIFAYGQTGSGKTFTITGR--GLIPRTIQFMFKEAQYTFHISYLEIYNEIGYDLLD-STR--K---VTMQNLSVVQTVNEEEALNLLFVGDTNRMIAETPSNPSSSRSHCIFIIGVTTRVIRKSKLHLVDLAGSERVGRTGIG--ALREAKHINLSLHYLEQVIVALHE-HIPYRNSMMTSVLRDSLGGNCKTTMIAT---------ESISTCRFAQRVALISNNAT---------LNE-ELDQLVIQRLRQEKQNSTI
>Thaps_34403
-------VIVRKRPMSTNEAAVIHPLDHGKIKVETTSFAFDNVFNEDSNNLEIYSRSVQNLIPGVFHGKWATVFGYGQTGSGKTFTMMGSNLGLYFLAAQDVFRIADITISVSLFEIYGGKLIDLLNNPVKCLEDSKVCFPGLTGHAVHDAEELMDIIEQGSLNRSVGSTSANADSSRSHAVLQLCL--RGK-HGRLTFIDLAGSERGADTKASKTTRMEGAEINTSLLALKEVIRAL-ATRIPFRGSKLTQVLKESFVGKSRTVMVSCVAPNMKNVDHTLNTLRYADRVK---------------------------------------
>Tetth_112.m00141
-SEDNNQLTILNRP----QQ-LLY--KIQ----EQTQFSFKDILDQDAGQEEVYEKVAYPVL--FISGYNGTIFAYGQTGSGKTYTMSGR--GIIPRVISGVFDEIDCKVFISYMEIYNDNAYDLLD-STH--K---VQFQNITIHPIQNEQEGFDKMITGNFIKKMSSTPINYNSSRSHCVFTINLEATDQYLSKLHLVDLAGSERISKSQVG--TLNEAKHINKSLSFLEQVIVALND-HIPYRNSIMTTVLKDSLGGNCMTVMIANVSSDLENYDETISTLRFSQRVGQIENEVS---------KNQ-KFDYKAYKQLQIERQSSNI
>Auran_28490
GPAGGVSVMLRIRPRNAKEQ-EGDCWDDE----GNKRYAYDRCFAPGVGNKEVYECCGKPVVAGALRGVNGTIFTYGQTGSGKTHSILG---GILQRTVADIFAAVNWTVRVSYMEVYNEEINDLLA-NLKISK-G-AVIAGLSETAVEHATALLDRLESGESARAYGSTEMNDKSSRSHTICKLSIDSEVKRAACLSLVDLAGSERQKSTGASGARLKEGSNINRSLLTLGRVI-------IPYRESKLTRILKQSLGGNARTTILCTMTTAPVHLDESLSTLRFGQLCKLIKNAAQENVKM----AARAAKEDMPNFKGS-F--SVDG
>Physo_138580
ARDKRIKVCVRLRPFTRTEKLGGKAWENQ--SSLPSSYSFDYLYPPATQTQTVYQDTVKDAIMAAMEGYHSSVFLYGQTGTGKTYTMQG---GIIQLGVQDIFDHIEFLLRFSYLEIYNERIHDLLA-DIKIYK-D-VVIKGLREEIVLSTEHVLSLVEVGNLHRHMAMTDSNDQSSRSHVVFRMVIESQPVRSATLNIIDLAGSESVRLANTTGQALEEGKFINRSLLTLGHIIWKLSR-HLPYRNSKLTRILQPSLGGQAQIAIVCTASPSVECLAETHNTLKFASRARRVRNRVAVNESA----LRKYRARRELEEQLE-H--RQMF
>Parte_GSPATP00025360001
HQT--TQVCVRKRPIFKKEEVIISCA-NPMIKVENHDFQFDNTFSEVEQGKDIYDVSLAPLMEMLVNQGVVTCFAYGQTGSGKTYTM----KSIQELLAIDLYKLISFKIVVSFFEIYGGKCYDLLNAPLQILEDKNIQVQGLIERPCESENELFQLMELANSVRTTHATVANDTSSRSHSICQIMI--R---MGKLILVDLAGSERAQDTSNNRQRRLEGAEINKSLLALKECIRAM-DSHVPFRASKLTLVLRDSFTAKSRIIMIACISPGSSSADHSLNTLRYADRLKDKSNQAKLEEVSN-------EELYRQQQ-QNAYNNNNNN
>Auran_26360
-PNKTIKVCVRTRPIDGDKQ-ATL--NAQ----TNFKFQFHHVLH-NASQDTVYETLARDVV--VVDGINGTIMTYGQTGSGKTFTMLGR--GIAPRCIAHVFAEVAYRISCTYMEIYNERIFDLLK-ALS--E---YTIAGLTEVEVSSEAEALNLLYSGQLARTTAQHKLNRTSNRSHSIFTIVIQQQRVVTSKLNLVDLAGSERLKKTMEA--TLKESMYINQSLTYLEQCVVALGR-HVAYRQTKLTSVLKDALGGNCATLLFACMWGEAAHLEETVSTLRLASRMMRVQNSAH---------AVE-QADAKLAKRQELT------
>Parte_GSPATP00014005001
HQT--TQVCVRKRPIFKKEEVIISCA-NPMIKVENHDFQFDNTFSEVEQGKDIYDVSLAPLMDLLVNQGVVTCFAYGQTGSGKTYTM----KSIQELLASDLYKLISYKIFVSFFEIYGGKCYDLLNAPLQIMEDKNIQIQGLVEKPSESEQELFQLMELANSVRTTHATVANDTSSRSHSICQIAI--R---IGKLILVDLAGSERAQDTSNNRQRRLEGAEINKSLLALKECIRAM-DSHVPFRASKLTLVLRDSFTAKSRIIMIACISPGSSSADHSLNTLRYADRLKDKSNQAKLEEVTN-------EELYRQQQGQDRQPRGNIS
>Leima_LmjF05.0630
RGEESIGVYLRIRPYEVEPSQPVV--NTV----VDFQYSFDRVFKPSATQEDVFATVAKGCV--VLDGMNSTVFAYGQTGSGKTYSITGR--GLIPRAMAMIYEEVTYTITMSYLQIYNDKGQDLLN-HGR--A---VTIHGLEQHSAPTLADALNLLFLGDTNRLYCETPMNKTSSRSHCIFTIYLEARVVRRSKLNLVDLAGSERVSKTGVG--TITEAKHINLSLHFLEQVIVALSE-HVPYRNSFLTMALRDSLGRNCKTVMLATAHVVASQVAETMSTCQFAQRVALIQQAPQ---------VNV-ETDVLLVRKLRAERGAAVW
>Dicdi_DDB0189854
EDKVPMSVYLRIRPLSKKEIE-SNFTTTSD----SNKFSFSSVLPPNTTQPQLFKTITHPLIQS-FLGHNVLLLAYGVTNAGKTYTVSGKNPGIIPRSLDLIFKSINYSIWISYYEIYKKNIYDLLD-SLKIEV---VNIKGLKEILVSSVEDARDIVEQGESNRKVGGTKLNATSSRSHAVLTIKLFTSQIRCSKLCIIDLAGSERASRT-ETGETFKEGSSINTSLFTLGKCIEGLKQ-PIPWRESDLTRI-QEYFCGG-KASMIVNVSPSSCDSEETLNVLRFSASAKEITT------LSKPPTNNNNNNNNNAYYNIT--NSLLAL
>Trybr_Tb927.8.2630
-------VYARVRPFIPEELA-VEMTENKTVGAPKAQFEFDASLSTYATQRNVYDVIAKDLVPHVFDGFNSCVLTYGLTGSGKTYTMMGKEEGIIPRVSNDLFTILRFRIEVTFVEIYMERVRDLLDQDARIRQDPYPFVEGVTKYQAENWAQCCLLLERGSTHRTTCATAVHNQSSRSHAIFQLTV--ITIPAGRINLVDLAGSERGGFQ----DYVKESAAINTSLLALRRVIDNLTERVVPFRDSVLTWLLSDSIGGNARTTMVATLSPLAKNYGDTLATLQWSSKARNLVTLVKDAQVT-QRQNMDTLLELRSKQAIAE-Q-DTEM
>Leima_LmjF14.0810
-------VAARIRPFTELEVHEEVESNGRTITPARNAFTYDYVYQAEAEQVAIYEQLAIPLVDAALQGYNTCMFAYGQTGSGKTYTMMGT-PGLIPRLCQLLLSQVAVVLQLSYMEIYNEQVRDLLKRTLKVRHHPSIYVEGLTTVPVSTWAECEAFLHHGNALRTQYSTAINAKSSRSHAIFQFQV--TGTGCSKINLVDLAGSERNTQSKTTGKHLAEANSINASLSTLRRVLDGLVNNSIPYRESLLTYVLSDNLGGNSLTVMCANVSPSASNISETESTLRYATLARGVVNHAREAPLI--REQIKAMQELRKAPNPA--R-ELRS
>Parte_GSPATP00027943001
HQT--TQVCVRKRPIFKKEEVIISCA-NPMIKVENHDFQFDNTFSEVEQGKDIYDVSLAPLMDLLVNQGVVTCFAYGQTGSGKTYTM----KSIQELLATDLYKLISYKIFVSFFEIYGGKCYDLLNAPLQIMEDKNIQIQGLVEKPSESEQELFQLMELANSVRTTHATVANDTSSRSHSICQIAI--R---IGKLILVDLAGSERAQDTSNNRQRRLEGAEINKSLLALKECIRAM-DSHVPFRASKLTLVLRDSFTAKSRIIMIACISPGSSSADHSLNTLRYADRLKDKSNQAKLEEVTN-------EELYRQQQGQDRQPRANLQ
>Trybr_Tb927.7.7260
GKSEGIRVFLRIRPYSVEDR-TVV--NTR----EDFTFTFRRAFEPNATQADVFNTVAKDCV--ALDGYNSTVFAYGQTGSGKTHSITGR--GIIPRALALLYEEITYSVAISYLQIYNDKGQDLLN-RGH--V---VTIHGLAQHSAATPKDALNLLFLGDTNRLYCETPMNKTSSRSHCVFTIYLEARVVRRSKLHFVDLAGSERVAKTGVG--TVTEAKYINLSLHYLEQVIMALSE-HVPFRNSFMTMVLRDSLGPNCKTSMLATAHPAVDQLPETISTCRFAQRVALIKQDAH---------VNE-EVDHVLVRKLKAEEETDGL
>Trybr_Tb11.02.2970
-----MNVAVRKRPIVDV---KVVAQ-SPHLPTERHQFTYDCVLDENSNNALVYQHCCSKLIDTIFNQGNATCFAYGQTGSGKTHTMLGNEAGLYAIAAKEIFARSNSDVYVSFYEIYGRKIFDLLNEKLVAREDADINICGLTEHKVTDIQGLFDIISRGSTYRAAGQTSANNESSRSHAVLQIEV--RN--IGRISFIDLAGNERGADTDCDRKTRMEGAEINKSLLALKECIRAL-GMHVPFRGSILTEVLRDSFVGNSRTTMIATISPTSTHCVNTLNTLRYTQRVKDLGGEAKPNEERR----------VRRSKLFEAPNSANKS
>Phypa_126748
KLFNELVVYCRARPQFEDEGP-TTYPDDFTLAAPNKDFELDRIYGPHISQADIFQDL-QPLVQSALDGFNVSIFAYGQTGAGKTFTMEGPDRGLYYRVLEELFDLVSTSFFVTMFELYNEQVRDLLKSTVL--FGEPGRGVELVDERLDSPSGFARIFKFGKQMRANVDGVKFDRSSRSHLVVTIHI--HSSDYSKLSMVDLAGSERLNKAEANGDRLTESLHINKSLSALGDVLSALTTKYIPYDHSKLTELLYDSLGGDSKAVLIANVNPSNAEVQETIATLNFASRARSAEISLGNRDKKWATEALGEVMQLKRALKESDDES----
>Strpu_GLEAN3_15437
SDK--VEVCVRKRPLNKKEQNLLTLPSKDKVKLENQLFRFDYAFNEDATNEMVYKFTAKPLVQTIFNRGMATCFAYGQTGSGKTHTMGGNTKGIYALAAADVFRQLELAVHCSFFEIYSGKVFDLLNAKLRVLEDGKVQVVGLQERTVKNTDDVLKLIGMGNNVRTSGQTSANQHSSRSHAVFQIIL--R---HGKFSLIDLAGNERGKDTSSNRQTRMEGAEINKSLLALKECIRSL-GHHVPFRASKLTQVLRDSFIGDTRTCM---ESKNLIAEEEQL--LAMTDEVDY-------------------------------------E
>Homsa_OTTHUMP00000178438
GCPGRLPVLCRLRPGTSSSLVP---------RGRHRRFRLDWVFPPDASQEEVFREL-EPAVLSCLRGYSVCIFTYGQTGTGKTYSMEGPDPGIVPRALQSLFREMQHRVTLSMVEIYNEAVRDLLALAVR-QGQGGIQVAGLTHWDVPNLETLHQMLKLGRSNRATAATAMNQRSSRSHALVTLTL--RAASAGTLHLVDLAGSERARKAGAAGRRLREAQTINRSLLALGGVMAALRAHHVPFRDSQLTRLLQPALGPGTTAVLLLQVGAGAGQVCACRSPPTRARPPAPLARRSPRGRSGRQPGAAGSRAPPGRLLPSAPT------
>Parte_GSPATP00031541001
SNN--TKVCVRKRPIFKKEEVIISCA-NPMIKIENHDFQFDNTFSEVEQGKDIYEVSLAPLMELLVNQGVVTCFAYGQTGSGKTYTM----KSIQELLAIDLYKLIQLKIVVSFFEIYGGKCYDLLNAPLQILEDKNIQVQGLIERPCESENELFQLMELANSVRTTHATVANDTSSRSHSICQIMI--R---MGKLILVDLAGSERAQDTSNNRQRRLEGAEINKSLLALKECIRAM-DSHVPFRASKLTLVLRDSFTAKSRIIMIACISPGSSSADHSLNTLRYADRLKDKSNQAKLEEVSN-------EELYRQQQ-QNMYNNNNNN
>Tetth_134.m00086
--KSQLQVYARLKPIDKSQK-NFI--NMK----ETMDFNFTDILDINATQEQVFQQVAVPVVYKCLDGYNGTIFAYGQTGSGKTYTINGR--GIIPRVMTYIFDQIEYTVYASYMEIYNEKAYDLLN-EDH--K---IEFKNISLHEIDDAKPGIDLLMMGNYIRKQAATPMNQCSSRSHCIFTLTFEARTCFVSKLNLVDLAGSERVSKTNHG--TLNEAKNINLSLSYLEQVIVALNE-HIPYRHSILTTILKDSLGGNCKTVMIANISTELDNFEETISALRFSQRVGQLENEVN---------INQ-KLDNSMVEKLEQE------
>Apime_GB11772-PA
--KNAIKVYARLKPYRPRPI-KYL--NRP----ESWNFSFYRIFEESSTQDEIFENVARPVI--ALDGYNGTIFAYGQTASGKTHTITGR--GIIPRSLQFLFDAIVYSIEVAYLEIYNETGYDLLD-RRQPER---ISIRNLTFYCVKNIEDALELLLLGDNNRVTAETPMNPQSSRSHCIFTIVVSTKQYKRAKVHLVDLAGSERVYKCSIG--TITEAKHINLSLHYLEQVIVCLGQ-HIPYRNSLLTSILRDSLGGNCITAMLATLNITSFNLEETVSTCRFAQRVALIKNYLK---------LNL-ETDNSENALLRAEDRDER-
>Batde_BDEG_03057
-----------------------------------------------------------------MKGINGTIFAYGQTSSGKTHTMMG---GIILLAVENIFRHIEFLLRVSYLEIYNEVIRDLLE-NLKIHR-D-IFVGNLSEHVVSSAVQIKEILAIGEGNRHIGETNMNDKSSRSHTIFKMVVESRAVKVSQLNLVDLAGSERVGHTGAEGIRLKEGGHINKSLLTLSTVIGKLSD-HIPYRDSKLTRILQPSIGGNANTAIICTITPAQLHSDETHSTLRFASRAKTITNKPQVNEET----LKRYKREDQLKKQLV-QLPKKAE
>Capsp_138763
--------------FEASPD-QLAQRSSF----VKHTFAFSHVFDHTVQQEDIFDKAAKGIV--FLDGFNGTIFAYGQTGSGKTHTVDGR--GLTPRAISMIYQDLEFLVHVSHMEIYQESGYDLLT-RAR--K---VTVTNLSLHQAASEEVAQALLFHGQANRKVAETSMNAQSSRSHSVFSIQLTTKTIVRSKLHLVDLAGSERVAKTGTG--RHVEAKYINLSLHHLEGVIIALHT-HVPYRNSLLTMVLRDSIGGNCHTAMIATISMEAENLAETLSTCRFAQRVACITNVVR---------KNE-EINKVTIQRLRHR------
>Tetth_40.m00233
QDLKNFQVFVRVRPLNKDD--Q----DK-----REKAYVFDGVLSENSTNYDTFEKAVLPSLG-ILEGYNATFFAYGITGSGKTHTIFGNADGICYIAIEYLLQNLNTTLKFSFLEIYNENVRDLLN-GLTIIEDN-ICVQDLKEFQITSIAQIDELIQEGNQRRALAPTQANSFSSRSHAILILTIYQREIVTSKLTIIDLAGSEKGCDKP-KGS--LEGSNINKSLLALGNCINILE--HVPYRDSKLTRILKDTLGGNTKTVMIACVSQNYQSLEETVNTLNYASRATHIKRK--------QELIRELQQEAFYKSKYGSSLLSKNI
>Trybr_Tb927.3.3400
-------VGVRIFPTRQGER--HGDPDDNHVGKGGSALKFDRVF--TGSQEEVYDFVGRPMLKEAFEGFNVCLFAYGQTGTGKTYSLFGD-CGIAPRFAQAMIEEGTIRFSLTMVEVYMEKVRDLLAEALEIHEDNQVYVKGAGIHPVLSLDRLMELLSIGNANRQKGETKMNETSSRSHAIIQLTI--SE--ESVAMLVDLAGSERQSKAESTGLAFEEAKKINQSLLMLGRALNSFSDRNISLRASKLTRLLSESFGGNSKTWMLATVSPSASNLTETISTLEYAQNASAITNKVRRAELN--QSRVATLKELGC----EAKN-RCDE
>Trybr_Tb927.3.3390
-------VGVRIFPTRQGER--HGDPDDNHVGKGGSALKFDRVF--TGSQEEVYDFVGRPMLKEAFEGFNVCLFAYGQTGTGKTYSLFGD-CGIAPRFAQAMIEEGTIRFSLTMVEVYMEKVRDLLAEALEIHEDNQVYVKGAGIHPVLSLDRLMELLSIGNANRQKGETKMNETSSRSHAIIQLTI--SE--ESVAMLVDLAGSERQSKAESTGLAFEEAKKINQSLLMLGRALNSFSDRSISLRASKLTRLLSESFGGNSKTWMLATVSPSASNLTETISTLEYAQNASAITNKVREATDE--RECAVHLEELGSLGSERLKS-DTQN
>Tetth_8.m00417
NLNEKLQVYCRIRPLRQEEKIQIKTQNSQNLNIKEYSFKLEHIFEEDATQMEVFSNL-QELIQSVLDGYNVCIFAYGPTGSGKTYTMQGEKWGIIPRSIEYIYSEIEHKIKIQFSEIYNETLIDLLHDEVQ-------------KVITQGPEEIMKLLQKGYISRKVASTDCNEYSSRSHSIFRMNL--DIYNKGSLNLVDLAGSERINQSNVAGERLKETQNINKSLTSLAAVITSLAKKFTAFRNSKLTYYLHEYLGGKSKTLMMVNISPAPSSFYPTLTTLRFADQAKQCQNKTEQ--NTIQRSISPMNNQGKQSLQKNVIKK----
>Auran_2307
-------ICVRKRPIGRREVAHVSCV-HPAVKLNNTQFAFDHAFSEAVETEEVYACVGAPLVDFVVSRGRATIFAYGQTGSGKTYTM----EGIQDRAAYAVFTALGVNVGVSFFEIYGGRCQDLLRARLQVREDGKVNVVGLSEAAAPSPEALLETIREGNELRTKQRTEMNDASSRSHAICSICL--R---LGKLSLVDLAGSERGQDTSHNRQLRTESAEINKSLLALKECIRGL-ATHVPFRASKLTMVLRDSFVRPCRVAMIATVSPSVSATDHTINTLRYADRVKEKQPHAVLSEAAA--------EAERRGGAKDDRLFNAHI
>Orysa_Os03g64415.1
RLAGQPLVFCRVRPLLPNESG-VAYPKSGGINGQMYFFTFDKVFEQSTSQEDVFIEI-SHLVQSALDGYKVCIFAYGQTGSGKTYTMMGNQKGLIPRSLEQIFQTSKYKMQASMLEIYNEAICDLLAYSIK-HANGNTHVSDLIIVDVLSINEVSSLLKRAAQSRSVGRTQMNEESSRSHCVFTLRF--FGVNQGVLNLIDLAGSERLNKSGATGDRLKETQAINKSLSCLSDVIFSIAKKHVPFRNSKLTYLLQGCNGSFASVNIYVNV--MTSETNTSTPPLKLGVGVGGADLGVVLGALLE--------------------------
>Tetth_48.m00190
HVP--ISVIVRKRPLFSKEEELISCS-NPIIKVENQDFQFDNAFSEKESTEDVYKYSLQPLIKCIFEHGVVTCFAYGQTGSGKTFTM----RGLQQHYINDIFSIIQFQLIMSYFEIYGGKCFDLLNNQLNILEDKNVQIQNLIEKPVRDQLEMIEIIEQAAIIRTTHATEANEESSRSHAICQIVV--K---RGKLIMVDLAGSERAQDCSNSKQRRVEGANINQSLLALKECIRAM-DSHVPFRGSKLTLVLRDSFLSKSHIIMFACISPGSSSSDHTVNTLRYADRLKESNGIKQIKIEQS--------------------KKNDSN
>Rhior_RO3G_09557.1
MTSTAV---------------------------------------SKTDQSKVYQQAASPLLDKFIEGFNATILAYGQTGSGKTYSMGT-----------------EDEVYVSFLELYNEEFIDLLN-EVSIREDITIYWSGVKEEICYSPGDVLNFLAQGSLNRTTGSTEMNSVSSRSHAIFSILL--KQQKSSKFHFVDLAGSERLKRTHAQGDRAREGIAINSGLLALGNVISALGDTHIPYRDSKLTRLLQDSLGGNSQTLMLACVSPADTNFQETLSTLKYANRARNIKNRVSVNQFAGELAELR-------TGQSGDS--ERQA
>Monbr_24755
RVNALMQVFARLKPPSNEH---DQIQDQTAYNS-SAQYSFSHVFDTTAQQRSFFKSVGLPMVKE-VLGNNGLLFATGVTSSGKTYTVLGPSPGLLPRSLDVLFNSIQYLIYVSFAELYNELAYDLLE-SKKLRA---VYIDGLREVQVASIEEALRVFTFGRHNRRVASTRLNKDSSRSHSIFTLKVIRLYASISRLSIVDLAGSERTSNT-QGGKRIREAGNINKSLMTLSQCIKDLRW-LPPFRESRLTRL-QGYLEGG-VVRMIVNLSVEDKDYDETIHVLNFSAIARKVKD-------------RAVASRDTGRHAASTSDRLLRE
>Lotgi_115884
-------------PYNRREREKCIIDG-TTI--EEKKFAFDFSYN-GCDQKRVFDDIGVGILKNAWNGYNTTLFAYGQTGSGKSWSIVG-NKGVVPMFCEEIFKGIEFEVQKNLFS-YSFATKIF---GIMGK-GG-FYADGLHITPVDSYEEIEDKMEEGTRNRTVAATNMNATSSRAHTIVGMTFIQKTTKSAIINLVDLAGSERAESTGATG-RLKEGAAINQSLSSLGNVISALADSRVPFRDSCLTKLLKNALGGNSKTIMIAAVSPADINYDESLSTLRYADRAKQIKTTACVNETEKKAMLGGNVK-----------TNEMAK
>Crypa_cgd3_3090
--MERVRVVLRVRPNADGS-----YLQT-----RYYEYTFDHIFPPNADQETVYNISTCNFLA-ISNGINLTVFVYGATGTGKTYTIIGE--GIVIRGINETFEYLNFFVTASYMEIYNETIRDLLN-SCEILEDN-IQISNLTQLLIENSKEGIQALNFGNKYRKIEQTVANNVSSRSHAIFQLSIFLEPQLWCKISFIDLAGSERASATQ-RGIRLTEGAHINRSLLALANCINSLSS-HVKYRDSKLTHILKNSLGEKCFVVMIANISPSSKAFEESHNTLKYANRAKNIKVK--------NDNINSFDQKKSKKKSQIESQDNNN-
>Cioin_376004
-SSENINVFCRVRPYKARPL-SQS--NAA----TSHKFAFTRIFDQDATQSEIYEATGRPLV--AFQGFNATLFVYGQTATGKTYTVSGS--GIISRILSDVFNSSLVSVTVSYLEIYKEVGYDLLA-EGR--R---VAPMNLSVQTVNSEEEALRWFELGNTNRKVAETHLNDASSRSHCVFSIGVKCRTTLNAKVNLVDLAGSERVGKSHLQ--NLTEARNINLSLHHLQQVIIALSK-HIPYRNSLLTQVLSDSLGGNSRTLMVATISAQKRHLEESVSTCQFAQRVAEITNKVK---------ANI-SIDDAMIARLEDE------
>Monbr_2025
-----LTVAVRVRPLLPEE-----VLRS-----HERRFAFDHVMDGQASQKDVYVAVGRPLLA-FVAGYTCCCFAYGPTSAGKTYSMLGA--GLMMRTLVDLFKLVNFEV-----------------------------------LTCAELTHVMKELVRGNQRRTQEATAANATSSRSHAILLLSLRSSVYRVSTFFMCDLAGSERAANTQ-TGIRMVEGQHINRSLLALGNCINALN--YTNFRDSKLTRLLKEALSGNCRTAMIAHVSPADFHFEESYNTLNYANRAKSIKT-----------------------------------
>Tetth_115.m00135
DSSYSIQISVRMRPLLQ----EDESWKQIPTAMYNYSFNFDQVFSPQESTESIYNSSCKNIVYSVLDGYNSTIFMYGQTTSGKTFTMLG---GVLPYSLHDIFDEIEYQVLVSYIEIYNEQINDLIN-NLRIHI-G-PIVQGMKQCEVTNFNEAIILMRFGEEHRCYKEKNIHEHSSRSHTIFQLKVLSKSTKAAVLNLVDLAGSERLHEEDSKSGNNEETGFINKSLFVLSNVINKLAE----SKDSKLTRFLSNALGGNSMTAIICTISPAAMNFYQTLSTLRFATRAKKVYTTPVVNERD----IGEINKEDELNQRLI-A--QINK
>Lotgi_129211
----------------------------------------DCVYDENCTTYELHDEISSPIVKAAMTGIHGTVFAYGQSGSGKTFTMSG---GLIRQAATEIFDYVEFLLRMCYMEIYQEKISDLLS-PIKIQH-Q-INVIGLHEQHVTSLEKVFEVIQQGDMRRKTAATKQNDRSSRSHSILRMIIESRAVMLSHLNFVDLAGSEKAGEN--SGDRLKEGCAINKSLLSLSQVIFKLSE-YIGYRDSKLTRILQNALGGNSKTAIICTIAPTS--IVESHSTLKFASRAKKIKNKPHVNEDA----LKKYRMEQRLQKSAS-E------
>Leima_LmjF28.1850
AEQGGLLTATAVMPLLCPSTAGVHLPHSSSISSFTETFTYDKVFTGDARQEEVYRDV-EPLVRNAVDGYRVCIFAYGQTGSGKTFTMEGDVYGVTPRALQTILQRQSYELSCTFIEIYNDVIRDLFQHTIK-H-GDRTHITNVMERNIRSVEEFLQLYKQAVLQRSTAKTDLNDVSSRSHCIFTLHI--SGTNDGVLCLVDLAGSERINDSGVQGKQFKEAVNINRSLLDLGKCIRALRC-VVPWRNCKLTYLLQNYLGAGGKMLMIVTVSNAKAHALESLNSLRFAARVQETYVGTSV--KRV--------------------------
>Takru_SINFRUP00000154559
-EEQTMRVYLRIRPFSREELA-QDVVNQMTMEG-LHKFSFSQIFGPETTQSELFEHTVKSQMCG-FLGKNALIFSYGVTNAGKTHTIQGPEPGILPRVLDGTFRAIQFAMWVAFFEIYNESVYDLLQ-SLRVCN---AYVKDLRWINIHTLGEALKLLQFGNKNRSAAATKMNQSSPSSHSIFTMKLLKIVKWLSEFSLCDLAGSERCNKT-KFGERLKEAGNINNSLLILGKCITALRN-CIPFRESKLTKL-QAFFCGG-QASMIVNINQCAATYDETLHVMKFSAVAKQVVQ------VIPCL-PDGRPLV---RNGLVDGSMLLAR
>Takru_SINFRUP00000178644
-EEQTMRVYLRIRPFSREELA-QDVVNQMTMEG-LHKFSFSQIFGPETTQSELFEHTVKSQMCG-FLGKNALIFSYGVTNAGKTHTIQGPEPGILPRVLDGTFRAIQFAMWVAFFEIYNESVYDLLQ-SLRVCN---AYVKDLRWINIHTLGEALKLLQFGNKNRSAAATKMNQSSPSSHSIFTMKLLKIVKWLSEFSLCDLAGSERCNKT-KFGERLKEAGNINNSLLILGKCITALRN-CIPFRESKLTKL-QAFFCGG-QASMIVNINQCAATYDETLHVMKFSAVAKQVVQ------VIPCL-PDGRPLV---RNGLVDGSMLLAR
>Homsa_OTTHUMP00000020073
ESKDYLQVCLRIRPFTQSEKE-EGVHSQTG-ES-AQKFSFSKVFGPATTQKEFFQGCIMQPVKD-LLGQSRLIFTYGLTNSGKTYTFQGENIGILPRTLNVLFDSLKFSVWVSFFEIYNEYIYDLFV-MLRLSY---SFIKDLQWIQVSDSKEAYRLLKLGIKHQSVAFTKLNNASSRSHSIFTVKILQIVIRVSELSLCDLAGSERTMKT-QEGERLRETGNINTSLLTLGKCINVLKN-HVPFRESKLTHY-QSFFNGG-KICMIVNISQCYLAYDETLNVLKFSAIAQKVCV---------DTLSNSNSKINVKRATISWEEELLDD
>Homsa_OTTHUMP00000020075
ESKDYLQVCLRIRPFTQSEKE-EGVHSQTG-ES-AQKFSFSKVFGPATTQKEFFQGCIMQPVKD-LLGQSRLIFTYGLTNSGKTYTFQGENIGILPRTLNVLFDSLKFSVWVSFFEIYNEYIYDLFV-MLRLSY---SFIKDLQWIQVSDSKEAYRLLKLGIKHQSVAFTKLNNASSRSHSIFTVKILQIVIRVSELSLCDLAGSERTMKT-QEGERLRETGNINTSLLTLGKCINVLKN-HVPFRESKLTHY-QSFFNGG-KICMIVNISQCYLAYDETLNVLKFSAIAQKVCV---------DTLSNSNSKINVKRATISWEEELLDD
>Rhior_RO3G_10479.1
---MSNNVVCRFRPQNALEIR-GGVPDIDTQGDFQGSFSFDKVFGMKTPQKDVFEYSIKTIVDDVTAGYNGTVFAYGQTGSGKTFTMMGATKGIIPRIVEQIFTSI--------------------SDNLPIHEDKTVYVKGLLV-YVGSQDDVYEVMRNGSANRVVSATNMNAESSRSHSIVVVTITQKNIDSGKLYLVDLAGSE-----------------------------------HIPYRDSKLTRILQESLGGNSRTTLIINCSPSSYNEAETLSTLRFGMRAKTIKNKAKVNASPTLLKKVKTETI-----TFKTYPEDFNP
>Strpu_GLEAN3_26281
---------------------ANVIK-------------------------------------------SNSIFKYSQ--------FERVLRGVIPNSFEHIFTHIQFLVRASYLEIYQEEIRDLLKLDLKERPDTGVYVKDLSSFVTKSVKEIEHVMTVGNNNRSVGSTNMNEHSSRSHAIFIITI------VGKLNLVDLAGSERQAKTGATGDRLKEATKINLSLSALGNVISALVDKHIPYRDSKLTRLLQDSLGGNAKTVMVANMGPASYNFDETITTLRYANRAKNIKNKPKINEKDAALDKKGPSDG----------DD----
>Orysa_Os04g28260.1
AAAAAAAVVVRIRPPCRVE--------NSVA--QGQDFTFDAVADEVSTQEDIFKLVGLPLVENCLSGFNSSIFAYGQ--------------------------------------IYNEQITDLLDKSLQIREDVRVYVESLTKELVFTTKDVTQLLVKGLSNRRTGATSANADSSRSHCVFTCVI--KSTRTSRINLVDLAGSERQKLTHAFGDRLKEAGNINRSLSQLGNLINILAESHVPYRDSKLTFLLQESLGGNAKLAMICAVSPSQSCKSETLSTLRFAQRAKSIKNNAV---VNEREQIRQLKDEHRM-KSGG-------K
>Enccu_19173543
DKKSTIQVEVRVNPRLDN--------ESTLT--GTKTYTFSKVH-LTTSQTQMYNRSVRHLTELFLEGYNCTVMAYGQTGSGKTYTMGM-MTGIVPQSLKHIFKAC---IDCVFIEVYNEEVIDLFS-PLSLRE-MNVTIAGATEVTLRSYEDGIEALKKGSLERTTKSTNMNSKSSRSHAIFTLFH--RK--TSKFSFVDLAGSERLKRTLCAGDRVKEGISINSGLLALGNVISALFKSHVPFRDSKLTRILQSCLSG--YVLMIACVSSSHADISETHNTLKYANRAASIETTVKMNVIDGENQMLR--------------KSREDE
>Enccu_19170749
DKKSTIQVEVRVNPRLDN--------ESTLT--GTKTYTFSKVH-LTTSQTQMYNRSVRHLTELFLEGYNCTVMAYGQTGSGKTYTMGM-MTGIVPQSLKHIFKAC---IDCVFIEVYNEEVIDLFS-PLSLRE-MNVTIAGATEVTLRSYEDGIEALKKGSLERTTKSTNMNSKSSRSHAIFTLFH--RK--TSKFSFVDLAGSERLKRTLCAGDRVKEGISINSGLLALGNVISALFKSHVPFRDSKLTRILQSCLSG--YVLMIACVSSSHADISETHNTLKYANRAASIETTVKMNVIDGENQMLR--------------KSREDE
>Strpu_GLEAN3_02954
QDDTSVRVAVRIRPQLAREKI-VCTAPDEIL--PDRMFTYDNVFDMDSQQDSLYQKTVHDLIEGCFEGYNATVFAYGQTGSGKTYSMGT-QKGIIPRAVRHLFTGIEFKIYAEFMELYNEEVLDLFD-HIKIHEDAGIYVVGVTTRTVTSEPETLQALQGGALSRTTASTKMNSQSSRSHAIFTLHI--KQQRTAKFHFVDLAGSERLKRTGATGDRAKEGISINCGLLALGNVISALGDSHVPYRDSKLTRLLQDSLGGNRWRMGKRSV---NSEGVEEINDL----------------------------------------QMRIKE
>Triad_31193
------------------------VGRS-----RSKQFMYDAAFDEGATQKEVFLGTTKPLIS-VLAGFNATVFAYGATGAGKTYTMVGD--GIMILTLQDLFHQMHYRVKMSYIEV-------------------------------------KKLLLKGNEERTCEPTAANKTSSRSHAVLQVTVEKERVEVGKLFMIDLAGSERAANTQ-RGKRLMEGAHINRSLLALGNCINALE--YVNYRDSKLTRLLKDSLGGNCHTVMIANINPTDQHFEESRNTLVYAHRAKNIQIR--------DVAVDDLRQETRLETKLHDY------
>Ustma_UM04727.1
ADIEPVKAFLRIRPPSHDSPK-RPIEDTEYCSVPPTKYIFSKVFGSQMSQSAFFQHTTLPLVEA-LLGESGLMFTYGVTNSGKSHTVMGSPAGILPRSLDVIFNSIRYSVFVSYVEIYNEKLFDLLD-PLSLKG---KYVAGLREIKVTSPQEARDLLHRGQENRAVFGTMANRASSRSHGIFTIKVIRHSFTTARLSIVDLAGSERVANTGLSGDRLKEAGNINKSLMCLGQCLETLRK-IVPFRHSKLTEL-QSFFVGG-KAVMIVNANPYDTGFDENSHVMKFSAIAKEVAV------SRSPLP--RSLPRKSSVNMLESDDMLLED
>Tetth_28.m00345
GENSNFHVCVRVRPTSSPS-------TQ-----GDKVFIYDQVFDHKSNTKQIFDGVVLPTI-------SESLFVYGMTGAGKTFTMFGNDVGLVSETVKYVLA--KVKLKMSYLEIYNECIRDLLS-NLMILEDG-VYCPLLSEREISTLDQITSFIKSGNKRRVMASTKLNQFSSRSHAIIQLSIEIETFLTPKLYMVDLAGSERAAATE-KGIRFKEGANINKSLLSLGNCITVLS--HVPYRDSKLTRLLKESLGGNAKTLFIACVTPAFKFVEETINTLKYAQRAKSIQKD--------QIYVKEMHNEENLKELLQQQDEPPTV
>Leima_LmjF09.0120
-MTERIIVAVRVRPFLPHENE-RCLEVSEAV--AGHPFVFDRVFDETASSDDIYVALGQPLADSFLTGFHASTIAYGQTGSGKTFTMAA---TLTGRSSSALTSLSAFTMSLSVLEVYNESIGDLLALSLALREDPHVYVVGLTEAQVRSEAEMLALIDSAIENRKTASTLKNSKSSRSHCVITLTL--QRRGCSRCCFVDLAGFERLKSRGEASERMRECININSGLLALGNVIVALCEPYVPYRSSKLTRLLQPMLSGNARTAIVACISQLASSMEETLNTLKYADRAKRIHIHPHLAV---QLEDAQ-----------RRLVQLLRQ
>Rhior_RO3G_12740.1
-------MV------------------------------------------------------NVTAGYNGTVFAYGQTGSGKTFTMMGATKGIIPRIVEQIFTSIEFTVKVSYMEIYMEKVRDLLS-----------------------QDDVYEVMRNGSANRVVSATNMNAESSRSHSIVVVTITQKNVDSGKLYLVDLAGSEKVGKTGASGQTLEEAKKINKSLTALGMVINALTD-HIPYRDSKLTRILQESLGGNSRTTLIINCSPSSYNEAETLSTLRFGMRAKTIKNKAKVNASPALLKKVKTETV-----TFKSYPASRPA
>Monbr_26175
AGPQGIVVFGRVKPVDHDPK-LEI--NRR----EDYRFQFAHVFPRDVAQSTVFDRVARPVV--ALEGYNGTIFAYGQTGTGKTFTITGR--GIIPRTLSYLFQHYLFSTHVSYLEIYNESGYDLLD-PRH--K---VTLMNLSLNPVNSEEDALNALFLGDTNRMMAETPMNMASTRSHCIFTVHISARVLRKAKLHLVDLAGSERIKKSNVG--MLTEAKYINLSLHYLEQVIVALSE-HIPYRNSMMTSVLRDSLGGNCKTTMIATMSAEERNVDETISTCRFAQRVALVKNDAR---------LNE-ETDQLII------------
>Homsa_OTTHUMP00000002887
--------------------------------------------------------------------------------------MQGLQRGIIPRAFEHVFESVKFLVRASYLEIYNEDVRDLLQLELKEHPEKGVYVKGLSMHTVHSVAQCEHIMETGWKNRSVGYTLMNKDSSRSHSIFTISI------AGKLNLVDLAGSERQSKTGATGERLKEATKINLSLSALGNVISALVDRHVPYRDSKLTRLLQDSLGGNTKTLMVACLSPADNNYDETLSTLRYANRAKNIRNKPRINEKDAILTQQMSPSS----------QVDVEQ
>Toxgo_28.m00286
ERKTNVKVYLRMRPFRGGPRKTIV--NSK----QEHTFYFDGIFSMETPQETVFQTVAVPVL--LMNGINGTIFAYGQTGTGKTFTITGR--GIIPRALSYIFSRMQYSVAISYLEVYQDKGYDLLT-KAQ--K--AVAASGLSVNPAPTEEEALHLLFLGDTNRIVAETPLNDSSTRSHCIFIIWIEARVIRRSKLHLVDLAGSERVKQSGVD--TVREACSINLALHYLEQVIVALHE-HVPYRNSMMTSVLRDSLGGNCQTVMVATVTPEQDSIPETVSTCRFAQAVARIENQAS---------VNE-DIDKLLIKQLTREEDYEEA
>Leima_LmjF19.0700
----------------------VSDEHPSHIGQPKATYVFDRCF-LKRDQAAVYGHVGRPVLLNALAGYNGCVFAYGQTGSGKTYTMMGP-QGIVPRLVRELFAELSFRVEVEYYEIYREKVIDLLSVELRVRHSKSPYVENLTKKHVDDEGEVFRLLRHGNLRRHTASTAINDRSSRSHAIFVLHL--VISNSSKVNLVDLAGSERTGAHSVEGDQFKEGVVINSSLTVLGRVIDALADKGCPYRDSVLTWLLMDSLGGNSKTTMVATVSPHSSNFDEACQTLRYASRAKQIVTKVVEDPQQ--TAEVQRLKALSAEGKAADNQ-SSEI
>Phatr_11198
-------VVVRKRPMARTESSAVHALSFGKIKIETVPFCFDNVFDEHATNVHVYERAVRGLIPALLDGQWCSIFAYGQTGSGKTFTMMGSNFGLYYMSALDIFAALHLSVGLSCFEIYAGKLFDLLSNAIKCLEDGDVCFPGLSEHDVDDPDALLSLMERAATQRSTGTTSRNADSSRSHAIVQLHL--RLCDFSRLTLIDLAGSERGADTSASRATRMEGAEINTSLLALKEVIRAM-GQHVPFRGSKLTQVLKESLVGKCRSVMIACIAPNMGNCEQTLNTLRYADRVKS--------------------------------------
>Galga_ENSGALP00000006978
EPRGHIQVCLRIKPFTALERA-QGVSSTSS-ET-MAKFTFSRVFGPEATQEEFFEGTMRQPVQD-FLGCNRLVFTYGVTNAGKTYTFQGEDAGILPRTMDMLFKTIKFSVWVSFFEIYNECFYDLLA-TLRLAY---SYVKGLQWVHVSDSKEAFRLFKLGQKHQSFASTKLNTCSSRSHSIFTIKVLRIVTRVNELSLCDLAGSERFTKT-REGDRLKESGNINMSLLTLSKCVSALKI-HIPFRESKLTHF-QGFFSGG-KIHMLVNISQCASACDETFNVLRFSAIAQKVIV---------DASCCSEMTIRRSSGSL-WDRSVLKN
>Galga_ENSGALP00000012902
EPRGHIQVCLRIKPFTALERA-QGVSSTSS-ET-MAKFTFSRVFGPEATQEEFFEGTMRQPVQD-FLGCNRLVFTYGVTNAGKTYTFQGEDAGILPRTMDMLFKTIKFSVWVSFFEIYNECFYDLLA-TLRLAY---SYVKGLQWVHVSDSKEAFRLFKLGQKHQSFASTKLNTCSSRSHSIFTIKVLRIVTRVNELSLCDLAGSERFTKT-REGDRLKESGNINMSLLTLSKCVSALKI-HIPFRESKLTHF-QGFFSGG-KIHMLVNISQCASACDETFNVLRFSAIAQKVIV---------DASCCSEMTIRRSSGSL-WDRSVLKN
>Phatr_15853
-------------------------------------YTLDRVYGPATTTHDLYQQSVRDRVHAAMDGFHAAVLAYGQTSTGKTHTMSG---GLIPLCIQECFAYLEYLLRVSYLEVYKEHIRDLLA-PVRLFD-G-LIIKGLREEVVTTPSQVFQVLQKGEARRQVGATHLNQHSSRSHVMVRLWIESRPTTPTRLSLVDLAGSESVRLTGST-ERRQEGHYINKSLMTLGKVVYALSE-HVPYRDSKLTRLLQPSLAGNAQVVLVCCISPLASHLEESHNTFKFANRAKKIPQKATIQEKT----LQSYREEEDLKQQLN-E------
>Physo_137761
QLETRLAVLCRVRPLPAAATGEVQVESAQELGALYKSFSFARVFHEQHSQPTVFREV-APLVRAAVAGHHACVFAYGQTGAGKTHTMQGADRGLVYRAAELIYSSVEFHVTVQVVEVYNEEIYDLLALEIR-H-ENGVYLKNVEAVAAPSAKELHDAIA-----RSKASRAKNDRSNRAHTVVMIDI--RRTSAGRLALVDLAGSERLSKTDTPAITVRESQHINKSLAAVGDVLAALLAKHIPFRNTKLTHLLQDSLSGTNRTLLIVHVSPRSADVNETINSLKFASRVSHIQTGKSQ--RTEIQALQEKLAAELELRKKYEKNV----
>Enthi_302.m00044
---MNIKVYVRCRPGKENE---HIANDNN----SGKKYEFDQVFSSQVNQNQFCDSALEGFIGKVIDGYNCTFFAYGQTGTGKTYTMEG-NEGVIPRVINELFMTLRYRMRVTHVEIYNEKVYDLLSKELAIKERG-ASPESATELTV-TKENVHQILAKSSGQRRTAATDINTNSSRSHCIFTVTVQIIFVVPGRIHCVDLAGSENSKRAGI--GKVKEGMAINQSLLALNRVIIGVSK-YIPFRSSPLTRILQDALGGASITAMVATISPAQEDLEETLSTLEYAKRVKTIKNTPKQNAR--LKKLITEGK-RNEKPLTEEEEVLFAG
>Batde_BDEG_06567
--------------------------------------------------------------------------------------MEGILRGIIPNAFEQIFSYIQFLVRASYLEIYNEEIRDLLKLDIKERPDTGVYVKDLSTFVIKDVDEMDQLMSVGNKNRSVGFTEMNATSSRSHSIFSITV------AGKLHLVDLAGSERQSKTGATGDRLKEATKINLSLSALGNVISALVDKHIPYRDSKLTRLLQDSLGGNAKTLMVATISPANYNYDETLSTLRYANRAKHIKNKPKVNEKDAMLESEGGDAG----------EEDENT
>Leima_LmjF23.0560
----------------------VEMTNTKTIGAPKAQFDFDASLKTYATQKDVYNLIAKDLVPHVFNGFNSCILTYGQTGSGKTYTMMGLEEGIIPRVSNDIFIILKFRVEVSFVEIYMERVRDLLDQDARIRQDPYPFVEGVTKYEVENWTQCCTLLERGSQHRTTCATAVHNQSSRSHAIFQLTV--VVVPAGRINLVDLAGSERGGFQ----DYVKESAAINTSLLALRRVIDNLTERMVPFRDSVLTWLLSDSIGGNARTTMVATLSPLVKNYADTLATLQWSSRARNLVTLVKD-QVH-QRQNLDSLRQLRSKQEAAQ-S-RGRI
>Parte_GSPATP00024840001
SKSSVIDVFLRVRPLNKDPK-PYI--NQI----EKHTFNFAGVFPTDTTQEEIFDKIAKDVV--AIEGYNGTIFAYGQTGSGKTYSMTGA--GIIPRTLYHIYDYAIIDVTISYLEIYGGSGYDLLV-ADN--K---VQAMGLSLKKAQTEEDALNLLFIGEQNRVIAETPKNDASTRSHCIFIVILECRVKTVSKLCLVDLSGSERIGKTGVG--ILREATGINLSLHFLELVIDCLNR-HIPYRDSLMTLVLKDSLGGNCKTRMIATMSSEPDDLPESICTCRFAGRVANIKNKVT---------RNE-AVDFIIIEKLKREKKDDPL
>Galga_ENSGALP00000006985
EPRGHIQVCLRIKPFTALERA-QGVSSTSS-ET-MAKFTFSRVFGPEATQEEFFEGTMRQPVQD-FLGCNRLVFTYGVTNAGKTYTFQGEDAGILPRTMDMLFKTIKFSVWVSFFEIYNECFYDLLA-TLRLAY---SYVKGLQWVHVSDSKEAFRLFKLGQKHQSFASTKLNTCSSRSHSIFTIKVLRIVTRVNELSLCDLAGSERFTKT-REGDRLKESGNINMSLLTLSKCVSALKI-HIPFRESKLTHF-QGFFSGG-KIHMLVNISQCASACDETFNVLRFSAIAQKVSV------LKSDASCCSEMTIRRSSGSL-WDRSVLKN
>Phatr_38652
-------VFVRVRPPLPEEVE-------------------RYVFSPKHGQDDVWEAT-EPLIQSAVDGYNVTIFAYGQTGSGKTYTMLGHSEGIISRSVRKLFDTKTVEMSVELLEVYNEQVRDLLAISLK--VTSQ-EVVGNLCVSASTEDEVMKVLALAQSRRCVKATSSNSQSSRSHMLFTIHF--AVT-KGKLNVCDLAGSERLDKSGANGALLLETQNINKSLSTLSNVIERLQSGNVPFRESKLTFLLQNSLGGNSKTLAIVCCNPLPSHFHESVCSLRFAEKVNKVDLKKAV--ANF--------------------------
>Thaps_263868
------------------------------------SYNFDKVYGEEASTQDVYEDIVKEIVSSVCQGRNGTVFSYGQTSTGKTYTMH----GIICSAARDIFQNVLTIVKVACMELYNEELRDLLV-ALSIKG-N-VQIPNLTEQRVSSVDDLLTVIHAADMNRSVGATAMNQRSSRSHTIFRITYEKKVTTVSTLNLVDLAGSESVRLTNASGVRQKEGGKINQSLLTLSTVLVKLGK-HINYRDSKLTRILKPSLSGNARMSAICCISPACQYSEESKSTLDFASRAMLVRTNAKTNEDA----VGEFEKEERFKAETA-N--MKKA
>Parte_GSPATP00034472001
YWNNLLQVYCRIRPNSQEDMLG-------TLCQKESSFNFEHIFNQEADQQEIYNEL-SDLVQNVVDGHNVCIFAYGQTGSGKTYTMQGDNKGVIPRAVEQIFQERQTSIRVGFQEIYNEQSRDLIT-----------KCDEVKLLDVKDIIEVADHFNTAKKNRQVAETLSNEVSSRSHFIFQLNL--QGHLNSTLNLIDLAGSERANVAKTEGDRFTETKAINKSLSALGDVFNALYTKHVPFRNSKLTFSLYKYMEGSSKTLMMVNISSRSEDFQQTLASLRFAEKVKSCQIKK---------------------------------
>Batde_BDEG_05477
--------------------------------------------------------------------------------------MQGILRGIIPKTFHHIFDHIKFLVRVSFLEIYNEEIKDLLGLDLKEHPETGIYVKDLSAFVVKSVEEMEHLMDVGNKHRSVGATLMNENSSRSHSIFSITI------SGKLNLVDLAGSERQSKTGASGDRLKEATKINLSLSALGNCISALVDRHIPYRDSKLTRLLQDSLGGNAKTLMIATLSPASYNFEETLSTLRYANRAKSIKNKPVVNEKDTALEARKQGGG----------QVNAPL
>Auran_2193
KLHNQIEVLCRVRPLAQFERDGVVKDGEGSLKGEKKKFMFDFVFGAENSQPRLFEDV-KQLITSTVDGYNVCLFCYGQTGSGKTFTMGSDGAGIAPRSAEAVFDILDCTVTLSMFEVYCDKLVDLLNLKITLAPTGLVHVEGAKSREVADAKALVDALAFGIGNRTVHATKMNSESSRSHLVMMMEI--SSTNTGKLTLVDLAGSERPLKLGISLSFAAQATAINKSLSALGDVIASLTAAHVPYRNHPLTMLMSDSVGGSAKTMMIVCSSPASDNVAETLTSLQFATRCKDV-------------------------------------
>Parte_GSPATP00031428001
YWNNLLQVYCRVRPNSQEDMLG-------TLCQKESSFNFEHIFSQEADQQEIYNEL-SDLVQNVVDGHNVCIFAYGQTGSGKTYTMQGDHKGVIPRAVEQIFKERQMNIRVGFQEIYNEQSRDLIT-----------KCDEVKLLDIKDIVEVADHFNTAKKNRQVADTLSNEASSRSHFIFQLNL--QGHLNSTLNLIDLAGSERANVAKTEGDRFTETKAINKSLSALGDVFNALYTKHVPFRNSKLTFSLYKYMEGSSKTLMMVNISSRSEDFQQTLASLRFAEKVKSCSIKK---------------------------------
>Physo_157395
KGCATVDDFLRVAP--DDSD-DMH--KQR----DGLDFHFNDVFDPSISQEQVFNEVCLDIV--ALDGYNGTILAYGQTGSGKTYTITGR--GIIPRVLSTIFEEFRYSCYISYLEIYNENVYDLLD-RSH--K---VLLMNLGVFEAVSEEEALNLLFLGNMNRVTSDTPMNQASSRSHSIFSVMIESRMIVTSKLHLVDLAGSERVYKRDGQ--RMSEGKHINLSLHHLEQVILSLRS-HIPYRNSMLTSVLRGSLGGNCKSVFIATLNPENDFIDESISTCRFMQRCSEVAVDIA---------VNS-EVDEKRLEAVEKLQERD--
>Phatr_23314
DSC--DAICVRKRPISEKERAHVTCL-NPAVKLDQTSFTFDHAFSEEASTEDVYKHTTMPLLDFVCSGGRATVFAYGQTGSGKTHTM----NGIQAILCEDLYLQLSTKIVLSFFEMYGGFVQDLLNNRLKVLEDGQIVVTGLQEVEADTVAVFHEIVNTGNSFRTTHTTEANDTSSRSHAICQILL--R---QGKLSLVDLAGSERGTDTSHNSQRRAESSDINTSLLALKECIRAL-DNHVPYRSSKLTLILKDCFTSPAMTTMIATVSPGASATDHSLNTLRYAGRIKEQRAGTKDIAPMR--------------------SSN---
>Parte_GSPATP00029527001
SKSSVIDVFLRVRPLNKDPK-PYI--NQI----EKHTFNFAGVFPTDTTQEEIFDKIAKDVV--AIEGYNGTIFAYGQTGSGKTYSMTGA--GIIPRTLYHIYDYAIIDVTISYLEIYGGSGYDLLV-ADN--K---VQAMGLSLKKAQTEEDALNLLFIGEQNRVIAETPKNDASTRSHCIFIVILECRVKTVSKLCLVDLSGSERIGKTGVG--ILREATGINLSLHFLELVIDCLNR-HIPYRDSLMTLVLKDSLGGNCKTRMIATMSSEPDDLPESICTCRFAGRVANIKNKVT---------RNE-AVDFIIIEKLKREKKDDPL
>Monbr_13077
ELYNKLQVFCRVRRDDRGESI-LQFPSKSELQGGKETLEFDRAFGPNASQEEVFEDT-KPIVMSCVDGYNVCIMAYGQTGSGKTFTMMGPNPGVNPRAIKELFDAL------------------------------------LARLNVSTPEDLLQFIEIGNQHRSTGATKMNTDSSRSHLLLQIKV--QGFNYGKLTLVDLAGSERVSKTEASGDRLVEAAAINKSLTNLGQVFRALASGHIPYRNSKLTHLLQDSLGGDAKVAMFVNTSPLESNLSETSMTLSFGQNIRKVELGPAK--RNTPPRPKDALKRKPK-------------
>Trybr_Tb11.01.3990
--MENIRVVVRVRPFIPGENP-QCVTVHDRV--DDRTFAFDKVFDMRATCDLVNSSVGDPLISAFVDGYTVSTIAYGQTGAGKTHTMSR-HSGLSPGARSNSLADAQPEFRFSAVEVYNDQISDLAV-TLSLREDNRVFIKGLTETAVDSAEGLLTLIERCISSRRTAMTQANETSSRSHCLLTVAL--VYRGVGRFALVDLAGSERMKKSGAAASRVREGISINSGLLALGNVISALCASHVPYRASKLTRLLQPMLSGNSKTTMIACVSPVAASFEETLNTLKYANRVKSLRTTPLQMA---QLLEAKQVGCQFSGMP----NAKLRK
>Giala_GL50803_13797
TLHNTLEVIVRMRPMLQHEKETFIFKDEHTLSQENYSFDFYKILDETKTQEDVFHDM-SHLLKSVIDGYNVCVLAYGCTGSGKTFTLIGDRLGLLPRSIVELFNLIRYELRCAMIEHYLDNILDLLHLVVR-QAKGETYIQNLSYKTVASAEELVGYLGYGLERRHIAATKLNSLSSRSHTVFLIEI--TSYRRSVLTFADLAGSENVTKSHSNGLRLKEAQHINTSLCALGDVIAALSRKYVPYRNNKLTMILQQSLGNNSKTLLFANISPLPNLLYETLSTLSFAARVKNVKNVAVK--NLT--------------------------
>Capsp_221617
LLHNTVMLGSKTKTLHHVSFNTIDSVDEETLSKTEKQFDYERVFSGADDQQTVFNDV-QPLITSLLDGYNVCVMAYGQTGSGKTHTMVGSEEGIIPRAVRELFRLILHSVEISVLEIYNNEIRDLLSCDVK-MPDGSMSVSSLTSRSVDDATTVMTAIKEALEHRCESATMVHEHSSRSHLIVMVTV--TSDTRTKLQLVDLAGSECVGLSGASGHQLRETTCINKSLCALSDVLTALANCHVPYRNSKLTHLLQDSIGGDAKLLLMMCVSPTKNQLGESLQTLGFGQRARQINRGQVR--RRSPQPIRSRSESLKALSYEIRF------
>Capsp_196619
--------------------------G-TTY--DARKFAYDHSYN-GADQKTVFNDLGVGVYNNAWEGFNSTLFAYGQTGSGKSWSVV----------------------MFSMLEIYMEEVRDLFRKGLKVRKKG-FYAEGLTVAPVDSYISIENKMEEGTMNRTVAATQMNATSSRAHTIVGITLIQKTTKSSVINLVDLAGSERSESTGATG-RLKEGAAINTSLSALGNVIAALAESRVPFRDSMLTKLLKNALGGNSKTIMIAAISPADINYEETLSTLRYADRAKQIKCNAVVNETEKKKMLASGGKIFELNDD-DKDENEMK-
>Tetth_94.m00093
HTP--ASVCVRKRPIFKKEETIVSVS-NPQIKVENYDFTFDNSFNENEETQDVYKYSLRPLLDHIMNQGVITCFAYGQTGSGKTFTM----KGLQNQYVTDMYKLSNLKFFISFFEIYGGRCYDLLNNQLVILEDKNVQIQNIVEKQAMSAEEMIQLIEYGHNIRTTHATASNDTSSRSHAICQIML--R---VGKLVLVDLAGSERAQDCSNNRQRRMEGAEINKSLLALKECIRAM-DTHVPFRASKLTLVLRDSFQSKSKIVMIACISPGSSSSDHTVNTLRYADRLKENKPPVKMPRAPQ---------------LIDEMPSNRRS
>Toxgo_76.m01689
PPP--RSVVVRKRPLNEAERKAVQTRGRNAVPVMRHEFRVDFAFDEKSTNDEVYRAVVRPLVEACCLGDNTSCFAYGQTGSGKTYTMLGPEAGVFELAAEDIFKCLEKDAFVSFFEIYNGKLFDLLQKLVAALENGKVVVRDLRMEQVRDKEMLLSKMIEGIELRKIGVNSVNDESSRSHAILQVIF--R---CGRIAFIDLAGSERGADTQHSRQTQQDGAGINRSLLALKECIRAM-DQHIPFRDSELTKVLREIFVGRSRSVMIATVSPSTSCCEQTLNTLRYASRVKNFRQTPPTAVASS--------PLPRPSSSTAESHATLAP
>Trybr_Tb927.3.4960
------AVAVRVRPLSVNEAG-SMDPSAKKIREEQQEFPFELPVSPPVSQAALYKMVGQPLLDHAFEGFNSTLMVYGSTGSGKTYTMMGDEEGIVPRLCREMFQKITWDVHASYVEVYCEKISDLLNTIREVITDNEFALNGAQRVNVRNSAEILHLLKIGNRHRKTASTAMNERSSRSHAIFVVEL--TVVRFLTVRLVDLAGSERVGEAGMSGQLFKEGVDINCSLFTLGMVIEALSDPRPPYRDSTLTKILKDAFGGNSKTTMICTIAPTEAQRVHTVQTLQYGLKARRIVNKPCRGPKE--SEEMLSLRQRRERQPQGTGN-RHSS
>Galga_ENSGALP00000018409
ALHNSLVVHCRIRPSLPFDHASAYAIDDETVAPINKTFQFERVYNATESQDTVFADV-APLLTSLLDGYNVCIMAYGQTGSGKTYTMLGPELGIIPRATQELFRLISYWVEVSVVEVYNNEVFDLLARDVV-TREGKSDVPLLTYETVANASEFLHLVIKGLQLRVRHPTLVHAHSSRSHLVVTLTI--TTIVKTRLQLVDLAGSECVGMSGVTGAALRETSCINRSLSALADVLGAIAEQHVPYRNSKLTHLLQDSVGGDAKLLVMLCISPSQKYLTESMQSLGFGTRARQVQRGQIK--KRN--------------------------
>Naegr_31675
EGSDTIQVYCRIRP--IEPR-DYI--NTI----ENYEYKYTGIFDQQVDQDEIFDRCAKKCV--ALEGYNSTIFAYGQSGSGKTYTMTGR--GIIPRAISLLFEESEYTFSVSYMEIYKGFGYDLLN-DKR----------NIQTFPTKTEEDALDKLFIGDKNRVLSETMLNESSTRSHCIFTVNIESKVVKSSKLHMVDLAGSERPSKTNSG--KTEEAKSINLSLYFLERFIMSISE-HIPWRDSLITTVLKDSIGGNCKTIMISTINPSYRHLSESVSTCKFSMRVASIKQNAV---------INE--------------------
>Monbr_34521
TSFNLFQSWCRAR-------------------RRSDVFEFDRAYGPQTRQSEVYQDV-SPIITSCIDGYNVCFLAFGQTGSGKTYTMMGPNPGVNRRSQQKYLSCIFYTMTLSLMEIYNENIYDLLRLRIR-MESGRSYVEHLTVREVATEDDVTRVLEEGDRNRTVAATSMNIHSSRSHLLLEINI--HGVNHGKLTLCDLAGSERVGRSQATGQRLVEAAAINKSLQSLSLVFQAIAGKHVPYRNCKLTHVLQDSLGGDAKCCVFINISPAESNLGETVSTLTFGQNISRIELGPVK--RNVKPRFDSIPR-----------------
>Cioin_280396
ELHNNLVVQCRLRPYLEYDKDV--FPDAVST-------------CSDASQNDIFDEI-QPILTSFLDGYNACVVAYGQTGSGKTHTMLGNNPGIVPNSMNELFRLISISLEVSVAEVYNNDIYDLLSHDIV-TRGSSRDVPTLTQIKVKCPEDVESLMRLGLNRRAQIATNVHEHSSRSHLIVTVTA--IVCQKTKLQLVDLAGSECVGMSGVTGSALRESSFINRSLSALSDVLTALSERHIPYRNSKLTHLLQDSIGGDAKMMIMLCVSPTRKYLTETMQTLQFGSRARQVQRGPPR--KR---------------------------
>Thean_TA16310
TGTGKLRVVVRCRPSTCRN-----VLRP-----GIFEFNFDHIVMENESTEKLYTISCMDLIK-LFSGISVTIFAYGSTGSGKTYTIAGE--GLLQLMITDLFKSSDKELYLSYYEVYNENVYDLLQ-NLHLQENK-VFVKGLTRVKISNYEDFKRLFEIGDKNRKVFSTNANRSSSRSHAILQIQ----TSLNTKLTIIDLAGSERMKITD-AGDRLKESSYINQSLLALINCINTLK--RVKYRDSKLTHLLKNSLTNNCFILMIAHVNPENKFYQDSYNTIKYALRAKDVEIS--------SPVIKKFSKELFLVNLMKNNSHLSLN
>Leima_LmjF30.1450
------SVAVRIRPPIG-----RKADDDQTISGGVSAFQFDYVFDETDDQVAVYEESVQEMVDHALSGFNATVFTYGQTGSGKTYTILGSGSGAFMRVFDDLFTYKHIVIALSALELYVEDVMDLLMKKLKLRETPEITVGINT-VEVHTMADVERNFDVANSFRSVTATKMNDTSSRSHALFFIDI--FVEKKSRIALVDLAGSERVKRSGATGQALVEAQAINKSLSTLGTVINAMYLQHIPFRESKLTKLLKPCFVDTSRLLLIGQVAPPSNSASESLGTLRFCDRVKGLKAGQVTDP--A-LQSRRANEELAEMHILQAQPVASAV
>Enccu_19171005
-------TYLRIKPQAIPE--------DSVI--DGSSFCFDRVF-RGSTQQEVFQEISKSLLVECMQGYNCTLFAYGQTGSGKTYTIQGN--GIVQRSLSLLHR--DLRISLSFVEIYNETMLDLFDAILSIREDPLVVVDGLTIVDCDSYEKSMEMYSRGTRTRRTSSTSMNKESSRSHSVFTVYL--KMSRSSRVCFVDLAGSERLREREVEETKMKETANINKSLLYLGKVINKLSN-HIGYRESKLTFLLKDSLGGNCKLTVIGNVSLESR--SDSINTMNFLQRSKMIRNLAV---VNSKSRLKTLDSEQSL-KARIAL-----H
>Enccu_19173416
-------TYLRIKPQAIPE--------DSVI--DGSSFCFDRVF-RGSTQQEVFQEISKSLLVECMQGYNCTLFAYGQTGSGKTYTIQGN--GIVQRSLSLLHR--DLRISLSFVEIYNETMLDLFDAILSIREDPLVVVDGLTIVDCDSYEKSMEMYSRGTRTRRTSSTSMNKESSRSHSVFTVYL--KMSRSSRVCFVDLAGSERLREREVEETKMKETANINKSLLYLGKVINKLSN-HIGYRESKLTFLLKDSLGGNCKLTVIGNVSLESR--SDSINTMNFLQRSKMIRNLAV---VNSKSRLKTLDSEQSL-KARIAL-----H
>Takru_SINFRUP00000169287
MENSAVTVAVRAKSSFSREKTVQVISG-ETV--QSYSFTYDFSF--DASQQTVYETLAKPLLLRAFEGFNTCLFAYGQTGSGKSYTMMG-EEGVIPRFSEELFSRLKCHVEMSYFEVYNEKIHDLLVTP-------------------------------------------------------------HSITSRINLVDLAGSERSNSAQTSG-RLREGASINKSLLTLGKVISALSEAFTPYRESVLTWLLKESLGGNSKTAMIATLSPAGSNIEESLSTLRYAQQARTIINVAKVNESAKRSAQMSSQGIPERVRL----QQEANR
>Trybr_Tb11.02.2260
SLC--PIVAIRKRPIANNG-NKVTCEDCRTIAVETSAFAFDYVFDESVANDVVYKVCCQPLLSDVQNGGSVVVIAFGQTGSGKTHTMLGHTIGLYGYAIRELIGEETRKLAVSFYEVYGSKLFDLLNTQLKMMQDEALRIVGLSEKVVTCDKEVYKLISKGESLRSSGSTLANDTSSRSHAVLEIKV--L---GGRVTLIDLAGSERAADTSSDTRGRHEGAEINKSLLALKECIRAM-SRHIPFRASKLTQVLRESFIGNCKTCFIATVSPLQRHCEDTLNTLRYANRIRDLKAPSDFSRSMTRLSTRCPHCRVVEKHNLEGHNR----
>Phypa_211893
KLFNDLVVYCRARPQFEDEDS-ISYPDDFTLTAPSKDFELDRIYGPHISQGDIFQDL-QPLVQSALDGYNVSIFAYGQAGSGKSYTMEGPDRGLYYRAFEELFDLVRTAYYVTMFELHNEQVRDLLKSTVM--MGGLGHGVELVDERIDSPSGFTRVFKFGSQMRANVDGVKSDRSNRSHLVVTIHI--YTTDYSKLSMVDLASSERFSKAEVNGDRLTESLHINKSLSALGDVFAALSAKYIPYGHSKLTQLLADSLGGDSKAVLIANVSPSNSDLQETIATLNFVSRARNAEISLGNRDKKWATEAQGEVMQLKRALKEADAES----
>Thean_TA14570
RKA--SEVIVRKRPLSEQEISKVVCN-YDSASIEEHEFKVDRFYDEKADNELIYNEYVKPLVESAFREGTCSCFTYGQTGSGKTYTMIGSDIGIYEYAANDIYEISKVEVVVSFYEIYCGKLYDLLQKLLESLDNGKVVIKDLSERVVSSKEELVDLMLEALNLRKIGQNSQNDRSSRSHALLRIEL--R---IGSMLFIDLAGSERAADSSMCRQVQIDGAGINRSLLALKECIRAM-DLHIPFRNSELTKVLRDVFMGDSRNVMIANICPSFQSCEQTLNTLRYATKVKAFKSNSLTMTTLN---------------TINSARSRLSM
>Apime_GB18655-PA
ENLQTVKVYLRMKPYPKKLKL-QDYKSTTNTN--CRKFTFTKTFGPEITQLELFEQAVKQQMID-FLGQNSTIMTYGTTNSGKSYTLQGTSPGIIPRCLEFVFSNIHYSIWVSFAEIYNEIVYDLLS-PLKLAR---AFIKGLKAVCVHSGSEAYQVLMAGQYNLKVAATALNARSSRSHCIFTIKLLKYSVEVSTFAFCDLAGSERLKKT-LIGDRLKEAQNINTSLLVLGRCLKSIHE-IGPFRESKLTRL-QKALSGE-HIVLIVNINPIPNLYIETQNVLNFSAIAKKIVI------EKE---KSRFSQITQSIKTVTDWSEISVS
>Apime_GB30167-PA
ENLQTVKVYLRMKPYPKKLKL-QDYKSTTNTN--CRKFTFTKTFGPEITQLELFEQAVKQQMID-FLGQNSTIMTYGTTNSGKSYTLQGTSPGIIPRCLEFVFSNIHYSIWVSFAEIYNEIVYDLLS-PLKLAR---AFIKGLKAVCVHSGSEAYQVLMAGQYNLKVAATALNARSSRSHCIFTIKLLKYSVEVSTFAFCDLAGSERLKKT-LIGDRLKEAQNINTSLLVLGRCLKSIHE-IGPFRESKLTRL-QKALSGE-HIVLIVNINPIPNLYIETQNVLNFSAIAKKIVI------EKE---KSRFSQITQSIKTVTDW------
>Physo_120327
--------------------------------------------------------------------------------------MQGKLRGVIPLSFDHIFDTIEYMVRASYLEIYNEDIRDLLKLDLKESADGTVYVKDLTEVVVRDVESMNNVMNRGFKNRTVGATLMNEGSSRSHSIFTVVV------AGKLNLVDLAGSERQSKTGATGNRLKEGCKINLSLSALGNVISALVDKHIPYRDSKLTRLLQDSLGGNTKTLMVAAVSPADYNYDETLSTLRYANRAKNIKNKPVVNEKDAMLESQSQSRGELGTSSGMGTDGDAQ-
>Tetth_20.m00282
KQNKAIEIFLRVRPVDEEPK-QYI--NTK----EHYEFIFDKVFDQKTKQEKIFKNVAQDVC--ALEGFNGTIFAYGQTGSGKTFTMTGR--GIIPRTLSYLFQETFYQISISYIEIYNNSGYDLLD-ANH--P---VIPRGLSIHKAQTEEDALNLLYIGDLNRAVCETPKNDVSTRSHCIFTIMIESRVKTMSRIHLVDLSGSERIKNTGVG--KLKEARGINLSLHFLEHCIVCLNK-HVPYRNSLMTLILRDSLGGNCKTRMVATASAEEPDALESIATCKFAQRVALVKNYAV---------RNE-SVDAVIIERLKREKHDNTN
>Leima_LmjF29.0970
-------VAVRCRPPNAAHGE-SMNPSANEV-QEAAPWRLDMPLSHAVSQAGVYEAVGRPLLQHALDGYNSTLMAYGQTGSGKTYTMMGD-AGLIPRMCRDLFHELSWEVHVRYVEVYCEKISDLLNGIREEITPQSFALVGARRVKVTATDDLLQALAIGNKWRRTAATKLNDRSSRSHALFLIDL--TSFTSLSIRLVDLAGSERVSETGVHGQKLREVKDINLSLFTLGCVIESLSDPRPPYRDSVLTKLLRDAFGGNSKTTMVCTISPCEAQRLQTVQTLHYAAKAHRVLNKPTEDPME--NEELVALRRLDEAQRNGNHE-RLRM
>Leima_LmjF21.1040
------DVCVRIRNVPQNTACNCVSVVENVVSSTASYYECDHCIPPYGTQEEVYQRTAMHAVKAAIDGINSCVFAYGQTGSGKTYTLFGD-AGVVPRTLDDLFGRLSYLVHLSFYEIYQNEVYCLFSQFVRDLTGKKMIIHDLQQQTVTSAEKAYPMIEMGLRRRQTAETGMNAHSSRSHAILQIRV--ATNPQATINLVDLAGSERQKTANTSGTNRAEGIQINQSLATLARVINDIASG-VNYRDSLLTMVLKDNLGGNSKTFMIANISPIAFSYQESCATLTYAKDVRKVRNRPMKTFRAN-KQENEKLKVMEMWVRSLQSGTRSM-
>Rhior_RO3G_15938.1
------------------------------------------------------------------MKFNATILAYGQTGSGKTFSMGT-HEGIVPRCIIDLFRRLRYEVYVSFLELYNEELIDLLN-EVTIREDIAIYWSGVKEEICHSPEELLSFLAKGSLCRTTGSTDMNSVSSRSHAVFSVIL--KLQKTSKFHFVDLAGSERLKRTNAQGDRAKEGISINAGLLALGNVISALGDAHVPYRDSKLTRLLQDSLGGNSQTLMLACVSPADTNFMETLNTLKYANRARNIKNRVTINQFAGELASVR-------SEG-HSLRARIQT
>Lotgi_232780
DLHNLLMVHCRLRPLKAFDCGHAHCYDDENISKHNKVFEYERVYNPSEKQDIVFDEV-QPMLTSLLDGYNVCIMAYGQTGSGKTHTMLGSDEGVIPRATRELFRLICHTIEVSVVEIYNNDIRDLLSHELI-TSDGLLNLPTITSKQVSTVYDVMCLVQRGLRTRSESATMVHEHSSRSHLIVTLTV--TSIAKTKLQLVDLAGSECVGMSGVKGAALREASHINKSLSALADVLGALAEHHIPYRNSRLTHFLQDSIGGDAKLLVLLCVSPAARYISESLQCLGFGQRARQVQRGPAK--RRLSLSKS---------------------
>Plafa_PFL2165w
RSK--TMVVVRKRPLSELEKKSITVKNNCTLKIERHEFIVDKVFDDTVDNFTVYENTIKPLIIDLYENGVCSCFAYGQTGSGKTYTMLGSTPGIFQYAAGDIFTFLTKGIFISFYEIYCGKLYDLLQKMVAALENGKVVVKDLKILRVLTKEELILKMIDGVLLRKIGVNSQNDESSRSHAILNIDL--K---LGKIAFIDLAGSERGADTSQNKQTQTDGANINRSLLALKECIRAM-DSHIPFRDSELTKVLRDIFVGKSKSIMIANISPTISCCEQTLNTLRYSSRVKNFKNKSTNEETNT-------ERIILDSKGSEMNKINILS
>Trybr_Tb10.70.6990
------DVCLRVRSVPTLSELSCVSTLENIVSATANYFEFDNCLPEYGSQEDVYLSTAVHAVSAAVEGINSCVFAYGQTGSGKTYTLFGD-PGVVPRTMDDLFMRLSFRVQLSFFEIYQNEAFCLFSTFVRDSSG-RLVIHELQRHFVTAADKAMPLVELGFGRRQTGETGMNAHSSRSHTILQLHV--TTDKNALLNIVDLAGSERQKTAKTDGKSRDEGIEINQSLTTLSRVINEISQG-VNYRDSLLTMVLRDYLGGNSKTFMIATISPVAFCYQESCATMQYAKGVRKIRNRPVTTFRNS-KQENEKLRQVENLLKVAGSDSTLRP
>Triva_XP_001325581.1
-SKECIQVFARVRPIDELPP-VV-----P----ATHHFNFSGIFWKDSEQTQIFDVVGRPLL--ALNGYNATLFAYGQTGSGKTFTIIGA--GIVPRAIEVVYEKKNLEIQISYLEIYNNVAYDLLT-ASP--K---VTFVDLLTEKSPTFESAHKLFWLGETARQKAATVNNKYSSRSHTIFTFHFTLERKLKSQINFVDLAGSEKFGSLEGD--QRREARAINMSLHNLQQVIIGLNE-HIPFRDSVLTRFLKDSLIGNVKTSMIATISTNKNHIPESISTCRFGESVAEIQTKTS---------INEMEMSKEVIERLRSEKEDKQ-
>Rhior_RO3G_10854.1
PDKEPVKAYLRIRPKPPHYES-EPLQDLEAYN--PERYKFTRIFTESANQQEFFNKTTLPLIQD-VLGENALIFAYGVTNSGKTYSITGRQPGLLPRTLDVIFNSIEYGIWLSFAEIYTERIYDLLI-ALPLKH---KYIAGLKEVRVKSIEEAYTILLEGQRNRAEYSTITNHTSSRSHSIFTIRIVRVYATVSKFSIVDLAGSERYRNT-LFGQRLKEAGNINKSLMVLGQCMETLRL-MVPYRHSKLTEL-KSSFEGG-KAVMVVNVNPFDTGFDENSHVMKFAAVAKDVAT------WRRRLEKRVYHGVDLMKDDGDEEDNLIT-
>Triva_XP_001329447.1
KNDGSIKVYVRIRPIDEL----------S----NTTTAAFTKVFGKDTKQPQVFDCIAKPLI--VLEGYNATLFAYGQTGSGKTYTLTGR--GIIPRSVAYLYNQINYTVRTSYIEIYNTSVFNLLT-DAQ--H---IEILDSPLRMCEDFESALQTLFLGETNRQIAETYANDVSSRSHVIFTMHISSSEIRESKLNFVDLAGSESVSQIEK---KQTEAKFINLSLYYLHRVIQALQT-FIPYRLSALTLYLKDSLGGNTMTSMIAACHPNGSDF--TLNTLSFAAQVMSIKNNAR---------ANI-SIDQVLIQKLRQEIEKSNI
>Orysa_Os03g39020.1
AAAEGEQVVVRVRPTVSRP--------CSVA--GDRSFAVDGFLDDRASQADAFDLIGVPMIESALAGFNSSLVCYGQSGTGKTYTMFGADRGVVPRVFQNLFAQISYQCRCSFLEVHNEQINDLLDRNLQIRENAGIHVENLTDEYVSTVEDVNQILMKGLSNRKVGTTSMNLKSSRSHVIFSCVI--ESSRTSRITFVDLAGPDNDELDGGNKHCTREERYVKKSLSKLGKLVNILSEPDSPHKQSCLTHVLKDTLGGNSRVTFLCSISSEHRCRTTTLSTLRFGERAKLMSNKAV---VNESDQIRQLKDEIRT-KSGDTE-----R
>Thaps_32564
------------------------------------DFTFDKVFDENTPQSTVYQHAAAPLASEVLEGFNCALISYGQTGSGKSHTMMGARSGMIHRLIKDVFRQMEYLIRCSFVEIYLEKVLDLLVHSIRIHSSEGVRMEGASA-CCFDESDVFSLLVRGNACRTVSSTKMNTDSSRSHAIFIMKIEQKDNGTSQLQMIDMAGSELGGKNQAATAIHQEARMINKSLSALNTVVKTVVS-EVPYGQSKLTRLLRDAFGGNCRTSVILTASPASYNVAESIRTMKFGHICGNVKNYVKPSVSPVLL------------------------
>Enccu_19074847
GLG--VKVCVRKKPCSNP---MVDIE-GRSVPVEQYRFEFDYSFDGSQKNMDVYRGCVKSIVNHVISGGLGTILAYGQTGTGKTYTMLERDTGMMYLAIKDLMAFK----AVTFCEIYMGQVYDLLDKRVQLRE-VNVHLSNSREEKFEGYEEALEIIEKGMSLRKTGVTGANSKSSRSHAVILVNF--SAGNSGSIVFVDLAGSERGSDREMGSDVKNEGAEINKSLLALKECIRGM-EKHLPFRQSKLTQILKNSFIGTSKTCLIATISPTPENVEHTLNTLRYAARIKESVVPKGARDGGN-----------GIIDQARPPLVSRII
>Enccu_19069572
GLG--VKVCVRKKPCSNP---MVDIE-GRSVPVEQYRFEFDYSFDGSQKNMDVYRGCVKSIVNHVISGGLGTILAYGQTGTGKTYTMLERDTGMMYLAIKDLMAFK----AVTFCEIYMGQVYDLLDKRVQLRE-VNVHLSNSREEKFEGYEEALEIIEKGMSLRKTGVTGANSKSSRSHAVILVNF--SAGNSGSIVFVDLAGSERGSDREMGSDVKNEGAEINKSLLALKECIRGM-EKHLPFRQSKLTQILKNSFIGTSKTCLIATISPTPENVEHTLNTLRYAARIKESVVPKGARDGGN-----------GIIDQARPPLVSRII
>Dicdi_DDB0217523
FSDREESAVCRFRPETAAEQTGPSEKIGTTISSMAQAFRFSKVYQPNTTQESFYNEVGKPLIDNIVNGYNVGIIAYGQTGAGKTFSLGGESWGIMPRIIKDLFQQSKFTTKISYLEVYKEKVYDLLGVNDIEIRMADFIVPDAVS-SIQTFTDFLTHLQHIEKNRKIAETKKNMASSRSHAIFIVSLLKEDLETSLLYLVDLAGSESASKIDGTTSKIEETKSINKSLYALGGVIEDMS--HVRYRDSKLTQLLQQCFGGNSKTCLIVNCSSSNHESRETIQSLNFGQRAQSVKNKPLQNVSHSKLRELNKDIE-----TYKKFPSCEEK
>Strpu_GLEAN3_08110
AKDISVRVAIRSRPLISKEVA-LCVSPGEIL--KNKAFTFDYALRAEDPQEMVYQKVVARLDKK----------------------------------------------------------------TLAIREDIDIRVAGLSEVTVTSAGDMFRCLENGSVGRTTGSTAMNLQSSRSHAIFTIYV--QLKKHAKFHLVDLAGSERAKRTQAQGDRFREGVNINRGLLALGNVISALGDSHIPYRDSKLTRLLQDSLGGNSQTVMIACISPADSNMEETLNTLRYADRARRIKNKPIVNR--PQLLQGK-----ILNGE-GDSEAELR-
>Triad_13187
----------------------------------SHEFLYDGVFGPDALQDQIFEAVAMPVV--FLQGYNGTIFAYGQTGSGKTHTIDGR--GIIPRILSAIYGNIDISIHVTYMEIYKEVGYDLLN-PAT--R---VQILNLSSHLASNERIAQDLMFQGRANKKIAETPMNHNSSRSHTIFTIIQTTTTITRSKLHIVDLAGSERVSKSGLG--KHEEAKLINLSLYYLEQVIIALQE-HVPYRNSLLTMLLKDSIGGNCLTSMVATISSDMHNLMETMSTFRFSQRVACIENYAR---------RNK-ELNKTIIKKLKERSQDDP-
>Rhior_RO3G_07254.1
PPS--DLVCVKKRPLNKKELEKAPTVGTRSLKTDQHSFTFDDVFDSDVPNSTVYERTALPLVHYIFKGGKATCFAYGQTGSGKTYTMLDP-HGLYILAARDIFTMLHLTAWIGLYEIYQGQLYDLLNKKLFAREDGKVIIMGLKEYPIDNVNKLVQVFDYGSSVRTT------------------------------------GSERGADREADTKTRMEGAEINKSLLALKECIRAL-DKHTPFRQSKLTQVLKDSFVGHSRTCMVATISPGGSNSEHTLNTLRYADRVKELKGERDNYVNTN--------------VTQEEEDSFHGL
>Trybr_Tb927.7.5650
-MAEKVQVVSRLRPPLRPNSP---LSVDECV--NRRVYDVDRVYGTNDSTEYIFYDRVAALVDRFLTGYNATVLAYGQTGSGKTFTMS----GLMPLILRYTVERM--NLSFQCVEVYGEVLRDLLT-HLHIHENCGVVVVGAARVKARNFEEIQEIIDYSSKMRATGATQMNEHSSRSHSIFTIFN--HE--QSKLNLVDLAGSERNKKTHNVGQRFRESCAINGGLLALGNVIRALSRQHVPYRSSKLTRLLQDSLGGNSTTLLIACVSADADNTGETVRTMQYSALAARILNEPFLRF--PHECQRN-------------DEEELKV
>Leima_LmjF22.0960
------------------------------------------------------------MYKAVMSGFNACLFAYGQTGSGKSYSMIGP-HGIMPRLCSDLFRLMTYSVELSFLEIYCEKVHDLIAASLRIRQHPSPYVEGLSHVKVRDAGSVIKYLLSGLRERATAETNMNEHSSRSHAILQLHI--TADTACKVNMVDLAGSERVSQSGVSGDRLEEARNINLSLTTLGRVIQQLSEKGPAYRDSMLTWLLSDSLGGNSKTIMLATVAPSAYCYQQTLNTLRFAGVAKKIVNVATEDRQEL-RRQIVRLTLLESGKAAEVHKARKR-
>Homsa_XP_001125694.1
---------------------------------------------------------------DL-----------------------GKLMGIIPRIAHDIFDHIEFHIKVSYFEIYLDKIRDLLSTNLAVHEDKNPYVKGCTR-FVSSPEEVMDVIDEGKANRHVAVTNMNEHSSRSHSIFLINIKQENVESGKLYLVDLAGSEKVSKTGAEGAVLDEAKNINKSLSALGNVISALAE-HVPYRDSKMTRILQDSLGGNCRTTIVICCSPSVFNEAETKSTLMFGQRAKTIKNTVSVNLTAEKYEKEKEKNK-----TLKNVPEEPCT
>Trybr_Tb927.7.6290
--RSQVRVIIRTKPILPNPMGT-IRAVKE----ETLTFSAAAVLH-NASQESVYNTAVSDLI--VLQGYSCTLLCYGQCGAGKTYTMFGR--GCVQRAIEVLFEAIRYTVKVTFVEVYNEQVFDLLG-KGP--K---ATVTGVDERQCPTEADAVAAVSEGVGRRLTGANALNRESSRSHAVLTVYVTSTVTLVSRMSFVDFAGSERTHATSTA--E-QEAHMINRSLIMLEQVILAVSS-HVPFRQSKLTMLLKDSLGGGTMTTIIANVWPQPEHMEATLATLNFAKRLMRVESNPT---------PNV-ALDEAQIRVLQKQRDSIPV
>Physo_111035
------------------------------------------------------------------------MLAYGQTGSGKTHTMVG-GKGVIPRVCEALFREIIYSAHVSYCEIYKEKVNDLLDTRRPVRVTG-PFVEGLSIRSVTSYADIAEDMLAGEKLRTVASTLMNPVSSRSHAVFTITFTQTNDKTSKISMIDLAGSERANVSGTSG-RLKEGAMINKSLTTLGRVISALSKARIPYRDSTLTWLLKESLGGNAKTTMFAMISPSADNYDETMSTLRYAESAKKVMNRAVVNENARRAQLARKEGS----------------
>Tetth_103.m00116
QQLKLIQ---IIKPVLDYEAER--IQSSLTIQDENAKFFFDSVFDMNSTQEDVFNQT-QPFIQCALNGDQIAIIAYGQTGSGKTYTMEGVQSGILPRTAAYLFKEKNLVFSVGVIEVYCEELRDLLQLEIL-Q-NKRIKVVNQVFQVVKNAEELLSLIKKSSMNRITDKTAQNNRSSRSHCIYQIKI--F---KGGINIVDLAGSESFQATSNK----RESSFINKSLTTLKRIITMLSDRKIPYRESKLTRLLQDSLGGNSKTLVFVTVCPLEENFVQTKESLKFISKATF--------------------------------------
>Rhior_RO3G_12768.1
---------------------------------------------------------------------------MGQTSSGKTYTMGT-QEGIIPRAMSTLFQKLRYTVLVSFIEIYNEELIDLLN-PVTIREDPKIIWTGLKEVSVSSTEDVLKYLQMGTENRATGSTDMNAKSSRSHAIFSVSL--KQEKNSKFHFVDLAGSERLKRTAAEGDRRKEGININAGLLALGNVISALSDTHIPYRDSKLTRLLQDSLGGNSTTLMIACVSSAEINLTETINTIKYAHRARNIRNKSERNEEWMEVKSLK-------YHH-RNTVS----
>Rhior_RO3G_12484.1
--------------------------------------------------------------------------------------MGT-HQGIIPRFIQDLFHRLEYQVLVSFLELYNEDLLDLLN-DVQIREDINIYWAGVREEPCGTPEELVKNLVKGSLGRTTGSTDMNSVSSRSHAIFSVIL--KQKLVSKFHFVDLAGSERLKRTNAQGDRAREGISINAGLLALGNVISALGDAHVPYRDSKLTRLLQDSLGGNSQTLMMACVSPSDTNFAETLSTLKYANRARNIKNKVAINQFAGEIQALK-------ATK-TPSQERIRD
>Capsp_180938
--------------------------------------------------------------------------------------MMG-NTGLIPRICEGLFGMMTYRVQVSYLEIYNERVRDLLRDNLKVRKDG-PYVQDLSRHLVVSFSDVEDLIRRGNLHRTTAATNMNEHSSRSHAIFTVFFTQASEIHSKVHLVDLAGSERADSSGATG-RLKEGGSINKSLVTLGNVISTLADSFIPYRDSVLTWLLKDSLGGNARTIMIATVSPADFYYAESLSTLRYASRAKKIVNKPTVNEHVKRSLLGETAFEVLP-------RNELTE
>Rhior_RO3G_13195.1
--------------------------------------------------------------------------------------MGT-HQGIVPRFIHDLFHRLEYQVLVSFLELYNEDLLDLLN-EVQIREDVNIYWAGVREEVCETPEELVKNLVKGSLGRTTGSTDMNSVSSRSHAIFSVIL--KQRWVSKFHFVDLAGSERLKRTNAQGDRAREGISINAGLLALGNVISALGDAHVPYRDSKLTRLLQDSLGGNSQTLMMACVSPSDTNFAETLSTLKYANRARNIKNKVAIQQFAGELQALK-------STQQTPSHERVRD
>Strpu_GLEAN3_27552
MQECPVRVAV---------------------------------------REAIYQTCVDNLITSFFEGYNATVFAYGQTGSGKTFTIGG-EQGIIPRAIGHIFENIDFTIHVSYIEVYKEDLRDLLD--MHIREDDQ------------------------TDQRWKAS----ANSPSSSPVISPRG--EDE-SAKFHFVDLAGSERAHRTGNAGERFKESVYINSGLLSLGNVISALSDTHIPYRDSKITRLLKDSLGGNAKTCMITCISPSAVNFDETLNSLKYANRARNIKNKPIVNK--KELQRHR--------------EEELSV
>Orysa_Os02g28850.1
--APEGAVVVRVRPPSRAE--------GSVE--HGQGFTFDSVADEASTQEDIFQLVGRPLVENCLDGFNSSIFAYGQTGSGKTYTMWGPERGLTPRVFELLFSRI---------EIYNEQITDLLDRNLQIREDVTVYVESLTKESVFTINDVTQLLEKGLANRRTEATTANAESSRSHCVFTCFI--KFTRTSRINLVDLAGSERQKLTNAAGDRLKEAGNINRSLSQLG-------------------------------------------CKSETLSTLRFAHRAKDIKNNAV---VNEREQIRQLKEEQHV-RSNG-------K
>Batde_BDEG_07929
--------------------------------------------H-NASQEAVYDHCGGPII--LLDGYNGACL-----------YSTGR--GLIPRAISHVFHEISFNIRISYLEVYNEQMIDLLA-SIS--S---LAVVGLNIQNANNEEEALNLLFEGETNRSRSEHQLNKCSTRSHCIFTLYIESRKIITSKLNLVDLAGSERLSKTETG--KSKEATYINRSLTYLEQVIIALAD-HIPFRQSKMTHVLRDSLGGNCNTLMIANIWGEKEHIEETISTLRFATRMMCVSTTPE---------INV-HYDQALIKKYERESKEADI
>Naegr_39261
--------------------------G------------------------------------------------------------VG-HMGLIPRICKAIFHRINYRVETSMIEIYNEQVRDLFNPGLKIRQTG-PYIEGMESCIVHNEDDILRLMDEGNRLRTIAKTNMNDTSSRAHTIFQIILASSSEKVSIINLIDLAGSERADKTGATG-RLKEGSSINVSLTALGNVINKLSEAFVPYRNSVLTWLLKESLGGNSKTIMIATLSPSDYNYQETLSTLRYANRAKSIKNKAKINENATKCLLTPSNKV----------SSQLQT
>Trybr_Tb927.8.4840
------SVGVRVRPLVKGAAN-AVLSDT-TLGGRTVHFAYDCVFDEDATQEEVYEALALSAVENVVSGTNSSLLTYGQTGSGKTYTILGVESGVLLRSLQDILNYAHTVVGISALEIYLEEVRDLLSAVVQMAVTKDLFSNLEY-VPILELDDALRVYQEASAKRMQRMTFGNDKSSRSHAIFNIEV--YITTYSKLSLVDLAGSEKPGNVKVNSIGFDELKKINSSLTALGSVVHALYEGHIPYRNTKLTTVLRDTFAANSHVVLIVTVSPTVLTFDETVSSLHFANKVKELKVSS-DSPGSF---SVRCFAESADLAIAREKLYARY-
>Drome_CG1763-PA
AKLSAVRIAVREAPYRQFLGR-SVVQWSDLI--DQNEFHFDHAFPATISQDEMYQALILPLVDKLLEGFQCTALAYGQTGTGKSYSMGM-HLGILPRALGDIFERVAIQVYASFIEIYNEKPFDLLG--VAARC------QRCTCLPLHSQADLHHILELGTRNRRVRPTNMNSNSSRSHAIVTIHV--KS--HSRMNIVDLAGSEGVRRTGHEGVARQEGVNINLGLLSINKVVMSMAATVIPYRDSVLTTVLQASLTAQSYLTFLACISPHQCDLSETLSTLRFGTSAKKLRLNPMQV----QALCTS--------------SAELGK
>Chlre_151003
---------------------------------FIAKHRFDTVFGPDTDNALVASSLALPLVAPALAGVNGTIFAYGVTSSGKTHTMMG---GVVPRIVRELFAQMLFRVRMSVMEIYNEAL---------------------------------GLIARGDHNRKVSATAFNEDSSRSHTITRITVESASRLVSCLCLIDLAGSESARAVVSKGQRM-EGSYINRSLLTLGTVIHKLAS-HIPFRDSKLTRLLQPSLSGGARVAVVCNVTPAGGQSDETANTLKFAARAKLVQVTARANERA----LRRYQKEADLKRQLA-EGLSTAA
>Leima_LmjF20.0640
VPPPSTASFCRTRPLGELHQINGTGSEYCST----------CAAATASTSCASPSSSAAPVSPSSAFSRSGPPRCTGRSATGMRPAFT--VSGVIPRAVHDIFDAIEFDVQMFFVEVYMEQIRDLLGRKLQLREDVSFYVDGCCP-HVSSARDVLHLVKSGLKQRVTSATAMNETSSRSHCLLNLTVKSVDRAVGKLYLVDLAGSEKVGKTNATGLRLEEAKLINKSLSTLGMVIMSLTD-HTPYRDSVLTKILKDSLGGNSHTALVICCNPSPCHAQETLSTLRFGARAKAIENKAVVNRTAAMLETAKEEIE-----RLHVK-TSAAA
>Galga_ENSGALP00000005106
DVNGKLKVYVRVRPLKPTELE-QGVCSETTMEG-AHRFSFTQIFGPDVGQKLFFDETMKQVVKD-VLGQNWLVYTYGNTNSGKTHTIQGIDGGILPRSLAVIFNSVQFSIWVSFFEIYNELIYDLLE-TLRLCN---PYVKGIYLKDVNSGPLGGSHLRRTMVGQVIAS----------------------PFFFRLSLCDLAGSERC-KD-QSGDRMKEANNINTSLHTLGRCITALRQ-VVPFRDSKLTRV-QGFFTGG-RSCMIVNINQCASTYDETLYVAKFSAIASQLVQ------APPSI-EHSRRTSQGSEATEKEERVLVQE
>Leima_LmjF35.2090
-----LGVSVRVRPMLREGAS-HRVGDN-SLETKSSLFSFDYVFDQESTQLEVYEDAVVDMVDAALVGVNVTLLAYGQTGSGKTFTVLGDNSGMFLRVLSDLIDYKHVVVGLSCIEIYNDNIRDLFGPALKAVMIGEYLPSLII-KEMTTLQAVFSEIQLAIARRMSRATDSNSQSSRSHCLFSIDI--LNSATSKIILADLAGSERIARSGVTGDGLTEATSINSSLTALGNVVHSLHEGFVSYRVSNLTRLLKPTFSHSSRVLLLAQCSPTQLTFDETISTLHFANKVKDMKVTTCEVE--L-LESGKMYDALADLRVFAVE--GKTS
>Galga_ENSGALP00000039113
-----------------------------------------------------------------------------------------------------------FLVRVSYLEIYNEEVRDLLQLEVKERPDVGVYIKDLSAYVVNNADDMDRIMTLGHKNRSVGATNMNEHSSRSHAIFTITI------MGKLHLVDLAGSERQAKTGATGQRLKEATKINLSLSTLGNVISALVDKHVPYRNSKLTRLLQDSLGGNSKTMMCANIGPADYNYDETISTLRYANRAKNIKNKARINEKDAKLEEGEEISGSETSSSEEED------
>Monbr_16905
-----------------------------------YNFKFDQIFGRDTPQPELFETVGQPVC--FLEGFNGTIFAYGQV-FGDFFFLSSR--GLLPRCIDYVFSQLNASVLITYLEIYNDTAYDLLN-VAS--K---VSV-GLSQHPAPTDDVAHQLAFLGKSNRTVAATSMNMASSRSHSVFTMTLSYQTIIKAKLNLVDLAGSERVSKSHAG--QRDEAKHINLSLHYLEAVIIALQK-HVPYRNSLLTKLLRDSLGGNCITAMIATISSKASNIPESISTCRFAQRVALVDNNAR---------RNE-VLDKTVIKRLRRRAA----
>Strpu_GLEAN3_21656
--------MSPFSPL-----------------------PFLPIYFCFCLYPVCFSLTPSPSLLSSFPSFSLYLVYFFSTLSSPSLSLSSSLYPPLSRSICLFFSIPATDLQVSYFEIYMDRIRDLLSTNLSVHEDKNPFVKGATR-FASSPEEVMDVIEEGKSNRHIAVTNMNEHSSRSHSIFLIQVKQENMESGKLYLVDLAGSEKVSKTGAEGTVLDEAKNINKSLSALGNVISALAD-HIPYRDSKMTRILQESLGGNARTTIVICCSPSSFNESESKSTLMFGQRAKTIKNTVTVNMTAERYEKEKEKNG-----RLKAQPVEMMQ
>Strpu_GLEAN3_18388
---------------------------------WMRDNSFTSRY--DASQRRVYEDLGQEMLQHAFEGYNVCIFAYGQTGGGKSYTMMG-QQGIIPQLCQELFDRIKFSVEVSYMEIYCERVRDLLNPNLRVRLLG-PYVEDLSKLAVTSFSDISDLMDEGNKARTVASTNMNETSSRSHAVFTIVFTQKTEKVSKVSLVDLAGSERADSTGAKG-RLKEGANINKSLTTLGKVISALAEV--------LIYFI----------------------------------------------------------------------------
>Orysa_Os06g36080.1
KLFNEVQVHCRIRPFLPGEDQT-YVGDNGELKEGHKLFKFNKVLGPSASQDEVFKEI-QPLIRSVLDGYNVCIFAYGQTGSGKTYTMTGPDWGVNYRALNDLFHISMYKVSVQMIEIYNEQIHDLLGYPFGSQQPNGLAVPDATMHPVNSSSDVIELMRTGLENRSVGATALNERSSRSHSVVTMHI--QGVDRGALHLVDLAGS------------------------------------------------------GNAKTLMFVQVNPDVSSYAETLSTLKFADRVSGVELGAAK--ANKGKDIKEFKEQLSL-------AKHNTT
>Arath_AT5G42490.1
GKGEKILVSVRVRPQNEKEK-NDIDWNNV--N-FPSTYTFDKVFGFDSPTKQVYEDGAKEVALCVLGGINSSIFAYGQTSSGKTYTMC----GITKFAMDDIFCYIKFTLKFSAIEIYNEAVRDLLS-QRRLLR-G-TVVEKLIEETIQDRTHLEELLTVCETQRKIGETSLNEVSSRSHQILRLTIESTSTLAASVCFIDLAGSERASQTLSAGTRLKEGCHINRSLLTLGTVIRKL---PCDIAQSQVENLLKSTAEESSRMSMFSSMDFDADFRRRSYDSTDLGEPSEFLENSEEDDFKT-----------------------LVQE
>Trybr_Tb09.244.2560
-------VAVRVRPILRDGIS-RRTGDT-TLETRGSAFTFDHIFDQESTQLDVYDEAVADLVDMSLTGANSTILAYGQTGSGKTFTVLGDDSGMFLRVLSDLMEYKHVVVGLSCVEIYNENIRDLFGPSIKAVMIGELLPSLII-KEMTSLQAVFSEIQLAISRRKSRSTEANAVSSRSHCLFLIDI--LTTAGSKILLADLAGSEKISRSGVTGEGLAEATAINSSLTALGNVVHSLHEGYVSYRTSNLTRLLKPTFSHNSRVLLLSQVSPTQMTFDETISTLHFANKVKAMKVTTSEAD--I-VEAGRTYDGLADLRLFAVE----SG
>Physo_155620
KLHNTIQVHVRLRPFLRSDGEA----PQSAIVGNPHTFAFDKIYGQSDSQEFVFKDV-SDFIQSAMDGYN----------------------------------------------IYNETIRDLLTHNIR-TSRGRNYVEGLTEVYIQAAEQVDEIVNLAACNRSVDRTDMNAHSSRSHSIFALKI--QGFNEGSLSLVDLAGSERLSRSNATGDRLKEAQAINKSLSALADVFQALAKKHVPYRNSKLTYALQPALSGDGKTLMMANLSPTYMSLDESLCSMRFAQKVSQCELGAPV--RQIIRSSPSRESRRSTFTPGQLR------
>Leima_LmjF06.1030
-MSERVHVVVRIRPFIASDPP---LNLDPSV--NGRVFKADRVYMMEDATEVIHAESVAPLITRFLRGFNASVLAYGQTGTGKTFTVQ----SLLPLLLTDIMADKVPLLYLQYVEVYGEVIRDLLE-PIDERDSPTCALVGATIVPIFTLAQAAELIARGDTRRATGSTNVHAHSSRSHAILTLFH--AR--ACRLDVVDLAGSEREKKTGNVGVRFQESIAINTGLLALGNVMRALSRQHVPYRSSRLTRLLQDTLGGNSATVLIACVAPDTYNRDETLRTLQYCSLALRILNEPLQQYLRRSPLSLR--------------EPAYAQ
>Leima_LmjF16.1580
-----CEVSVRVRPKLAHPLT-IPSSDN-SLKTRNLYFTYDHVFDMDATQEDVYEAAVLDCVDSVLAGTNASILTYGQTGSGKTFTVLGKDTGLLLRSIQGMLIFAHVVLGMTALEIYMDEIRDLLHRPLQPIMTRDHLPHLTH-VPLRTLQDAFRLYERAAARRAQRATSANDTSSRSHAFFTIEV--FIAPYSTLTVADLAGSEKAKHAEVRGTGFDELRHINASLTALGNVVHHLYHGHIPYRDSKLTMMLRDTFAARAQVALFVNVSPTAVTCEETLSSLYFADKIKSMRVLD-ESPAAL-LESIHVHDALAEARILQVQLFDKTQ
>Cioin_272147
-----------------XRKD-LCTQQGETL--KDKGFTFDYVFDQGVQQDAVYQSCIKQLVEGCFDGYNATVIAYGQVVFNIYFFIYY-ET--LP----------EFCVTATFIELYNEDIIDLFD-TLRIHEDTNICIAGISSHIVSSADETLKCLHTGVLSRRTASTQMNSQSSRSHAIFTVKV--NQTRSAKFTFIDLAGSERLKRTKATGDRAKEGISINCGLFTFGNV------LYTNY-----------CFICCSRTLMVACISPSDRDFMETLNTLKYANRAKNIKNKVVANQ--NELTEYK-------TGK-KIIQKRMKE
>Tetth_51.m00169
--------------------------------------------------------------------------------------------------MDKLFDMIEFSIKASFLEIYNEKIHDLLSTNLNVKEDKLIFVQDATA-FVVKASDMMKVMRKGADNRSVAATRMNERSSRSHSIFLLTLIQKNTELSKLYFVDLAGSEKIAKTHVSGQQLEEAKNINKSLTCLGIVINSLSE-HIPYRDSKLTRILQESIGGNSKTTLIIACSMCSYNDKETISTLRFGQRAKSIKNQAKVNESAKLLAKAENMIK-----YKDEIPVADIF
>Poptr_588061
-------------------------------------------FWRNVTVSGEYHHQQEHVLASPPPCSKITAAA---ASSGKTFTM----QPLPLRAAEDLVRLLRFKLWLSFFEIYGGKLFDLLSKKLCMREDGRVCIVGLQEFEVSDVQIVKEYIERGIAARSTGSTGANEESSRSHAILQLAV--K---VGKISFIDLAGSERGADTDNDRQTRIEGAEINKSLLALKECIRAL-DNHIPFRGSKLTEVLRDSFVGNSGTVMISCISPNAGSCEHTLNTLRYADRVRSLSKSGNKDQSSL--------PPKKDASSTSSLEKT---
>Thaps_262102
KNNGTLPSIIRTYPPLSSNAAHSSKKSKSTDER-VKEYAYSGVFGPNSTQSDIYNNVAAPLVEG-LFGESALLFTLGVTNAGKTHTVMGGDWGIIPRSLHHMLARIKLQMYMSYLEIYNEQIYDLLP-ALKLRR---IFVRGLAKHPVSNVHQGLELAQEAKNNRHTASNNINANSSRSHSICQLEIAHFKRNSTIIWIVDLAGSERSKRTGMHTRHQKEAALINASLMNLMRCLREMLN-VVPFRESKLTHM-MNHLTGS-RTCMVVNVNPAADDFDETSHVLAYAPVTAP-----------------RNDKVKAIMEELEQLESITNQ
>Monbr_39076
SIMSKVKVAVRSRPLNKRELKEVIVEGGQTI------------------------------------------------GTTKVGSDSA-ECRVNPSQAHPTLGRVKFKVEVSYMEIYNEKVQDLLNPNMRVRALG-PYVEGLSKLAVKGFDAIKTLMEEGNKLRHTAATEMNDKSSRSHAVFTLTVTQAGEKVSRVALVDLAGSERTSKTGASG-RLQEGSNINKSLTTLGLVISALAEGAISKAKVANHWLLQDSIGGNSKTVMVAAISPASDNYEETLSTLRYADRAKRIVNNAIVNENAKRSEVAHGGSG----------ETEMEL
>Orysa_Os08g43400.4
--------------------------------------------------------------------------------------MT----GITEYSVLDIYDYIEFILRFSAIEIYNEAVRDLLS-PLRLLK-G-TTVEKLTEETLRDKDHLRNLLAVCEAQRQIGETALNETSSRSHQILRLTIESSSTLVACVNFVDLAGSERASQTASAGVRLKEGSHINRSLLTLGKVVRQLSK-HIPYRDSKLTRILQSSLGGNARTAIICTMSPARSHIEQSRNTLLFATCAKEVVTNAQVNVKA----VKHLQREERLQSEIK-F--ERDS
>Schpo_SPBC15D4.01c
----MIQIFLRVKKAQPSSDA-YGLTDYEAYK--LEKASFTKVFPPSCTQLDVFSTICAPLIADSLVMNDTLLFTLGVSGAGKTYTLFGSRPGVAFLALDALFYAIQYAIYLSFAEIYNDRIFDLLE-ALSLKK---KSIAGIQKVFVSNTTEAYKLIQKVLQLRKSTSTKSNSVSSRSHLIMSIELFKVKFESCQIDLVDLAGSERTRSA-ESGLLLREGASINRSLLTLGQCLEALRR-IIPFRQSKLTELHSGHLSGA-GINMLVNIDPFGS-FDENAQVMRYSANAREILP---------PLNKSKNTSSKALTSHLEQLNLMTRE
>Tetth_91.m00193
PKKDEMKVFLRIRPQDNLD---RGIGQERLNE--FRGLKFNKIFKEDCSQDEFYNDVIAPILPD-IFKKSSLIFAYGVTNSGKTHSILGRQDGILPRVLFFLVEAIDINILFENFEIYNEDIFDLQTTKLKIKK---IYIKDLITNEVDSFEQINWLIKNAIENRQVRNNNVNQNSSRSQCCFKIRVKFTIEEEASLLILDLAGAERAKKT-NTGSKMTESCHINKTLLCLGNCIRSLRN-NIPYRESKLTRI-NEYFVDN-NVLMIVHIHPGISYTEENINVLKYAAIGLEAKL------KAA---KHSFLLMSAQKSMRNDKPQTNYS
>Galga_ENSGALP00000016333
-----------------------------------------------------------------------------------------R--GIIPRTLSYIFDQLVYTTHVSYLEIYNECGYDLLD-PRH--K---VTIMNLSLQQASNEEEALNLLFLGDTNRMIAETPMNQASTRSHCIFTIHISSKTIRHSKLHLVDLAGSERVAKTGVG--HLTEAKYINLSLHYLEQVIIALAE-HIPYRNSMMTSVLRDSLGGNCMTTMIATLSLDKRNIEESISTCRFAQRVALIKNEAV---------LNE-EIDKLMIIQLKSEDESDPL
>Tetth_65.m00202
KNINFLEVVCRIKPQPESTHK-IIVNDEYKVKKQYTEYTFMKVFEEDSQQVDLFNDL-NFFLNSFFQCSNVSIFTYGPTGSGKTFTMFGEQKGIIPRCLEQICQKVFNEVTVSIIELYNDKIKDLIQVNIQ-EPSQNKLPQGLQFK--QKLQFLLQQIISATKNRIVRKTNCNQHSSRSHLVYTIKL--KLFDEGQLHLVDLAGSERIQLSQTTGEGQKETIFINQSLQALSAVLKSIKNNHIPYRNSLLTQYLRNSLNSNSKTMVILNISSHPVYYSQTKEALNLLCLKQQQYITRSQ--HQTNKELTQTNEQTSAKNKKQSI------
>Caeel_CE33056
MQKQQLTVVVRVRPLNSGE-----ILRQ-----HERKFEFDASFGATSNQEDVHETTTGPIIS-VVEGFNATVFAYGATGSGKTFTMIGK--GLMTLMTKTLYEKLQYQVLLSYMEIYNEIIRDLLN-DLELLEDN-IRVPETT-------------------------------------------------------------------------------------------------FVNYRDSKLTRLLKDSLGGTAKTCMIAHVTPSSSNFEETYNTLMYASRAMNITNK--------ASAMNAIRKEG---SQIKNSSSSSLA
>Homsa_OTTHUMP00000164048
----------------------------------------------------------------------------------------XR--GIIPRTLSYIFEQLIYTTHISYLEIYNECGYDLLD-PRH--K---VTILNLTLHQATTEEEALNLLFLGDTNRMIAETPMNQASTRSHCIFTIHLSSKTVRHAKLHLVDLAGSERVAKTGVG--HLTEAKYINLSLHYLEQVIIALSE-HIPYRNSMMTSVLRDSLGGNCMTTMIATLSLEKRNLDESISTCRFAQRVALIKNEAV---------LNE-EINRLVIKRLQKEEKQDSL
>Phypa_118352
-----------------------------------------------------------------LDGYNGTIFAYGQTGSGKTYTITGR--GIIPRTISLIFSEIAYTLHFSYMEVYNETGYDLLN-PDH--K---VK--QSDSSQIRYMLKALNLVFVGDTNRIISSTPMNMASSRSHCIFTAHILACTVRKSKLHLVDLAGSERVWKTGVG--QIREAKYINLSLHYLEQASYSFIR-HIPYRNSMMTSVLRDSIGGNCLTVMIATVTIAQDQLPETISTCRFAQRVAMISNQVR---------R----------------SRRCPL
>Orysa_Os11g44880.1
KLYNQIQVYCRVRPFLPGK--------------------------------------------------------------------SGPGLGVNYRALNDLFNIQCYEISVQMIEIYNEQ--------------KGIAVPDANIVPVTSTSDVIDLMNLGQKNRAVCSTAMNDRSSRSHSCLTVHV--QGRDRGCMHLVDLAGSERVDKSEVVGDRLKEAQHINKSLAALGDVIASLAQKHVPYRNSKLTQLLQDSLGISKTLHPCFHLTPEPDAIGESISTLKFAERVATVELGAAK--SNKGGEVKELKEQIAC-------AKS---
>Batde_BDEG_06283
--------------------------------------------------------------------------------------MEG-DAGIIPRTLYSLFDTLEYSVRVSFIELYNEEINDLLSRKLKIFDDS-TLIQGLEEILVKNAADVISILQTGSNRRQKAATKLNHVSSRSHGIFSITVHTKLLK---------------------------------SLLTLGRVIGALVE-HIPYRESKLTRILQDSLGGRTKTCIIAAVSPAKCNIEESHSTLDYAHRAKNIRNKPEINQT--LKSDLTATREKNGIYISKEGESAIIT
>Leima_LmjF24.1430
RSILGASLSIATMPKASGRATLTSIGSN-SVAGAEQHYSFEFVHDEEATQADVFEESVLRFADEALLAQNVAIICYGPTGSGKTYSMMGSRAGGLLLTLRDLTFY--------GIELYMDELCDLLDRPIRAV--SDGLAMLCQRMAITSLADLRRAYRLAHGNRVTARHAKNDTSSRSHAIFLLQLDFDSTNHSYVAMVDLAGCERVKQTKVEGAALREAQYINKSLSALSSVVLSLHHHHVPYRDSKLTRLLRPCLE-GGRVLTLVHVAPCSST--EALNTLKFADQIRHIHIPT-IDPGQW-RQAQLQLDRCADVRLAYFS------
>Takru_SINFRUP00000160875
--------------------------------------------------------------------------------------------GLIPRLCSSLFSRISFTVEVSYMEIYNEKVRDLLDPALRVRVFG-PYVDGLSHLAVASYKDIKSLMSEGNKSRTVAATNMNEESSRSHAVFNIILTHTMEGVSCIHVSNPSGWQRAAKTGAAG-RLKEGSNINRSLSTLGLVISALAEGFVPYRDSVLTWLLKDSLGGNSRTAMVATISPAADNYDETLSTLRYADRAKSIINHAVVNENARREQLTEAEVRGLCMWRKAGLES----
>Auran_63797
------------------------------------------------------------------------------------------------------------------MEIYNEQGFDLLD-PSH--R---VKMMNLSMHRAGSEEDALNLLFLGDTNRAISETAMNQASSRSHCMFTIFLEGRRVLRSKLHMVDLAGSERVHKTKSG--VTREAQYINTSLFYLEMVIVALNE-HIPYRNSMMTSVLRDSLGGNCKTVMVATCSAEKEQTEESISTCRFAQRVALVKNDAH---------VNE-ETDFVTIRRLKGEAERDAL
>Auran_24671
MASTNV-VAVRCRPLSSKETTRTVVNADCSI-EDSKEFTFDHVYAPGTNQKDIYDEIGAPLITKALEGYNGTMFAYGQTGSGKTFTMMGVLQGIIPRLTGDLFGRARFMITVSYLEIYNEVIHDLLDLKIREHPDLGIYVEPLCELSVKNPDDIFRLLDQGNKVRRVASTQMNERSSRSHSVFTVKI---TALASKLNLVDLAGSERASKTGAEGSTLKEGAAINQSLMALGGVINALSE-FVPYRNSKLTRLLQESLGGNAATIMVANCSPADYNAEETTGTLRYASRAKKIQNKVTRNEHEKAL------------------GGREL-
>Physo_158263
KEAENI-VAVRCRPMNERENRVSCFTNGTAV-TEKHEFGFDFVYGCDSKQETVFEDIGMPLLDRAFGGYNGTIFAYGQTGSGKSFSMTGVLEGLIPRVNRAIFERVRFLVECSFFEIYNEIIYDLLGLEIKEHSVLGIYVKDLQERVVETREEIVELMALGAQSRTVGYTQMNAESSRSHSIFTIKI---KSVFAKINLVDLAGSERAASTGAQGDRLREGANINKSLSALGNVINALVEKFIPYRNSKLTRVLQESLGGNSLCSMLATLSPANINFPETLSTLKYASRAKSIKVNAKKNESQ-KLQEQ-MEATG--------LKYQTWA
>Physo_158637
STDVNV-VAVRCRPMSSRETQRGVVQSSTAP-SDKKQYTFDFAYYTESTQAQVYDDIAKPLVAQALQGYNGTIFAYGQTGSGKTHTMMG-DHGIVPLMNADLFARIKYLVTVSFLEIYNEVIKDLLKLKIREHPDMGIYVEQLAELVVRDPADVTRLLEQGNKVRQVAATQMNERSSRSHSCFTIKI---MCMNAKINLVDLAGSERASKTGATGDRLKEGAAINKSLSALGNVINSRKAKHIPYRDSKLTRLLQESLGGNSLTVMIAAISPADYNYEESLSTLLYANRAKSIKNATKKNENEKMVARP-MSASG---------QMQSWQ
>Galga_ENSGALP00000020526
MEEIPVKVAVRIRPLLSKEVL-VCVRPNTII--KDRAFTFDFVFGKNSTQGEVYTVCIKPLLLSLTEGYNATVFAYGQTGSGKTYTIGG-EKGIIPRAIQELFQHIDFHVKVSYIEVYKEELRDLLE--LHIREDEKTVIVGAKEFQVECADEVMSLLESGNAARHTGTTQMNEHSSRSHAIFTISI--CQTQASKFHFVDLAGSERVTKTGNTGERFKESIQINSGLLALGNVISALGDVHIPYRDAKITRILKDSLGGNAKTVMITCISPSSSDFDESLNSLKYANRAKNIRNKPVVNY--PALQNQQ-------VSN-QCSEEQCFN
>Apime_GB13714-PA
MSEDSVKVAVRIRPLVKTEIE-TCLDPGEIV--TAKAFTFNYVFSSDVSQEEFYDTAIKDMVKNIFQGYNVTILAYGQTGSGKTHSMGT-DMGIIPRAIHDIFNIINFKITVSFMELYQEQLYDLLT-IVDIRDDG-IKITGLVEKEVTNAIQALNCLTQGSLGRATGATAMNANSSRSHAIFTVCI--YQHQTAKFHLVDLAGSERSKKTQATGERFKEGVNINKGLLALGNVISQLGETYVGYRDSKLTRLLQDSLGGNSITLMIACVSPADYNLDETLSTLRYADRACKIKNKPVINQ--PALVDHE--------------QKKLNI
>Parte_GSPATP00015548001
QQQLNVQVAIRVRPFNEKELK-VCLESEKTL--SARLFTFDYVFDQNASQDQVYKKCVSNLVQRCFEGYNSTILAYGQTGSGKTHTMGT-NMGMIPRVITQIFEEI-ILISCSYLELYNEQIIDLLQ-QPTIREEKDITILNLTTILVNNPNEMLQVLNRGAVHRTTAATQMNMTSSRSHAIFTIYF--KIN-NAKFHFVDLAGSERLKKTLAQGKTMEEGININQSLLVLGNVIKTLSDSHIPYRESKLTRILQDSLGGNSNTCMIACVSPAESNYEETLNTLKYASRAREIQNKPTQNR--PQNKQFQ--------------NQ-CEE
>Parte_GSPATP00012118001
QQQLNVQVAIRVRPFNEKELK-VCLESEKTL--SARLFTFDYVFDQNACQEQIYRKCVSNLVQRCFEGYNSTILAYGQTGSGKTHTMGT-NLGMIPRVITHIFEEI-ILISCSYLELYNEQIIDLLL-QPTIREEKDITILNLTTILVNNPNEMLQVLNRGAVHRTTAATQMNMTSSRSHAIFTIYF--KIN-NAKFHFVDLAGSERLKKTLAQGKTMEEGININQSLLVLGNVIKTLSDSHIPYRESKLTRILQDSLGGNSNTCMIACVSPAESNYEETLNTLKYASRAREIQNKPTQNR--PQNKQFQ--------------SQ-CEE
>Parte_GSPATP00021032001
-------VLVRVRPLNYRE--------NSIT-DNKKEYSYDHVLGADSTQEQVFDKIGNSTLQSFLDGLNCCIFAYGQTGAGKTYTMQGKHLGLQPRLIQQLFKELNWAIKCTYLEIYNEQLIDLLNMPLTIREDSKVYVENITEIAASSFNDVLSLMQRGLANRHVSATQMNLESSRSHSIFTLQL--EYTRRSKLNFVDLAGSERQKLTAATGDRLKEASNINKSLTVLGLVINSLAE-FIPYRDSKLTFLLRESLGGNSKTVMIATISAASSSFQETLGTLKFASRAKNIKNQAV---VNEKAEIKRLKNEQQS-VFQSEIESQMKE
>Parte_GSPATP00022937001
-------VLVRVRPLNYRE--------NSIT-DNKKEYTYDHVLGADSTQEQVFDKIGNSTLQSFLDGLNCCIFAYGQTGAGKTYTMQGKHLGLQPRLIQQLFKKLNWTIKCTYLEIYNEQLIDLLNMPLTIREDSKVYVENLTEITAASFSDVLSVMQKGLANRHVSATQMNLESSRSHSIFTLQL--EYTRKSKMNFVDLAGSERQKLTAASGERLKEASNINKSLTVLGLVINSLAE-FIPYRDSKLTFLLRESLGGNSKTVMIATISAASSSFQETLGTLKFASRAKNIKNQVM---INEKAEIKRLKNEQQS-VYQSEIESQMKE
>Strpu_GLEAN3_12877
MQECPVRVAVRVRPLLAQERL-LCVKSKAVV--KDRAFTFDHVMSSKTSQEAIYQTCVDNLITSFFEGYNATVFAYGQTGSGKTFTIGG-EQGIIPRAIGHIFENIDFTIHVSYIEVYKEDLRDLLD--MHIREDDQTVILGTSEIPCSCMDDVLRCLEIGSTHRHTGATNMNEHSSRSHSIFTILM--EDE-SAKFHFVDLAGSERAHRTGNAGERFKESVYINSGLLSLGNVISALSDTHIPYRDSKITRLLKDSLGGNAKTCMITCISPSAVNFDETLNSLKYANRARNIKNKPIVNK--KELQRHR--------------EEELSV
>Lotgi_119762
-------VFVRVRPPDSKDN-------KAIISPEPKVFTFDQVADIYIAQESVFTAVGKKIIEGCVTGYNGTIFAYGQTGSGKTFTMLGPMRGVIPRSFEYLFSLIQFLCRCSFIEIYQEQVFDLLDPGLHLRENIKVYVDGIIEQTVANASEAYQVLNAGWINRRVAATSMNRESSRSHAVFTVSI--ENLKTSQLNLVDLAGSERQKDTHAVGARLKEAGSINKSLSVLGNVIMSLGDAHVPYRDSKLTFLLRDSLGGNAKTHIVACVHPGSRCFGETLSTLMFARRAKMIKNKAV---LNEQAEIRRLKEMAQYM-----------N
>Auran_54329
AEVTNV-VALRCRPLSKKELSINVFSN-IAK-KPV-EFAFDHVYDDSSKQSEVFQDVGVPVVQSAFDGFNSTVFAYGQTGSGKSWSMTGDNQGLIPRINTAIFERILFLVQCSYFEIYNEIIYDLLKLQVKEHPVLGIHVQGLQALVAENAAKIAELMDLGAKNRTVGSTQMNSESSRSHSVCLITV---KNVYSKLNLVDLAGSERADRTGATGARLKEGANINKSLTTLGSVINGLVEKFIPYRNSKLTRVLQESLGGNALCTMLATLSPARANVKETMSTLRYAARAKTIKKSVTKNEGQ-MLAEKAAEAAGGGDSGGGPVMLQTWQ
>Parte_GSPATP00004903001
TQQLNVQVAVRVRPLSNKELN-CCLKEDNIL--SGKIFTFDHVFNQDSNQEEIFECCVTNLILRCFEGYNSTILAYGQTGSGKTFTMGT-EWGMIPRAVYFLFDEVEIIITCSYVELYNEQIIDLLN-QPTIREEKDISIQNLTTIAVINPQDMLQILNKGGTHRTTAATQMNLNSSRSHAIFTIYF--EIN-SAKFHFVDLAGSERLKKTMAIGKQMEEGININQSLLVLGNVIKTLSDAHVPYRESKLTRILQDSLGGNSNTYMIACISPSASNYEETINTLKYASRAREIKNKPTQNR--PQIKQYS--------------QINCSE
>Parte_GSPATP00001412001
EQQLNVQVAVRIRPLNQKEII-SCLKDRNIL--NGKSFSFDQVFNQDSSQDQIFQCCVTNLILRCFEGYNSTILAYGQTGSGKTYTMGT-DCGMIPRVVYFLFQEIDINITCSYVELYNEQIIDLLN-QPTIREEKDISIQNLTTIPVTNAQYMIEILNRGGAHRTTSATLMNLNSSRSHAIFTIYF--EIN-KAKFHFVDLAGSERLKKTQAIGKQMEEGININQSLLVLGNVIKTLSDSHVPYRESKLTRILQDSLGGNSNTYMIACISPAASNYEETINTLKYASRAREIKNKPTQNR--PQIKQYQ--------------AISCTD
>Naegr_54872
NNSTRVKVVVRVRPQVSEDINV---------AVDDREFTFDKVLEPTCSQDEMYKQVGKNIVNDVLKGYNGTVLAYGQTGSGKTFTIFG-ISGVIPRCINQIFEHVEFRVFVSFMQIYMENIMDLLD-NLPIREDPKVFVEQLTQVQVNEPYEVMQLIKEGSKNRQVNSTNMNKLSSRSHVILMITVEQKSVKRGVLHIVDLAGSERVFKSGSEGQRLEEAKKINKSLSALGNCVAALTE-HVPFRDSKLTRLLTDSLGGNAKTCLVATIGPSMWNYDESYSTLHFANRAMNVKNHAIINKN------VDLERQSKNSSEFG--------
>Parte_GSPATP00023597001
-------VLVRVRPLNYRE--------NSVI-DSKKEYNYDHVLGTNSTQEQVFDKIGMSTLESFLNGLNCCIFAYGQTGAGKTYTMQGKHLGLQPRLIQKLFLDLTWTIKCTYLEIYNEQLIDLLNLPLTIREDSKVYVENLTEIAASSYNDVLSLLQKGINNRHVSATQMNLESSRSHSVFTIQF--EYTRRSKLNFVDLAGSERQKLTAATGERLKEAANINKSLTVLGLVINSLAE-FIPYRDSKLTFLLRESLGGNSKTVMIATISEASSSFQETLGTLKFASRAKNIRNQAI---VNEKAEIKRLKNEQQQ-NSNSEIESQMKE
>Parte_GSPATP00003226001
TQQLNVQVAVRVRPLSNKELN-CCLKEDNIL--SGKIFTFDHVFNQDSNQEEIFDSCVTNLVQRCFEGYNSTILAYGQTGSGKTFTMGT-EWGMIPRAVYLLFDEVDIIITCSYIELYNEQIIDLLN-QPTIREEKDISIQNLTTISVMNPQDMLQILNKGGTHRTTAATQMNLNSSRSHAIFTTYF--KIN-SAKFHFVDLAGSERLKKTMAIGKQMEEGININQSLLVLGNVIKTLSDAHVPYRESKLTRILQDSLGGNSNTYMIACISPSASNYEETINTLKYASRAREIKNKPTQNR--PQIKQFS--------------QISCSE
>Sacce_YPL155C
RSSGSITVTIRPKP-----------------DWEIGEFKFDHVFASHCTNLEVYERTSKPMIDKLLMGFNATIFAYGMTGSGKTFTMSG-ELGLIPLSVSYLFTNIKFDVIISYLEIYNERIYDLLE-ELKIRD---VKVIGLTERRCESSEELLRWIAVGDKSRKIGETDYNARSSRSHAIVLIRLTS-NSRSSTLSLCDLAGSERATGQQ---ERRKEGSFINKSLLALGTVISKLSA-HIPYRDSKLTRLLQPALSGDSIVTTICTVDTRNDAAAETMNTLRFASRAKNVALHVSKK--------ELLRRRLTKSKDLMN-------
>Giala_GL50803_4371
---GSFYVVVRVRPFNSKELQD---------PHRDTMFSYSHVFGTESTNRQIYEDTGRRLIRPALDGYNCSIFAYGATGAGKSHTMSG-APGVIQNTLRDLYEEIQVSVYLSYFEIYNENVRDLLS-TLALQDRGETIIVDLTEHQPDSSDHVLQIIHKASHARTQAATAENATSSRSHAILQLRIEQKSELISKLSLIDLAGSERAKKTSATGERLIEGININKSLLVLGSCINALVQ-YIPYRNSKLTRILKDSLGGASKTIMIANVSPAAYHFDDTYSTLMYASRAKAIKVNATRH--------ERLKKQQDQLSSI---------
>Arath_AT1G01950.1
-NLGRVRVAVRLRPRNADES-----------QEDTETYEFDEVLTEAASQKRVYEVVAKPVVESVLEGYNGTVMAYGQTGTGKTFTL-G-TRGIMVRSMEDIIGGTTDSISVSYLQLYMETIQDLLD-NIAIVED--VSLPGATHVEIRNQQNFLELLQLGETHRVAANTKLNTESSRSHAILMVHVKR-PVRRSKLVLVDLAGSERVHKSGSEGHMLEEAKSINLSLSALGKCINAIAE-HVPLRDSKLTRLLRDSFGGTARTSLIVTIGPSPRHRGETTSTILFGQRAMKVENMLKIKN-------ERQLKDEVEKEQESL-------
>Danre_OTTDARP00000020543
VEESAVQVAVRVRPLLPKEIL-SCITPEETL--NDRHFHCDFVFEDGSTQEEVYTNCVQPLIEAFFHGFNATVFAYGQTGSGKTYTIGE-EQGIIPRAVAEIFKLLDFSVRVSYMEVYKEVFRDLLE--IHIREDERVVLCGVKECEVEGLDEVLSLLESGKTARHTGATQMNPHSSRSHTIFTVLM--EQRRSSKFHFVDLAGSERILKTGNTGERLKESIQINSGLLALGNVIGALGDTHIPYRDSKITRILKDSLGGNAKTLMIACISPSSSDFDESLNTLNYAKRARNIQNRATVNC--GALENRQ--------------EVESAT
>Naegr_82323
NNSTRVKVVVRVRPQVSEDINV---------AVDDREFTFDKVLEPTCSQDEMYKQVGKNIVNDVLKGYNGTVLAYGQTGSGKTFTIFG-ISGVIPRCINQIFEHVEFRVFVSFMQIYMENIMDLLD-NLPIREDPKVFVEQLTQVQVNEPYEVMQLIKEGSKNRQVNSTNMNKLSSRSHVILMITVEQKSVKRGVLHIVDLAGSERVFKSGSEGQRLEEAKKINKSLSALGNCVAALTE-HVPFRDSKLTRLLTDSLGGNAKTCLVATIGPSMWNYDESYSTLHFANRAMNKKAWNLIHDS------LSIKSQANNG-QIN--------
>Triva_XP_001276971.1
KTRESV-VAVRVRPMNSKEKNSNIVRRNSSI-GSELQFTYDFVYPENTTQEEIYENTAAPIVAGVLEGFNGTIFAYGQTGTGKTYTMDGARRGIVPRAFEHIFDFAKIVISVTYVELYNEEIRDLLKLKIHEDPQKGFIINGVKSRPANSFEELCKIQRVGFKRRMTRKTNMNDDSSRSHSVLTLTI------QGRLNLVDLAGSERIEKTKCDKDGVIEGISINYALMVLGNCISALTTGHIPYRDSSLTKLLRDSLGGNARTAMIANIGPADFNFNETVATLRYAERAKKIENKPSVNMKDAQIK-----GG----------QLMEEE
>Parte_GSPATP00023345001
---ERVKVAVRLRPLIEEELCD---------NKEKRQFQFDSVFDPKATQSQVYNDIARGVVGSVIKGFNGTIFCYGQTGTGKTYTMMG-EKGITPRTFEQIFNEIIYTVQLGYLQIYMEMLLDLIR-DVKIRECPDVFVSGLEWMEVESPQECLSIMNFAEKNKVVAFTNLNAHSSRSHSMLVIKVDK----VGTLYLVDLAGSERIKKSRATGDRLSEARSINYSLTALGKCIHALTG-FVPFRDSKLTRILQDALGGNCKTALIVNVGPAGRHVEETLSSLTFGMRAMKVTNTPQIN--------LQLKMDQVRMSKEEAE------
>Naegr_80350
TSKTGIKVVVRMRPFNDREMLA-----------EDKKFYFDDVFDENSTQQEVYSSTGQRVLDRYVLGFNACIFAYGQTGSGKSWTMQG-KEGIMSRFVRELFGYVDITIKASYLEIYNENILDLLN-SYEIREDG-TYITNLIEKPITTDTELNEILDEGATRRTVGETKMNQESSRSHGILQICMEQ-GYRSNKISLVDLAGSERQSATEATGDRLKEGAKINLSLSNLGNVINALVK-FVPYRNSKLTRLLKDSIGGNSYTLLVVCVSPADVNAEESLSTLYFADRAKQIKNKLKVS--------KQLRAELATSAKGEV-------
>Auran_19746
---DTVRVAVRIRPLNKIELEG-----------TKPDRFYDFVYGDDSTNRQVYEDVAAPIVKLAVEGFNGTVFAYGQTSSGKTWSMIG-NPGIMPQSIRGLFEDLEFLVRVSYMEIYNEEIKDLLG-GLKIAEDG-CFVRDLTEEVATDAACIKSILARGEKARSYGFTEMNANSSRSHVVFKMMIETKPVCSSCMYLVDLAGSERQKKTAATGQRLKEGNAINKSLLALGAVISKLSE-HIPYRDSKLTRMLSSALGGNSKTAMIAAISPAERNRDESQSTLRFASRAKRIVNCAKKNENES---MVRMTAEEDLKDL------KLDE
>Apime_GB15911-PA
SDRNNINVVVRVRPLSKKEITE-----------KGKLFSYNVVFEPTATQEDILQFSVKKLIEMAVEGFSCTAFCYGQTGSGKTHTLTG-SHGLVFRSFVYLFKLLNFVLKASFLEIYNEKVIDLLN-PLMVRW---FFVENLFTVECEELDDLLAVLEEGMRNRKVGAHNMNDHSSRSHSILTVNITS-DSRQGKINFVDLAGSEMTKKTQSEGKTLEEANNINKSLMVLGYCIASLSD-HIPYRDSKLTKLLADSLAGNGVTLMIACISPAKSNASETLNTLRYAARVKKIRTKPIVV--------LSLKRQTSNIKVKLEL------
>Parte_GSPATP00021658001
---ERVKVAVRLRPLIDEELCD---------NKEKRQFQFDSVFDSKASQNQVYNDIARGVVGSVVKGFNGTIFCYGQTGTGKTYTMMG-EKGITPRTFEQIFNEIIYTVQLGYLQIYMEMLLDLIR-DVKIRECPDVFVSGLEWMEVESPQECLSIMNFAEKNKVVAFTNLNAHSSRSHSMLVIKVEK----VGTLYLVDLAGSERIKKSRATGDRLSEARSINYSLTALGKCIHALTG-FVPFRDSKLTRILQDALGGNCKTALIVNIGPAGKHVEETLSSLTFGMRAMKVTNTPQIN--------IQLKMDQGRMSKEEAE------
>Physo_108377
-MSENVQVAVRVRPYNEREKSTSCIRT-QTI--VEKVFTFDYSY--EASQQT--------VLEHAWNGFNVSLFAYGQTGAGKSFSMVG-DKGIIPKASEVIFERITFKVEASMMEIYNERVKDLFNPNLKVRSQG-PYAEGLTRSAVSSYLEIDRLMNAGILARTTASTNMNATSSRAHTIFQIIVTQSMDKVSRINLIDLAGSERAASTGATG-RLKEGAAINQSLSALGNCISALADALVPYRNSKL-----DSLGGNSKTIMIAALSPASVNYSETLGTLRYADRAKQIKNKAIVNENQIRKSMMENMDAPPSRGMASGS-----R
>Naegr_31717
---TNIKVVVRSRPLNQRELLS-----------EDKEFFFDGVFDETSAQTEIYKATGAMCLERFILGYNACIFAYGQTSSGKTYTMEG-QQGIMTRFVRELFEYVDITIKASYIEIYNENIHDLLH-KYDVREDG-IIVTNLIERPIGSEEELNELLDEGASRRTVGETKMNQFSSRSHAVLTIYMDQ-GLRSNKISLVDLAGSERASSTEATGDRLKEGANINLSLSNLGNVINALVK-FVPYRNSILTRLLKDSIGGNAFCVMISCVSSADVNSEETLSTLYFSDRAKQIKNKLRVS--------KKLKAEIM--------------
>Strpu_GLEAN3_22840
SFVANVSVVVRVRPLSDQETRP-----------KNKQFTFNHVFDGEATQQDVLEECMKKLVDMALEGYNCTAFAYGQTGSGKTFTITG-TWGLIQHSLVYLFDMISFFIKTSYLEIYNEQVKDLLN-SLPVRW---FYVENLFTMECETLDDMIAVLEEGLSQKAIATNNVNEHSSRSHTILSISLDS-DTKHGKLSFVDLAGSEKVKELGSSSELLSETTNINKSLLTLGNCISSLSD-HIPYRDSKLTKLLADSLGGTGITLMIACISPSSYCLSESINTLRYAVRARRIKNKPVIR--------TSLKRRAQPSNPSRLD------
>Batde_BDEG_01736
---QSVQVAVRIRP-----------------TASPKEFHFDKVFSATASQSQIYERMIRPIIDQCLDGYNGCIFVYGQTASGKTYTMQG-SRGIILRVADQIIECITYSVTASYLEIYQEQLKDLLC-ELRIR--ISLYVEGLTERQLSTPLDYLKMIELGIKHRTVAETNMNKVSSRSHSVLTLIIEQ-VKKRSKIHLIDLAGSERVDSTGATGTRLKEGASINQSLSSLGNVINALST-HVPYRDSKLTYLLSDSLGGNSLTAMIACISPCAASYDETVGTLRFSERAKKVTNQVRVNDR----------------------------
>Parte_GSPATP00026344001
---EKVKVAVRLRPLLDEELTD---------SKEKRQFHFDAVFDPKVTQSQVYNDVARNIVASVIKGYNGTIFCYGQTGTGKTYTIMG-EKGITPRTFEQIFHDITYNVQMGYLQIYMEMLLDLIR-EVKIRESLHVFISGLEWLKVASPQECLKIINLAEKNKVVAFTNLNAHSSRSHSILIIKLEK----GGTLYLVDLAGSERIKKSKASGDRLNEARSINCSLTALGKCIHALTG-FIPFRDSKLTRILQEALGGNCKTALIVNIGPAGKHVEETLSSLTFGMRAMKITNTIQIN--------QQLKVDKSRASKEEGE------
>Strpu_GLEAN3_04224
---SRVHVAIRLRPALKP-------------LIQSLHFDFDAYLDSKASQKNVYDRCVKPLLTHALNGQNASVFAYGPTGTGKTFTMLG-EPGVIPRSLNHIFHVISYSVSFSYLEIYQEKIYDLLE-DLSIRE---IFIPKLAEKTINSFNEFAKYFIPASRNRTTAATKLNSRSSRSHSILLLKIVK-KIQTGKLYLIDLAGSENNKKTGNKGIRLKESGAINTSLFVLGQVVDALNQ-RIPYRDSKLTRLLQDSLGGSSHACIITNIAPEEKNYMDTYTTLHFAAKSKQIINRPFTRS-------SKSTKVLDRQRN----------
>Tetth_46.m00250
QQSESVKVALRVRPMNNLERRD-----------QQKNYKFNYVLDENTSQSECFLNCVGELLESALDGYSATIFAYGQTGSGKTYTMAG-DEGIIPRAVRYLWQAMQFYVKASFTEIYNEQIRDLLN-ILHCRW---FFVEDLMIVECTNVDDMIAVLHEGMKNRKTGAHELNKDSSRSHSILTVYLIS-SKRYGKLSFVDLAGSERLKESKSHGDMIKETGNINKSLFTLGKVIQSLSD-YVPYRDSKLTMLLMDSLGGTAKALMIACISPSGVYYDETLSTMNYAARTMNIKNKPVVQ--------YNLQRRGLPIQPPKSS------
>Parte_GSPATP00035486001
-------VIVRVKP-------------TALS--SNKQYRYDHVIPPRASQQDVFTLIGQPLINNALQGYNGCVFAYGQTGSGKTHTLIG-NDGLLPQCLQYIFACSSVIIKGSYLEIYNEQIFDLLSTSLQIREDPKIYVENLNAAVISNYDEAIALLRKGNSNRHIAATKMNSESSRSHAVFLIQY--SVHLYSKMYFVDLAGSERQKTAQTEGQRLKETQAINKSLTQLGLVIYAIVEEHIPFRDSKLTTLLKDSLGGNSKTFMVAAVNPLHE--EESISTLKFAERVKQIKVKAH---VNKNLQIQQLKEEVKK-TRELEN------
>Parte_GSPATP00034524001
-------VVVRVKP-------------TVLL--SNKQYHYDHVIPPSASQQDVFTLIGQPLINNALQGYNGCVFAYGQTGSGKTHTLIG-NDGLLPQCLQYIFACSNVIIKGSYLEIYNEQIFDLLSNSLQIREDPKIYVENLNAVVVSNYDEAIALLKKGNSTRHIAATKMNSESSRSHAVFLIQY--SVHLYSKMYFVDLAGSERQKTAQTEGQRLKETQAINKSLTQLGLVIYAIVEEHIPFRDSKLTTLLKDSLGGNSKTFMVAAVNPLHE--EESISTLKFAERVKQIKVKAH---VNKNLQISQLKEEAKK-SRELEN------
>Poptr_410047
QTLGRVRVAVRLRPRNAEEL-----------QEDADTYEFDDVLTEFASQKRVYEAVAKPVVESVLDGYNGTVMAYGQTGTGKTFTL-G-TRGIMVRAMEDILAKITDSVSVSYLQLYMEAVQDLLV-NISIVED--VSVPGATVAEIRDQQSIVELLRLGEAHRIAANTKLNTESSRSHAILMVQVKR-PVRKSKLVLVDLAGSERVHKSGAEGHMLEEAKSINLSLSALGKCINALAE-HVPIRDSKLTRLLKDSFGGTARTSLIVTIGPSPCHRGETSSTILFGQRAMKVENMLKIKN-------ERQQKDEVEREQESL-------
>Ostta_18966
-------VLVRVRPPNARE--------RAITSKGSSCYAYDHVCDEAVTQEEIFQRVGRDVVDGVVEGYHGCVLAYGQTGAGKTYTMQGIGSDCDAR---------EIEVKCSYLEIYNETLRDLLVNAPNVREDAKTFVENCREERVHGAEQTYETFLRGAANRTTGQTKMNADSSRSHSVFTISV--ETKKSALLHLVDLAGSERQKSTDAAGDRLKEASAINKSLSALGNVIKALVDAHVPYRDSKLTFLLKDALGGRARCTLLACVSPAHVNSEETMSTLKFAQRAKLVKVAAV---MNE--------------------------
>Arath_AT1G12430.1
RTGGRVRVAVRLRPRNGEEL-----------QEDTDTFEFDEVLTEYASQKRVYEVVAKPVVEGVLDGYNGTIMAYGQTGTGKTYTL-G-VRGIMVRAMEDILAEVTDSISVSYLQLYMETVQDLLD-NIAIVED--VSLPGATLVEIRDQQSFLELLQLGEAHRFAANTKLNTESSRSHAILMVNVRR-SVRKGKLVVVDLAGSERINKSGSEGHTLEEAKSINLSLSALGKCINALAE-HVPFRDSKLTRLLRDSFGGTARTSLVITIGPSPRHRGETTSTIMFGQRAMKVENMVKIKN-------ERQQKVEAEKEQESL-------
>Homsa_OTTHUMP00000021966
---TPIQVVLRVRPMSAAELRT-----------PEVAFRFGAVLDAARTQEDVFRACVRRLGELALRGFSCTVFTFGQTGSGKTYTLTG-PAGIMQRTFAWLLDRVPVTLRASYLEIYNEQVRDLLS-PLPVRW---FYVEQLRVVEFGSLEALMELLQTGLSRRRNSAHTLNQASSRSHALLTLYISR-VPVGGKLCFVDLAGSEKVAATGSRGELMLEANSINRSLLALGHCISLLLD-HIPFRDSKLTKLLADSLGGRGVTLMVACVSPSAQCLPETLSTLRYASRAQRVTTRPQAP--------QRLETQKASGQLLELK------
>Triad_59706
---SHIEVVVRVRPMMKSEIND-----------DNKQFTFSKVFRADVLQEEFFQQCICQLLNKALDGYSCTAFAFGQTGSGKTFTMTG-VQGLIQRAFQYIYGKIQYQVRASYVEIYNEQVQDLLN-SLQVRW---FYIENAFVLECESVDDLIAVLEEGIRHRQIGSNAINDRSSRSHAILTIYIDS-DTKHGKLFFVDLAGSEKVAEN-HKGENLAEAGNINKSLLTLGNCISALSD-HIPYRESKLTKLLSDSLGGNGITLMIACIAPSSQYVSETLNSLRYANRTKKIKNFPKVH------------------------------
>Poptr_823905
QTLGRVRVAVRLRPRNAEEL-----------QEDADTYEFDDVLTEFASQKRVYEVVAKPVVESVLDGYNGTVMAYGQTGTGKTFTL-G-TRGIMARAMEDVLADITDSVSVSYLQLYMEAVQDLLV-NISIVED--VSLPGATVVQIRDQQSIVELLRLGEANRIAANTKLNTESSRSHAILMVHVKR-PVRKSKLVLVDLAGSERVHKSGSEGHMLEEAKSINLSLSALGKCINALAE-HVPIRDSKLTRLLKDSFGGTARTSLIVTIGPSPRHRGETSSTILFGQRAMKVENMLKIKN-------ERQQKDEVEREQESL-------
>Physo_158545
---ENIQVFIRIRPLIERENQ----------GHSTIKCTYDAVFDHTFSQEQVYDR-VRECTQSFLQGFNSTLFAYGQTGSGKSFTMFG-QAGIIPRAIKEIFAATQATVFCSFVQIYNEQIFDLLR-PLEIHED--IFVEGLSEYAVRSVSDCLQLLQCGEQNRAVRSTHMNQVSSRSHSVFQLLLEQ-RVLKSKFNLVDLAGSEKWNMTEMQDHHISEMTNINLSLHTLGRCIAALSS-HVPYRDSKLTRLLQDSLGGNTKTKIIATLSPSIDCVEESISTLKFADRAKKVMVMVRVN--------EKLQERDGDATAFREL------
>Lotgi_103786
----------RVRPLNSNEVRE-----------ATRNFQFTGVFEPDATQEELFENCITRLVDMALNGYACTALAFGQTGSGKTHTMTG-QIGLIQRSFKYLYQQVNTVIRASYLEIYNEQVIDLLN-YLSVRW---FYVENLFSIECAAMDDLKAVLEEGMRNRTNGSHGLNENSSRSHSMLTVTIDS-DTKRGKLTFVDLAGNEKVRDTNSTGGTLSEANCINKSLLILGNCISHLGD-HIPYRDSKLTKLLADSLGGNGVTLMIACVTPSSHNAGETLNTLRYASRAKKIKTKPVIK--------LSLKRRPKGQMELYSE------
>Physo_131621
---ERVKVFCRVRPLLQRER-----------GSEARLFQFDGNLIETSDQQSVYERVAAPIVEDVMAGYNGTILAYGQTATGKTHTMVG-GRGLIPRALEDIFIRAKTTVALSYVQIYCERIFDLLE-NILVRED--VYIDGAAAVHVANVEDCLNLMERGNANRAVSSTEMNAHSSRSHAILILRVER-SIRLSNLYLVDLAGSERVKKARVHGRHISELKAINLSLSALGNCISALSK-HVPYRDSKLTRLLQSSLGGNAKTALVVTVTPAVSEAPETLQTLQFGQRAMQVAVRAHRS--------QALDEQAEEKHATRA-------
>Auran_2300
--RSDDTVVVRVRPLLSRETS---VHEDQTVGA-AHSFKFDHVYDEESSQEELYESTARPIVESCLEGYNATIFAYGQTGTGKTYTMTGAIRGIIPRSIEQIFGHVRFLARASCIQIYQEVIPSVAVEALAIREDPKVYVDGLSEWVVRQPSEVYALMDRANRVRATGATKMNDFSSRQGAYVATRV--D-SRVGKLNLVDLAGSERVRVSGATGQRLEESKKINASLSALGNVIAALCESHVPYRDSKLTRLLEDSLGGNCRTTVLATISPAAEASSETLSTLKFATRAKRVTNAPRLNELDQVCKR----------------------
>Physo_137039
CEGASIKVFCRLRQQNQLEKE----------CTDEIRCTFDRVFDINSTQEEVYAHTAKPLLHEFLQGYNCTIFAYGQTGSGKTHTILG-AGGIISRVAKDLYEEVPIELNVSFVEIYMEQIRDLLS-SLKIRESAQVYVEEMTRIPSKSEAAMMELVKSGTLSRAVSSTRMNKDSSRSHTILMISCVR--GRRATMYIVDLAGSELVNKTNASGRVLQEAKAINKSLSALSNVIKALGE-HVPYRDSKLTRLLQDSLGGTAKTCLILAASCSSYNMAETISTLRFGLRAKEIKNPVIQRA------MAKYQEEGKPQ------------
>Naegr_71346
---EPIKVCIRIRPLNAKEKRF---------GNREKAFTFDCCFGPNSTQDDVFSESLTTLLKYAIDGYSSTIFAYGQTGSGKTYTIIG-EPGILQRASMFIFDYISIKTRASCLEIYQETVNDLLN-NLPVRW---FFVENLCVVEVDNLQELMTVLNEGISNRKVASHELNKDSSRSHSIFTIQFEV-NKKYGSIRFVDLAGSEKLKVSKSK--SVYETSSINKSLLTLGKVISALSS-YVPFRDSKLTKLLMDSLGGEAKTMMIGCITPSSHYAEETHRTLTYASRVKKIKNIPVTK--------MKLKERSTKVRPRRKA------
>Drome_CG15844-PA
GQGDNINVVVRVRPLNDKEKDN-----------SVRVFTYNVVFEPGATQEDILDYSIKRIIEMGIEGFSCTAFCYGQTGSGKTHTLTG-DHGLIFRSFLYLFQLINYVLKASFMEIYNERVIDLLN-PLAVRW---FFVENLFTVDCEELDDLLAVLEEGMRNRAVGSHAMNDHSSRSHTILTVHILS-DSKHGKINFVDLAGSELTKKTMSEGKTLEEANNINKSLMVLGYCISSLSD-HIPYRDSQLTKLLADSLAGNGVTLMIACVSPAHYNHAETLNTLRYASRAKRIRTKPVIK--------LSLKRQAAPNLSPVDL------
>Nemve_94578
--------MSRVRPLNSSEKKD-----------QIKPFTFNVVLAENTSQAEMFEECIKHLVNMALEGYSCTAFAFGQTGSGKTFTITG-SPVFISRSFQYMFHEMSYTLRASYLEVYNERVKDLLN-SLPVRW---FYVENLFFVECDNMDDLMAVLEEGLRYRQVGSHMMNDHSSRSHTLLTVYIDI-DQRHGKLSFVDLAGCERVKETKSVGGTFAESQNINKSLLTLGNCISALSD-HIPYRDSKLTKLLADSLGGDGVTLMIACISPSSSVVSDTLNTLRYANRAKKIKNKPVVQ--------MTLKRRYSLH------------
>Phypa_148565
[truncated: 109,191 more chars]
